# Supplementary material for: Comparative RNA-Seq profiling of berry development between table grape ‘Kyoho’ and its early-ripening mutant ’Fengzao’
Source: BMC Genomics. 2016 Oct 12;17:795. doi: 10.1186/s12864-016-3051-1 (PMC5059895; doi:10.1186/s12864-016-3051-1)
Supplement: Additional file 1: — Primer sequences used in the qRT-PCR experiment. (XLS 26 kb) [file 12864_2016_3051_MOESM1_ESM.xls]

## Sheet: Dataset S1
Primer sequences used in the qRT-PCR experiment
Gene ID	Gene name	Forward	Reverse
VIT_200s0238g00060	F24J7.70	ATTGATAGTGTGAACAACCGAG	GGAGTGTCATTTCTGAAGGCAT
VIT_205s0094g00350	EP3	TTGTTACTCAAGTGGTGGTTCT	TTGCCAAACTCAGGATACGAAT
VIT_209s0002g08465	QRT1	ATGTTCTACGATGTCAGGCTCT	TCAATGCTTCCTTGGATGTAAC
VIT_211s0103g00110	PsbD	CTTGTTCGGACTAATAGGTTTC	GCAAAGAACCAACCAAACTGAC
VIT_212s0028g02810	OMT1	TTCTTGTTCATTCTGGCTTCCT	TGAGCAGTGTTGAACGGAGTGG
VIT_212s0035g00410	At3g14460	ACAGGTTGGCTTCTTCCGAGGT	CGTCCAGTAGGTCTTCCGCATC
VIT_214s0030g00950	CSD1	GTAATGAGGGTGTCTGTGGAAC	CCAGCAGGATTGAAATGAGGTC
VIT_215s0048g01680	CYP704A2	CAGTAGACGATGAGAAATGGCG	ACTGCTGAAGTCCCTCAATACC
Control	VvUbiquitin1	GTGGTATTATTGAGCCATCCTT	AACCTCCAATCCAGTCATCTAC
