# Supplementary material for: Comparative RNA-Seq profiling of berry development between table grape ‘Kyoho’ and its early-ripening mutant ’Fengzao’
Source: BMC Genomics. 2016 Oct 12;17:795. doi: 10.1186/s12864-016-3051-1 (PMC5059895; doi:10.1186/s12864-016-3051-1)
Supplement: Additional file 2: — Alignment and mapping results of the Illumina RNA-Seq reads in this study. (XLSX 11 kb) [file 12864_2016_3051_MOESM2_ESM.xlsx]

## Sheet: Dataset S1
Dataset S1. Alignment and mapping results of the Illumina RNA-Seq reads in this study
Sample ID	Total RNA reads	Mapped	Multiple alignments	Mapping rate
FF1	16534206	11286522	239485 ( 2.1%)	0.683
FF2	11357318	6965839	139840 ( 2.0%)	0.613
FF3	8615132	4746368	106153 ( 2.2%)	0.551
FF4	8807491	6224420	146682 ( 2.4%)	0.707
FF5	22688511	14136962	323662 ( 2.3%)	0.623
FF6	15837518	10551084	233268 ( 2.2%)	0.666
FF7	12596023	7831244	177775 ( 2.3%)	0.622
FF8	11724678	8128145	181549 ( 2.2%)	0.693
FF9	10681015	7471316	179545 ( 2.4%)	0.699
FP1	9800264	7135145	156096 ( 2.2%)	0.728
FP2	11178135	6179002	136215 ( 2.2%)	0.553
FP3	8903800	5577663	132443 ( 2.4%)	0.626
FP4	9761867	5914462	158678 ( 2.7%)	0.606
FP5	11803563	7433529	195557 ( 2.6%)	0.63
FP6	12269335	8843954	243309 ( 2.8%)	0.721
FP7	12077302	7964860	240082 ( 3.0%)	0.659
FP8	9893956	5915513	204721 ( 3.5%)	0.598
FP9	11728265	6997410	242664 ( 3.5%)	0.597
KF1	12713808	8141539	166132 ( 2.0%)	0.64
KF2	10396562	7006652	126009 ( 1.8%)	0.674
KF3	12312252	5656487	130012 ( 2.3%)	0.459
KF4	12508598	7231319	151379 ( 2.1%)	0.578
KF5	11000867	7333251	180666 ( 2.5%)	0.667
KF6	13108990	6648617	154511 ( 2.3%)	0.507
KF7	5555606	2792737	73673 ( 2.6%)	0.503
KF8	9675857	6159695	136208 ( 2.2%)	0.637
KF9	12281639	8166940	183204 ( 2.2%)	0.665
KF10	8150953	5192521	130141 ( 2.5%)	0.637
KF11	9558906	4744522	109631 ( 2.3%)	0.496
KP1	13150240	7696594	154909 ( 2.0%)	0.585
KP2	15973729	10418679	219317 ( 2.1%)	0.652
KP3	7872937	5606334	120096 ( 2.1%)	0.712
KP4	11988925	8553380	196515 ( 2.3%)	0.713
KP5	10140719	7023290	188050 ( 2.7%)	0.693
KP6	9560230	4733173	125361 ( 2.6%)	0.495
KP7	5567468	2965425	84911 ( 2.9%)	0.533
KP8	10342940	7099102	203820 ( 2.9%)	0.686
KP9	13391227	9490152	287131 ( 3.0%)	0.709
KP10	10194280	7505380	223974 ( 3.0%)	0.736
KP11	5595742	3554643	110652 ( 3.1%)	0.635
