# Supplementary material for: Comparative RNA-Seq profiling of berry development between table grape ‘Kyoho’ and its early-ripening mutant ’Fengzao’
Source: BMC Genomics. 2016 Oct 12;17:795. doi: 10.1186/s12864-016-3051-1 (PMC5059895; doi:10.1186/s12864-016-3051-1)
Supplement: Additional file 3: — Expression clusters, annotation, and functional categories and distribution of 20,944 genes expressed in the flesh tissues of both WT and MT across various developmental stages. (XLSX 355 kb) [file 12864_2016_3051_MOESM3_ESM.xlsx]

## Sheet: Dataset S1
Dataset S1. Expression clusters, annotation, and functional categories and distribution of common genes expressed in the flesh tissue of both WT and MT across various developmental stages
Cluster ID	Gene ID	Annotation	Functional Category	Enzeyme codes
Cluster 1	VIT_206s0004g08050	telomeric repeat-binding factor	F:DNA binding; F:chromatin binding; C:chromatin	-
Cluster 1	VIT_206s0004g08200	ubiquitin carrier protein	C:cytoplasm; C:plasma membrane; ; ; F:ATP binding; F:ubiquitin-protein ligase activity; C:nucleus	EC:6.3.2.19
Cluster 1	VIT_206s0004g08270	dna binding	F:DNA binding; C:nucleus; P:regulation of transcription, DNA-dependent	-
Cluster 1	VIT_206s0004g08340	bromodomain protein	F:DNA binding; F:histone acetyltransferase activity; ; ; ; P:acyl-carrier-protein biosynthetic process	EC:2.3.1.48
Cluster 1	VIT_206s0004g08420	atp-dependent dna helicase	; ; F:nucleic acid binding; P:DNA replication; F:ATP binding; ; C:replication fork	-
Cluster 1	VIT_206s0009g02220	pentatricopeptide repeat-containing protein	; C:microtubule associated complex; F:ATP binding; C:plastid; C:mitochondrion; F:microtubule motor activity; C:microtubule	-
Cluster 1	VIT_206s0009g02320	4-diphosphocytidyl-2-c-methyl-d-erythritol kinase	; C:chromoplast; F:ATP binding; ; ; ; C:chloroplast stroma; P:steroid biosynthetic process	-
Cluster 1	VIT_206s0009g02530	uncharacterized protein	C:plastid	-
Cluster 1	VIT_206s0009g03260	phospholipase a2 family protein	F:phospholipase A2 activity; P:phospholipid catabolic process	EC:3.1.1.4
Cluster 1	VIT_206s0009g03560	pentatricopeptide repeat-containing protein	C:mitochondrion;	-
Cluster 1	VIT_206s0009g03800	chromodomain helicase dna binding protein	P:anatomical structure morphogenesis; F:zinc ion binding; ; P:cell development; ; P:cellular component biogenesis; F:DNA binding; ; ; P:cellular biosynthetic process; P:intracellular signal transduction;	-
Cluster 1	VIT_206s0080g00060	histidine-containing phosphotransfer	C:cytoplasm; F:histidine phosphotransfer kinase activity; ; P:regulation of cytokinin mediated signaling pathway; F:2-alkenal reductase [NAD(P)] activity; C:nucleus;	EC:1.3.1.74
Cluster 1	VIT_206s0080g00790	dna binding	; P:regulation of transcription, DNA-dependent; F:DNA binding; F:sequence-specific DNA binding transcription factor activity; F:chromatin binding; C:transcription factor complex; P:regulation of transcription, DNA-dependent; C:chromatin	-
Cluster 1	VIT_206s0080g00890	uncharacterized protein	; P:aromatic amino acid family biosynthetic process; C:chloroplast; C:mitochondrion	-
Cluster 1	VIT_206s0080g00980	momilactone a synthase-like	; ; C:plastid; ; ; C:fatty acid synthase complex; P:fatty acid biosynthetic process; P:acyl-carrier-protein biosynthetic process	-
Cluster 1	VIT_207s0005g00070	c-tetrahydrofolate cytoplasmic	C:cytosol; ; P:cellulose biosynthetic process; F:methylenetetrahydrofolate dehydrogenase (NADP+) activity; P:folic acid-containing compound biosynthetic process; F:methenyltetrahydrofolate cyclohydrolase activity; ; ; C:chloroplast; ; P:glyoxylate metabolic process	EC:1.5.1.5; EC:3.5.4.9
Cluster 1	VIT_207s0005g00200	katanin p60 atpase-containing subunit	F:ATP binding; ; P:gravitropism; C:chloroplast; P:protein N-linked glycosylation;	-
Cluster 1	VIT_207s0005g00640	uncharacterized protein		-
Cluster 1	VIT_207s0005g00650	small nuclear ribonucleoprotein a	C:nucleolus; C:U1 snRNP; ; ; P:mRNA splicing, via spliceosome; C:cytosol; ;	-
Cluster 1	VIT_207s0005g00690	60s ribosomal protein	C:vacuole; F:structural constituent of ribosome; C:plasma membrane; F:RNA binding; C:cytosolic large ribosomal subunit; C:chloroplast; ; P:ribosome biogenesis	-
Cluster 1	VIT_207s0005g00770		P:lipid metabolic process; F:metal ion binding; ; ; F:GTP diphosphokinase activity; ; ; C:chloroplast;	EC:2.7.6.5
Cluster 1	VIT_207s0005g00860	pre-mrna-splicing factor atp-dependent rna helicase pr6	F:ATP-dependent helicase activity; F:nucleic acid binding; P:vesicle docking involved in exocytosis; F:ATP binding	-
Cluster 1	VIT_207s0005g00980	protein dehydration-induced9 homolog 3-like isoform	; P:blue light signaling pathway; C:nucleus; F:zinc ion binding	-
Cluster 1	VIT_207s0005g02400	polyketide cyclase dehydrase and lipid transport protein	C:nucleus; C:chloroplast	-
Cluster 1	VIT_207s0005g02500	snf7 family protein	; C:cytoplasm; P:regulation of mitotic cell cycle	-
Cluster 1	VIT_207s0005g02640	protein	; ; ; F:isopenicillin-N epimerase activity; C:cytosol;	EC:5.1.1.17
Cluster 1	VIT_207s0005g02645	soluble diacylglycerol acyltransferase	; ; C:cytosol; P:acyl-carrier-protein biosynthetic process	-
Cluster 1	VIT_207s0005g03450	structural maintenance of chromosomes	P:gravitropism; P:methylation-dependent chromatin silencing; ; P:xylan biosynthetic process; ; ; P:regulation of chromosome organization; C:chloroplast; P:determination of bilateral symmetry; ; P:RNA processing; ; P:organ morphogenesis; ; ; P:positive regulation of transcription, DNA-dependent; P:sister chromatid cohesion; ; C:nucleus; F:ATP binding; C:cohesin complex;	-
Cluster 1	VIT_207s0005g03750	protein	; ; ; P:pollen tube growth; ; P:stamen development; P:response to molecule of bacterial origin; ; ; ; F:2-alkenal reductase [NAD(P)] activity; ; ; C:nucleus	EC:1.3.1.74
Cluster 1	VIT_207s0005g03760	phytochelatin synthase	; P:indole glucosinolate catabolic process; ; P:phytochelatin biosynthetic process; P:defense response by callose deposition in cell wall; P:response to arsenic-containing substance; P:defense response to bacterium; ; C:cytosol; ; F:cadmium ion binding; P:response to cadmium ion; F:copper ion binding; ;	-
Cluster 1	VIT_207s0005g03850	uncharacterized protein lo002634		-
Cluster 1	VIT_207s0005g03930	plastid protein	P:tRNA metabolic process; ; ; F:zinc ion binding; P:regulation of protein dephosphorylation; ; ; P:chloroplast relocation; ; P:leaf morphogenesis; F:ubiquitin-protein ligase activity; ; ; P:positive regulation of transcription, DNA-dependent; P:transcription from plastid promoter; C:plasma membrane; P:protein import into chloroplast stroma; ; C:mitochondrion;	EC:6.3.2.19
Cluster 1	VIT_207s0005g04395	heme oxygenase- multi-helical protein	C:cytosol; C:mitochondrion; C:chloroplast	-
Cluster 1	VIT_207s0005g04630	nucleotide binding	P:protein N-linked glycosylation;	-
Cluster 1	VIT_207s0005g05850	protein	C:chloroplast thylakoid membrane;	-
Cluster 1	VIT_207s0005g06720	pentatricopeptide repeat-containing protein	C:nucleolus; C:plastid;	-
Cluster 1	VIT_207s0095g00660	g-type lectin s-receptor-like serine threonine-protein kinase ag67520-like	P:protein phosphorylation; F:ATP binding; F:protein serine/threonine kinase activity; ; P:serine family amino acid metabolic process	EC:2.7.11
Cluster 1	VIT_207s0095g00700	rna recognition motif-containing protein	; F:nucleic acid binding; P:cellular process; P:primary metabolic process;	-
Cluster 1	VIT_207s0095g00740	gpi transamidase component pig-s-related protein	C:vacuolar membrane; C:nucleus; C:plasma membrane; ; C:GPI-anchor transamidase complex	-
Cluster 1	VIT_207s0095g00780	condensin complex subunit 3	C:plasmodesma; P:mitotic chromosome condensation; P:response to heat; C:nucleus; P:embryo development ending in seed dormancy; C:condensin complex	-
Cluster 1	VIT_207s0255g00020	dof zinc finger protein	P:positive regulation of cell cycle; F:zinc ion binding; P:regulation of transcription, DNA-dependent; ; P:cell wall modification; F:DNA binding; P:response to auxin stimulus	-
Cluster 1	VIT_207s0205g00060	trna-dihydrouridine synthase 2-like	; ; ; ; P:tRNA dihydrouridine synthesis; F:flavin adenine dinucleotide binding; P:regulation of nitrogen utilization; C:nucleus;	-
Cluster 1	VIT_208s0056g00700	la rna-binding protein	F:RNA-directed DNA polymerase activity; P:RNA-dependent DNA replication; F:RNA binding; C:nucleus; C:cytosol	EC:2.7.7.49
Cluster 1	VIT_208s0056g00730	random slug protein 5-like	C:Golgi apparatus; ; ;	-
Cluster 1	VIT_208s0056g00770	regulation of nuclear pre-mrna domain-containing proteinb	F:RNA-directed DNA polymerase activity; P:RNA-dependent DNA replication; F:RNA binding	EC:2.7.7.49
Cluster 1	VIT_208s0032g00690	d-lactate dehydrogenase	F:identical protein binding; F:flavin adenine dinucleotide binding; ; ; F:UDP-N-acetylmuramate dehydrogenase activity; F:D-lactate dehydrogenase (cytochrome) activity; F:ATP binding; ; C:mitochondrion; ; C:glycolate oxidase complex; P:amino sugar metabolic process; P:pyruvate metabolic process; P:glyoxylate metabolic process	EC:1.1.2.4; EC:1.1.1.158
Cluster 1	VIT_208s0032g00730	transferring glycosyl	P:regulation of transcription, DNA-dependent; P:regulation of flower development; C:plastid; P:protein targeting to mitochondrion; ; ; C:nucleus;	-
Cluster 1	VIT_208s0032g00967	pentatricopeptide repeat-containing	C:plastid; P:cellular metabolic process; P:carbohydrate metabolic process; ; C:mitochondrion;	-
Cluster 1	VIT_208s0058g00830	pentatricopeptide repeat-containing protein	P:reproductive structure development; ; ; C:cytoplasmic part	-
Cluster 1	VIT_208s0040g00240	transcription factor iiia	F:zinc ion binding; C:nucleolus; P:regulation of transcription, DNA-dependent; F:5S rDNA binding; F:sequence-specific DNA binding transcription factor activity; F:5S rRNA binding; C:transcription factor complex; P:regulation of transcription, DNA-dependent	-
Cluster 1	VIT_208s0040g00360	set domain protein	P:histone lysine methylation; F:histone binding; F:zinc ion binding; ; P:regulation of gene expression, epigenetic; F:DNA binding; C:chromosome; C:nucleus; P:lysine catabolic process	-
Cluster 1	VIT_208s0040g00490	metacaspase 9	; F:zinc ion binding; P:regulation of transcription, DNA-dependent; P:proteolysis; ; P:DNA-dependent transcription, initiation; C:nucleus; C:apoplast	-
Cluster 1	VIT_208s0040g00680	phosphatidylinositol 3-and 4-kinase family protein	P:phosphatidylinositol phosphorylation; P:membrane fusion; F:1-phosphatidylinositol 4-kinase activity; F:protein histidine kinase binding	EC:2.7.1.67
Cluster 1	VIT_208s0040g00790	70 kda peptidyl-prolyl isomerase-like	P:protein folding; C:vacuole; F:FK506 binding; ; ; F:peptidyl-prolyl cis-trans isomerase activity	EC:5.2.1.8
Cluster 1	VIT_208s0040g02220	dna-binding protein fa2	F:DNA binding; C:nucleus	-
Cluster 1	VIT_208s0040g02370	chaperone -domain containing protein	C:cytoplasm; P:protein folding; P:chromatin assembly or disassembly; P:response to stress; ;	-
Cluster 1	VIT_208s0040g02540	diaminopimelate epimerase	C:mitochondrion; P:lysine biosynthetic process via diaminopimelate; F:diaminopimelate epimerase activity; P:ubiquinone biosynthetic process; C:chloroplast stroma	EC:5.1.1.7
Cluster 1	VIT_208s0040g02900	protein aluminum sensitive 3	; C:plasma membrane; ; ; F:UDP-glucose transmembrane transporter activity; ;	-
Cluster 1	VIT_208s0040g02950	ring u-box domain-containing protein	F:zinc ion binding; C:plastid;	-
Cluster 1	VIT_208s0040g02960	uncharacterized protein	C:nucleus	-
Cluster 1	VIT_208s0040g03280	pentatricopeptide repeat-containing protein chloroplastic-like	F:mRNA binding; P:mRNA processing; ; C:chloroplast stroma; P:maltose metabolic process; C:mitochondrion;	-
Cluster 1	VIT_208s0007g00360	myb domain protein 3r-5	; F:zinc ion binding; F:DNA binding; P:DNA-dependent transcription, initiation; P:positive regulation of transcription, DNA-dependent; F:chromatin binding; C:nucleus; C:chromatin	-
Cluster 1	VIT_208s0007g00560	protein	F:zinc ion binding; ; C:mitochondrial inner membrane; ; ; F:metalloendopeptidase activity; P:proteolysis; F:ATP binding; F:microtubule-severing ATPase activity; C:chloroplast thylakoid membrane; ;	EC:3.6.4.3; EC:3.4.24
Cluster 1	VIT_208s0007g00730	wd-repeat membrane protein	P:rRNA processing; P:protein import into nucleus; P:mRNA splicing, via spliceosome; P:pyrimidine ribonucleotide biosynthetic process; C:Cul4-RING ubiquitin ligase complex; ; C:small-subunit processome; C:nucleus;	-
Cluster 1	VIT_208s0007g00970	initiation factor 3g	F:translation initiation factor activity; ; F:zinc ion binding; ; P:protein import into nucleus; P:mRNA splicing, via spliceosome; ; C:eukaryotic translation initiation factor 3 complex; ; P:photorespiration; C:plasma membrane; C:ribosome; P:regulation of translational initiation	-
Cluster 1	VIT_208s0007g02530	hva22-like protein i	C:nucleus; P:hormone-mediated signaling pathway	-
Cluster 1	VIT_208s0007g02850	f-box family protein	P:response to abiotic stimulus; P:hormone-mediated signaling pathway; P:response to abscisic acid stimulus; ; P:response to ethylene stimulus; P:response to stress;	-
Cluster 1	VIT_208s0007g03270	heme-binding-like protein chloroplastic-like	C:chloroplast thylakoid membrane;	-
Cluster 1	VIT_208s0007g03320	glucosamine 6-phosphate n-acetyltransferase	P:root development; P:N-acetylglucosamine biosynthetic process; P:UDP-N-acetylglucosamine biosynthetic process; C:endoplasmic reticulum membrane; C:Golgi apparatus; F:glucosamine 6-phosphate N-acetyltransferase activity; P:acyl-carrier-protein biosynthetic process	EC:2.3.1.4
Cluster 1	VIT_208s0007g03360	protein	; P:methionine biosynthetic process; P:photoperiodism, flowering; ; C:heterotrimeric G-protein complex; ; P:RNA splicing, via endonucleolytic cleavage and ligation; ; F:histone acetyltransferase activity; C:cytoplasm; P:embryo development ending in seed dormancy; ; ; P:acyl-carrier-protein biosynthetic process	EC:2.3.1.48
Cluster 1	VIT_208s0007g03370	uncharacterized protein	; P:response to sucrose stimulus; ; C:nucleus;	-
Cluster 1	VIT_208s0007g03580	btb poz domain-containing protein fb1-like	;	-
Cluster 1	VIT_208s0007g03900	heat stress transcription factor a-3-like	P:regulation of transcription, DNA-dependent; P:response to heat; F:sequence-specific DNA binding; ; F:sequence-specific DNA binding transcription factor activity; C:transcription factor complex; P:regulation of transcription, DNA-dependent	-
Cluster 1	VIT_208s0007g03950	u2 snrnp auxiliary small	F:RNA binding; P:photoperiodism, flowering; C:nucleus; F:zinc ion binding;	-
Cluster 1	VIT_208s0007g04330	protein chloroplastic-like	P:protein phosphorylation; F:protein serine/threonine kinase activity; ; P:protein folding; F:polysaccharide binding; F:peptidyl-prolyl cis-trans isomerase activity; F:ATP binding; C:cytoplasm; P:serine family amino acid metabolic process	EC:2.7.11; EC:5.2.1.8
Cluster 1	VIT_208s0007g04590	udp-	;	-
Cluster 1	VIT_208s0007g04690	wd repeat-containing protein 3-like	; C:nucleolus; P:protein import into nucleus; ; C:heterotrimeric G-protein complex; ; P:mRNA export from nucleus; ; P:serine family amino acid metabolic process; ;	-
Cluster 1	VIT_208s0007g04860	major facilitator protein	P:systemic acquired resistance; P:response to endoplasmic reticulum stress; P:amino acid import; C:plasmodesma; P:transmembrane transport; P:defense response to fungus; ; P:ER to Golgi vesicle-mediated transport; C:chloroplast	-
Cluster 1	VIT_208s0007g05040	uncharacterized protein	C:chloroplast	-
Cluster 1	VIT_208s0007g05300	transcription factor org2	; F:DNA binding; P:iron ion homeostasis; F:protein dimerization activity	-
Cluster 1	VIT_208s0007g05330	nucleolar protein0	P:embryo sac egg cell differentiation; C:nucleolus; ; P:protein import into nucleus; C:Cul4-RING ubiquitin ligase complex; P:mRNA export from nucleus;	-
Cluster 1	VIT_208s0007g05360	adipocyte plasma membrane-associated protein	P:negative regulation of abscisic acid mediated signaling pathway; P:methylation-dependent chromatin silencing; ; P:response to gibberellin stimulus; F:zinc ion binding; ; C:plant-type cell wall; P:regulation of lateral root development; P:cell proliferation; C:extracellular region; F:DNA binding; ; ; P:cytokinin mediated signaling pathway; C:plasmodesma; ; C:endoplasmic reticulum; C:plasma membr…	-
Cluster 1	VIT_208s0007g05460	pentatricopeptide repeat-containing protein	; F:selenium binding; C:mitochondrion; C:plastid	-
Cluster 1	VIT_208s0007g05770	pentatricopeptide repeat-containing	; ; C:cytoplasmic part;	-
Cluster 1	VIT_208s0007g05890	uncharacterized protein yqeh-like	F:GTP binding; C:chloroplast; ; ; P:brassinosteroid mediated signaling pathway; F:GTPase activity; P:developmental process; P:ribosome biogenesis	-
Cluster 1	VIT_208s0007g05900	mediator of dna damage checkpoint protein	F:N-acetyltransferase activity; F:nucleic acid binding; C:intracellular; ; P:acyl-carrier-protein biosynthetic process	EC:2.3.1
Cluster 1	VIT_208s0007g05970	probable inactive purple acid phosphatase6-like	C:protein serine/threonine phosphatase complex; F:acid phosphatase activity; F:protein serine/threonine phosphatase activity; P:protein dephosphorylation; C:extracellular region; ; ; ;	EC:3.1.3.2
Cluster 1	VIT_208s0007g06040	beta- -glucanase	C:vacuole; ; P:response to cold; P:defense response; ; F:glucan endo-1,3-beta-D-glucosidase activity; ; C:apoplast; P:starch metabolic process; P:sucrose metabolic process	EC:3.2.1.39
Cluster 1	VIT_208s0007g06550	metal tolerance protein c2	P:response to nematode; C:Golgi apparatus; C:plasma membrane; F:cation transmembrane transporter activity; P:transmembrane transport; ; ; ;	-
Cluster 1	VIT_208s0007g07050	uncharacterized protein	C:vacuole	-
Cluster 1	VIT_208s0007g07380	curved dna binding protein	; F:zinc ion binding; P:protein folding; P:DNA replication; P:response to heat; F:DNA binding; F:ATP binding; ; C:cytoplasm	-
Cluster 1	VIT_208s0007g07470	ndh-dependent cyclic electron flow	; ; P:pentose-phosphate shunt; P:photosynthetic electron transport in photosystem I; C:chloroplast thylakoid membrane; F:catalytic activity; F:carbohydrate binding	-
Cluster 1	VIT_208s0007g07500	phd finger protein	F:methylated histone residue binding; C:nucleus; F:zinc ion binding	-
Cluster 1	VIT_208s0007g07540	protein	; P:response to desiccation; P:response to cold; F:nucleic acid binding; P:response to abscisic acid stimulus; C:nucleus;	-
Cluster 1	VIT_208s0007g07820	leucine-rich repeat-like protein	P:protein phosphorylation; ; ; F:ATP binding; F:2-alkenal reductase [NAD(P)] activity; C:cell part; ;	EC:1.3.1.74
Cluster 1	VIT_208s0007g07860	protein cornichon homolog-like	P:membrane fusion; P:intracellular signal transduction; ; ;	-
Cluster 1	VIT_208s0007g08080	protein lst8 homolog	C:Cul4-RING ubiquitin ligase complex; ; C:endosome; ; ; ; ; P:serine family amino acid metabolic process; ;	-
Cluster 1	VIT_208s0007g08800	protein	; P:microtubule cytoskeleton organization; ; ; ; P:chromatin silencing; C:microtubule; F:microtubule motor activity; ; ; P:response to biotic stimulus; C:microtubule associated complex; P:transmembrane transport; ; P:ATP catabolic process; ; P:defense response; F:ATP binding; P:regulation of pH; C:tubulin complex	-
Cluster 1	VIT_208s0007g08870	uncharacterized protein	C:nuclear pore; ; ;	-
Cluster 1	VIT_208s0007g08950	glycoprotein family protein	C:mitochondrial matrix	-
Cluster 1	VIT_209s0002g00430	arid bright dna-binding domain-containing protein	F:zinc ion binding; C:intracellular; F:DNA binding	-
Cluster 1	VIT_209s0002g00620	ccaat enhancer-binding protein zeta-like	C:nucleolus;	-
Cluster 1	VIT_209s0002g00640	kda class iii heat shock protein	P:protein folding; P:response to high light intensity; C:cytoplasm; P:response to hydrogen peroxide; P:response to heat	-
Cluster 1	VIT_209s0002g02020	agglutinin alpha chain		-
Cluster 1	VIT_209s0002g02050		; ; F:ATP binding; ; P:thiamine biosynthetic process; ; C:chloroplast; P:1-deoxy-D-xylulose 5-phosphate biosynthetic process; P:steroid biosynthetic process	-
Cluster 1	VIT_209s0002g02060	f-box fbd lrr-repeat protein		-
Cluster 1	VIT_209s0002g02300	zinc finger protein	F:zinc ion binding; F:nucleic acid binding; C:intracellular; P:regulation of transcription, DNA-dependent; P:innate immune response;	-
Cluster 1	VIT_209s0002g02360	smad fha domain-containing protein		-
Cluster 1	VIT_209s0002g02670	rna methyltransferase family protein	F:RNA binding; ; ; C:plastid; C:mitochondrion; P:RNA processing	-
Cluster 1	VIT_209s0002g02890	leucine-rich repeat receptor-like protein kinase at290-like	; P:protein phosphorylation; F:ATP binding; F:protein serine/threonine kinase activity; P:serine family amino acid metabolic process	EC:2.7.11
Cluster 1	VIT_209s0002g02900	leucine-rich repeat receptor-like protein kinase at290-like	; P:protein phosphorylation; F:ATP binding; F:protein serine/threonine kinase activity; P:serine family amino acid metabolic process	EC:2.7.11
Cluster 1	VIT_209s0002g02980	brassinosteroid insensitive-associated receptor kinase	; P:protein phosphorylation; F:ATP binding; F:protein serine/threonine kinase activity; P:serine family amino acid metabolic process	EC:2.7.11
Cluster 1	VIT_209s0002g03530	probable protein phosphatase 2c 6-like	P:negative regulation of abscisic acid mediated signaling pathway; ; ; ; P:regulation of programmed cell death; P:response to jasmonic acid stimulus; F:metal ion binding; P:response to osmotic stress; ; P:response to cold; P:response to heat; ; P:cellular response to stress; P:protein dephosphorylation; P:salicylic acid mediated signaling pathway; P:innate immune response; C:nucleus; P:response t…	-
Cluster 1	VIT_209s0002g03620	nadp-malic enzyme	F:metal ion binding; ; ; ; ; C:chloroplast; F:malate dehydrogenase (oxaloacetate-decarboxylating) (NADP+) activity; P:pyruvate metabolic process; P:tricarboxylic acid cycle;	EC:1.1.1.40
Cluster 1	VIT_209s0002g03750	gata transcription factor	F:zinc ion binding; ; P:circadian rhythm; F:sequence-specific DNA binding; F:sequence-specific DNA binding transcription factor activity; P:positive regulation of transcription, DNA-dependent; C:transcription factor complex; P:regulation of transcription, DNA-dependent	-
Cluster 1	VIT_209s0002g03770	nucleoporin nup53	; P:transmembrane transport	-
Cluster 1	VIT_209s0002g03790	probable disease resistance protein at5g63020-like	P:defense response; ; F:nucleic acid binding; C:intracellular; F:ATP binding; ; ; F:zinc ion binding;	-
Cluster 1	VIT_209s0002g04250	protein disulfide isomerase l-3b	P:protein folding; P:nuclear division; C:endoplasmic reticulum lumen; C:Golgi apparatus; ; P:cell redox homeostasis; F:protein disulfide isomerase activity; C:chloroplast; F:dolichyl-diphosphooligosaccharide-protein glycotransferase activity; P:nucleolus organization; C:oligosaccharyltransferase complex;	EC:2.4.1.119; EC:5.3.4.1
Cluster 1	VIT_209s0002g04670	regulator of telomere elongation helicase	P:methylation-dependent chromatin silencing; P:cell-cell signaling; P:determination of bilateral symmetry; F:DNA binding; ; ; ; F:ATP-dependent DNA helicase activity; ; C:nucleus; F:ATP binding; ; C:mitochondrion; C:replication fork	-
Cluster 1	VIT_209s0002g04860	arf-gap domain and fg repeats-containing protein	; F:zinc ion binding; ; F:GTP binding; C:cytosol; ; F:GTPase activity; F:ARF GTPase activator activity	-
Cluster 1	VIT_209s0002g04890	disease resistance protein rps5-like	; P:defense response; ; F:ATP binding	-
Cluster 1	VIT_209s0002g05062	disease resistance protein rps5-like	; P:defense response; ; F:ATP binding	-
Cluster 1	VIT_209s0002g05200	d-glycerate 3-kinase	; ; P:photorespiration; F:ATP binding; F:glycerate kinase activity; C:chloroplast stroma; C:nucleus; P:glycine metabolic process; P:L-serine metabolic process; P:threonine metabolic process; P:glycerolipid metabolic process; P:glyoxylate metabolic process	EC:2.7.1.31
Cluster 1	VIT_209s0002g05750	protein	F:DNA binding;	-
Cluster 1	VIT_209s0002g05770	histone 2	C:nucleosome; P:defense response to bacterium; P:regulation of flower development; P:regulation of DNA methylation; F:DNA binding; ; P:nucleosome assembly; F:protein heterodimerization activity; C:vacuole; P:chromatin remodeling; C:nucleus	-
Cluster 1	VIT_209s0002g05920	disease resistance protein rps5-like	; P:defense response; ; F:ATP binding	-
Cluster 1	VIT_209s0002g05950	cytochrome - heme mitochondrial-like	C:vacuole; C:mitochondrial respiratory chain complex III; C:plasma membrane; F:iron ion binding; F:heme binding; ; ; ; C:plastid;	-
Cluster 1	VIT_209s0002g06390	peptide deformylasea	P:co-translational protein modification; C:plant-type cell wall; F:formylmethionine deformylase activity; F:iron ion binding; C:chloroplast stroma; F:peptide deformylase activity; ; C:mitochondrion; P:methionine metabolic process; P:glyoxylate metabolic process	EC:3.5.1.31; EC:3.5.1.88
Cluster 1	VIT_209s0002g06490	pentatricopeptide repeat-containing protein mitochondrial-like	C:mitochondrion;	-
Cluster 1	VIT_209s0002g06590	udp-glycosyltransferase 75-like	C:phragmoplast; P:para-aminobenzoic acid metabolic process; ; ; F:UDP-glucose:4-aminobenzoate acylglucosyltransferase activity; ; P:lipid glycosylation	-
Cluster 1	VIT_209s0002g06870	methyl-cpg-binding domain0	F:methyl-CpG binding; C:cytosol; C:nucleus	-
Cluster 1	VIT_209s0002g06970	palmitoyl-monogalactosyldiacylglycerol delta-7 desaturase	F:16:0 monogalactosyldiacylglycerol desaturase activity; ; P:phosphatidylglycerol biosynthetic process; P:unsaturated fatty acid biosynthetic process; F:ATP-dependent helicase activity; F:stearoyl-CoA 9-desaturase activity; ; ; ; ; C:chloroplast; ; F:nucleic acid binding; ; C:thylakoid; F:ATP binding;	EC:1.14.19.1
Cluster 1	VIT_209s0002g07090	ubiquitin-like domain-containing protein kinase	; F:nucleic acid binding; ; C:proton-transporting ATP synthase complex, coupling factor F(o); C:ribonucleoprotein complex	-
Cluster 1	VIT_209s0002g07370	protein fa-related sequence 6-like	F:zinc ion binding	-
Cluster 1	VIT_209s0002g07840	low quality protein: quinone oxidoreductase pig3-like	; ; F:zinc ion binding; F:NADPH:quinone reductase activity;	EC:1.6.5.5
Cluster 1	VIT_209s0002g07950	unnamed protein product [Vitis vinifera]	P:defense response;	-
Cluster 1	VIT_209s0002g08290	disease resistance protein rga4-like	P:defense response; ;	-
Cluster 1	VIT_209s0002g08370	wd repeat-containing	C:cytosol; P:jasmonic acid mediated signaling pathway; ; ; ; P:response to auxin stimulus; F:protein homodimerization activity; P:negative regulation of transcription, DNA-dependent; C:nucleus	-
Cluster 1	VIT_209s0002g08520	protein		-
Cluster 1	VIT_209s0002g09270	cytochrome p450 82c4	F:heme binding; ; F:monooxygenase activity; F:iron ion binding; F:electron carrier activity; ;	-
Cluster 1	VIT_209s0070g00650	rna polymerase beta subunit	F:DNA-directed RNA polymerase activity; ; F:DNA binding; C:chloroplast; C:nucleolus; ; P:pyrimidine nucleobase metabolic process	EC:2.7.7.6
Cluster 1	VIT_209s0054g00420	translocon-associated protein subunit beta	P:systemic acquired resistance; C:Golgi apparatus; P:response to endoplasmic reticulum stress; C:plasmodesma; C:plasma membrane; C:vacuolar membrane; ; C:extracellular region; C:endoplasmic reticulum	-
Cluster 1	VIT_209s0054g00720	tetratricopeptide repeat-containing protein	C:chloroplast thylakoid membrane;	-
Cluster 1	VIT_209s0054g00780	ribosomal pseudouridine	F:pseudouridine synthase activity; F:RNA binding; ; F:lysozyme activity; C:mitochondrion; P:carbohydrate metabolic process	EC:3.2.1.17; EC:5.4.99.12
Cluster 1	VIT_209s0054g00920	7-dehydrocholesterol reductase-like	F:7-dehydrocholesterol reductase activity; ; ; P:steroid biosynthetic process	EC:1.3.1.21
Cluster 1	VIT_200s0203g00070	r2r3-myb transcription	; P:response to jasmonic acid stimulus; ; F:DNA binding; ; F:chromatin binding; ; P:response to abscisic acid stimulus; P:cuticle development; P:response to ethylene stimulus; ; C:chromatin	-
Cluster 1	VIT_200s0207g00090	probable e3 ubiquitin-protein ligase ari7-like	F:nucleic acid binding; C:intracellular; ; F:ubiquitin-protein ligase activity; ; F:zinc ion binding;	EC:6.3.2.19
Cluster 1	VIT_200s0207g00250	synechocystis ycf37-like protein	C:chloroplast thylakoid membrane	-
Cluster 1	VIT_200s0220g00060	pentatricopeptide repeat-containing	P:sister chromatid cohesion; ; ; ; C:mitochondrion; P:regulation of chromosome organization;	-
Cluster 1	VIT_200s0220g00080	cohesin subunit	C:nuclear chromosome; P:sister chromatid cohesion; P:mitosis; P:methylation-dependent chromatin silencing;	-
Cluster 1	VIT_200s0225g00225	disease resistance protein	; ; P:protein dephosphorylation	-
Cluster 1	VIT_200s0252g00020	uroporphyrinogen-iii synthase	F:uroporphyrinogen-III synthase activity; P:heme biosynthetic process;	EC:4.2.1.75
Cluster 1	VIT_200s0252g00030	transmembrane proteins4c	F:RNA binding; P:response to endoplasmic reticulum stress; P:RNA-dependent DNA replication; ; F:RNA-directed DNA polymerase activity; P:systemic acquired resistance; C:chloroplast inner membrane	EC:2.7.7.49
Cluster 1	VIT_200s0259g00200	nudix hydrolase 2-like	; ; ; P:plant-type hypersensitive response; ; P:defense response to bacterium; F:NADH pyrophosphatase activity; P:defense response signaling pathway, resistance gene-dependent; ; ; ; ; F:protein homodimerization activity; ; P:nicotinamide metabolic process; P:nicotinate nucleotide metabolic process	EC:3.6.1.9
Cluster 1	VIT_200s0260g00070	peptidylprolyl isomerase	; P:response to endoplasmic reticulum stress; ; P:protein folding; F:peptidyl-prolyl cis-trans isomerase activity; F:FK506 binding; P:N-terminal protein myristoylation; P:cellular heat acclimation; C:vacuole; P:response to high light intensity; P:response to hydrogen peroxide; ; C:nucleus	EC:5.2.1.8
Cluster 1	VIT_200s0282g00040	protein spinster homolog-like	; C:plasma membrane; P:transmembrane transport; P:carbohydrate transport	-
Cluster 1	VIT_200s0288g00040	tmv resistance protein n-like	P:defense response; ; C:intracellular; F:ATP binding; ; ;	-
Cluster 1	VIT_200s0294g00040	probable receptor-like protein kinase ag67000-like	P:protein phosphorylation; F:ATP binding; F:protein serine/threonine kinase activity; ; P:serine family amino acid metabolic process	EC:2.7.11
Cluster 1	VIT_200s0304g00030	protein	P:cell wall macromolecule metabolic process; ; C:nucleus	-
Cluster 1	VIT_200s0322g00020	protein	P:response to hormone stimulus; ; F:receptor activity; C:mitochondrion; P:response to sucrose stimulus;	-
Cluster 1	VIT_200s0324g00030	protein	F:polysaccharide binding	-
Cluster 1	VIT_200s0324g00040	dnaj heat shock family protein	; C:mitochondrion; P:protein folding; F:metal ion binding; ; P:response to heat; F:ATP binding; C:chloroplast thylakoid membrane;	-
Cluster 1	VIT_200s0337g00070	uncharacterized protein	C:mitochondrion	-
Cluster 1	VIT_200s0337g00080	upf03 protein c3orf37 homolog	C:nucleus	-
Cluster 1	VIT_200s0346g00080	cinnamyl alcohol dehydrogenase-like protein	P:plant-type hypersensitive response; ; ; ; P:lignin biosynthetic process; F:zinc ion binding; ; ; P:coumarin biosynthetic process; ; P:L-phenylalanine metabolic process; P:tyrosine metabolic process; ; ; ; P:toluene catabolic process	-
Cluster 1	VIT_200s0357g00060	glucan -beta-glucosidase	P:carbohydrate metabolic process; F:hydrolase activity, hydrolyzing O-glycosyl compounds; ;	-
Cluster 1	VIT_200s0357g00080	glucan -beta-glucosidase	P:carbohydrate metabolic process; F:hydrolase activity, hydrolyzing O-glycosyl compounds; ;	-
Cluster 1	VIT_200s0373g00040	malate glyoxysomal	P:glyoxylate cycle; F:L-malate dehydrogenase activity; ; ; ; P:regulation of photorespiration; ; C:vacuole; ; C:apoplast; P:pyruvate metabolic process;	EC:1.1.1.37
Cluster 1	VIT_200s0392g00050	probable leucine-rich repeat receptor-like serine threonine-protein kinase at55730-like	; P:response to cold; F:ATP binding; ; ; F:MAP kinase kinase kinase activity; C:plasma membrane; ; P:serine family amino acid metabolic process	EC:2.7.11.25; EC:2.7.11
Cluster 1	VIT_200s0434g00060	protein	P:transmembrane transport; P:regulation of anion transport; P:protein targeting to vacuole; ; ; F:voltage-gated anion channel activity; C:chloroplast	-
Cluster 1	VIT_200s0475g00040	two-component response regulator eh	P:primary metabolic process; P:cellular macromolecule biosynthetic process; F:DNA binding; P:single-organism transport; P:intracellular transport; F:chromatin binding; C:chromatin	-
Cluster 1	VIT_200s0485g00020	dna mismatch repair protein	; ; ; ; F:damaged DNA binding; F:mismatched DNA binding; ; C:mRNA cleavage factor complex; ; P:positive regulation of cellular process; P:transmembrane transport; ; ; P:mismatch repair; F:ATP binding; P:mRNA polyadenylation; F:mRNA binding; P:regulation of pH	-
Cluster 1	VIT_200s0583g00040	ring finger protein	F:zinc ion binding;	-
Cluster 1	VIT_200s0587g00040	protein		-
Cluster 1	VIT_200s0598g00030	phosphoribosylglycinamide formyltransferase	F:formyltetrahydrofolate deformylase activity; ; P:methylation; C:chloroplast; ; F:phosphoribosylglycinamide formyltransferase activity; ; P:glyoxylate metabolic process; ; P:10-formyltetrahydrofolate metabolic process	EC:3.5.1.10; EC:2.1.2.2
Cluster 1	VIT_200s0625g00040	rna recognition motif-containing protein	C:vacuolar membrane; ; ;	-
Cluster 1	VIT_200s0662g00020	uncharacterized protein	C:nucleus	-
Cluster 1	VIT_200s0682g00020	dna helicase-like protein	; P:gluconeogenesis; P:DNA duplex unwinding; ; ; P:regulation of chromosome organization; ; ; C:chloroplast; P:negative regulation of transcription, DNA-dependent; C:nucleolus; P:digestive tract development; P:ATP catabolic process; P:sister chromatid cohesion; F:ATP binding; P:regulation of heart growth; ; ; ; ; C:replication fork	-
Cluster 1	VIT_200s0704g00040	abnormal spindle-like microcephaly-associated protein	P:microtubule cytoskeleton organization; P:methylation-dependent chromatin silencing; ; ; P:regulation of DNA replication; ; ; ; P:cell proliferation; P:sepal formation; P:DNA methylation; ; ; P:DNA replication initiation;	-
Cluster 1	VIT_200s0823g00020	amino-acid acetyltransferase-like	C:cytoplasm; P:arginine biosynthetic process; ; F:acetyl-CoA:L-glutamate N-acetyltransferase activity; ; ; P:acyl-carrier-protein biosynthetic process	EC:2.3.1.1
Cluster 1	VIT_200s0920g00020	sister chromatid cohesion protein pds5	; F:serine-type peptidase activity; C:chloroplast; C:nucleus; C:cytosol; C:mitochondrion	-
Cluster 1	VIT_200s0956g00030	protein	F:DNA binding; F:chromatin binding; C:chromatin	-
Cluster 1	VIT_200s0992g00030	binding calmodulin binding protein	P:microtubule cytoskeleton organization; C:plastid; P:methylation-dependent chromatin silencing; ; ; P:regulation of DNA replication; ; ; P:cell proliferation; P:sepal formation; P:DNA methylation; ; F:sequence-specific DNA binding; ; F:sequence-specific DNA binding transcription factor activity; P:DNA replication initiation; ; C:transcription factor complex; P:regulation of transcription, DNA-de…	-
Cluster 1	VIT_200s2478g00020	ribosomal protein l7 2 domain-containing protein	C:ribosome; P:DNA-dependent transcription, elongation; F:structural constituent of ribosome; ; C:mitochondrion; P:ribosome biogenesis	-
Cluster 1	VIT_202s0234g00020	embryonic flower 2	; ; F:zinc ion binding; P:regulation of gene expression by genetic imprinting; F:DNA binding; ; F:sequence-specific DNA binding transcription factor activity; ; ; C:transcription factor complex; P:regulation of transcription, DNA-dependent	-
Cluster 1	VIT_202s0025g00260	probable polygalacturonase-like	C:extracellular region; ; F:polygalacturonase activity; ; P:starch metabolic process; P:sucrose metabolic process	EC:3.2.1.15
Cluster 1	VIT_202s0025g00580	hydrolyzing o-glycosyl	P:carbohydrate metabolic process; F:hydrolase activity, hydrolyzing O-glycosyl compounds;	-
Cluster 1	VIT_202s0025g00830	f-box kelch-repeat protein	; P:lipid transport; F:ubiquitin-protein ligase activity; C:nucleus; ;	EC:6.3.2.19
Cluster 1	VIT_202s0025g02400	n6-adenosine-methyltransferase mt-a70-like protein	F:RNA binding; ; ; ; C:chloroplast; P:mRNA methylation; P:embryo development ending in seed dormancy; P:RNA processing	-
Cluster 1	VIT_202s0025g02430	2-keto-3-deoxy-l-rhamnonate aldolase-like	P:cellular aromatic compound metabolic process; F:2-dehydro-3-deoxyglucarate aldolase activity; C:mitochondrion; C:chloroplast;	EC:4.1.2.20
Cluster 1	VIT_202s0025g02450	uncharacterized protein	; C:cytoplasmic part	-
Cluster 1	VIT_202s0025g02570	cytochrome p450	; F:electron carrier activity; F:iron ion binding; F:heme binding; C:chloroplast; ; ; ; ;	-
Cluster 1	VIT_202s0025g02680	uncharacterized protein lo00258227	P:regulation of transcription, DNA-dependent; F:ATP binding; ; C:nucleus;	-
Cluster 1	VIT_202s0025g02750	ring fyve phd zinc finger protein	; P:primary metabolic process; P:single-organism cellular process; F:zinc ion binding; P:cellular macromolecule metabolic process;	-
Cluster 1	VIT_202s0025g02790	granule-bound starch synthase i	C:amyloplast starch grain; F:NDP-glucose-starch glucosyltransferase activity; F:glycogen (starch) synthase activity; ; ; C:chloroplast; P:sucrose metabolic process	EC:2.4.1.242; EC:2.4.1.11
Cluster 1	VIT_202s0025g03000	b3 domain-containing transcription factor ng-like	P:regulation of transcription, DNA-dependent; P:flower development; F:DNA binding; F:sequence-specific DNA binding transcription factor activity; P:leaf development; C:transcription factor complex; P:regulation of transcription, DNA-dependent	-
Cluster 1	VIT_202s0025g03670	serine racemase	F:metal ion binding; ; ; P:L-serine metabolic process; ; ; F:ATP binding; F:serine racemase activity; F:L-threonine ammonia-lyase activity; ; P:glycine metabolic process; P:threonine metabolic process; P:gluconeogenesis; P:cysteine metabolic process	EC:4.3.1.19
Cluster 1	VIT_202s0025g04030	methyl binding domain protein	C:nucleus; F:DNA binding	-
Cluster 1	VIT_202s0025g04060	ara4-interacting protein	C:cytosol; C:nucleus;	-
Cluster 1	VIT_202s0025g04090	protein	C:plasma membrane; ; P:single fertilization; C:endoplasmic reticulum; P:pollen sperm cell differentiation	-
Cluster 1	VIT_202s0025g04560	at42290 t4c930	; C:endosome; C:vacuole; F:copper ion binding; C:Golgi apparatus; ; F:quinone binding; P:amine metabolic process; C:extracellular region; C:trans-Golgi network;	-
Cluster 1	VIT_202s0025g04830	cu zn-superoxide dismutase copper chaperone precursor	; ; F:zinc ion binding; F:superoxide dismutase activity; C:chloroplast stroma; ; ; P:cellular copper ion homeostasis	EC:1.15.1.1
Cluster 1	VIT_202s0087g00080	pentatricopeptide repeat-containing protein	C:chloroplast; P:microtubule nucleation; ;	-
Cluster 1	VIT_202s0087g00430	beta-amylase	; F:sequence-specific DNA binding transcription factor activity; ; C:chloroplast; P:polysaccharide catabolic process; ; C:transcription factor complex; P:regulation of transcription, DNA-dependent; P:starch metabolic process; P:sucrose metabolic process	-
Cluster 1	VIT_202s0087g00586	protein	C:plastid	-
Cluster 1	VIT_202s0087g00750	uncharacterized protein	C:chloroplast	-
Cluster 1	VIT_203s0038g00630	endo- -beta-glucanase	; P:cellulose catabolic process; C:extracellular region; C:mitochondrion; P:starch metabolic process; P:sucrose metabolic process	-
Cluster 1	VIT_203s0038g00950	saur family protein	P:auxin mediated signaling pathway; C:mitochondrion;	-
Cluster 1	VIT_203s0038g02250	pentatricopeptide repeat-containing protein	; P:chloroplast organization; P:growth; C:chloroplast; ; ; C:mitochondrion; ;	-
Cluster 1	VIT_203s0038g02370	mc0-like protein	P:DNA replication initiation; C:nucleus	-
Cluster 1	VIT_203s0038g02670	protein	; C:chloroplast;	-
Cluster 1	VIT_203s0038g02840	uncharacterized protein	; ; ; P:protein targeting;	-
Cluster 1	VIT_203s0038g02860	amino acid permease-like protein	P:sphingoid biosynthetic process; ; ; P:amino acid transmembrane transport; ; ; C:plasma membrane; ;	-
Cluster 1	VIT_203s0038g02950	pentatricopeptide repeat-containing	P:transmembrane transport; ; ; C:mitochondrion;	-
Cluster 1	VIT_203s0038g03060	protein fa-related sequence 5-like	; ; F:protein kinase activity;	-
Cluster 1	VIT_203s0038g03250	protein	F:translation initiation factor activity; ; P:rRNA processing; ; ; P:response to blue light; ; C:chloroplast thylakoid; ; ; C:ribosome; P:regulation of translational initiation	-
Cluster 1	VIT_203s0038g04500	dihydrofolate reductase-thymidylate synthase	C:cytosol; ; F:thymidylate synthase activity; P:10-formyltetrahydrofolate biosynthetic process; P:one-carbon metabolic process; P:methylation; P:glycine biosynthetic process; ; ; P:pyrimidine nucleobase metabolic process; ; P:folic acid biosynthetic process	EC:2.1.1.45
Cluster 1	VIT_203s0063g00070	polyadenylate-binding protein 2-like	P:response to cadmium ion; F:RNA binding; ;	-
Cluster 1	VIT_203s0063g00680	presequence protease 2	P:hydrogen peroxide catabolic process; F:zinc ion binding; C:mitochondrion; ; F:metalloendopeptidase activity; P:proteolysis; P:chloroplast organization; ; C:chloroplast stroma; ; P:response to cadmium ion; C:apoplast	EC:3.4.24
Cluster 1	VIT_203s0063g00730	probable carboxylesterase 2-like	F:retinyl-palmitate esterase activity; ; ; F:methyl jasmonate esterase activity; F:methyl indole-3-acetate esterase activity; P:retinol metabolic process	EC:3.1.1
Cluster 1	VIT_203s0063g02700	rna polymerase ii c-terminal domain phosphatase-like 4-like	; C:nucleus; ; ; P:protein dephosphorylation	-
Cluster 1	VIT_203s0088g00330	f-box family protein		-
Cluster 1	VIT_203s0088g00490	uncharacterized protein	C:plastid	-
Cluster 1	VIT_203s0097g00530	heat shock 70 kda mitochondrial-like	; ; ; P:response to endoplasmic reticulum stress; P:protein folding; ; ; P:response to heat; C:vacuolar membrane; F:ATP binding; F:2-alkenal reductase [NAD(P)] activity; C:mitochondrial matrix; ; C:chloroplast; P:response to cadmium ion; P:response to high light intensity; P:response to hydrogen peroxide; C:Golgi apparatus; C:plasma membrane	EC:1.3.1.74
Cluster 1	VIT_203s0038g00360	uncharacterized isochorismatase family protein pnca	; F:nicotinamidase activity; P:response to abscisic acid stimulus; C:cytoplasm; C:nucleus; P:nicotinamide metabolic process; P:nicotinate nucleotide metabolic process	EC:3.5.1.19
Cluster 1	VIT_204s0008g00600	sigma factor	F:DNA-directed RNA polymerase activity; ; ; P:regulation of transcription, DNA-dependent; F:DNA binding; ; F:sequence-specific DNA binding transcription factor activity; P:DNA-dependent transcription, initiation; C:chloroplast; C:nucleolus; ; P:pyrimidine nucleobase metabolic process; C:transcription factor complex; P:regulation of transcription, DNA-dependent	EC:2.7.7.6
Cluster 1	VIT_204s0008g00690	core-2 i-branching beta- -n-acetylglucosaminyltransferase family protein	C:trans-Golgi network; ; F:acetylglucosaminyltransferase activity; C:Golgi apparatus; C:endosome; C:mitochondrion	EC:2.4.1
Cluster 1	VIT_204s0008g00780	protein	C:plastid	-
Cluster 1	VIT_204s0008g00820	far upstream element-binding protein	F:RNA binding; ; ;	-
Cluster 1	VIT_204s0008g02480	uncharacterized protein	C:endosome; C:Golgi apparatus; C:plasma membrane; C:trans-Golgi network	-
Cluster 1	VIT_204s0008g02570	replicon protein a2	; ; ; F:nucleic acid binding; P:regulation of flower development; P:double-strand break repair via homologous recombination; ; ; ; P:pollen development; ; P:DNA replication initiation; P:cell proliferation; P:regulation of DNA replication; P:DNA methylation; C:nucleus	-
Cluster 1	VIT_204s0008g02700	trna (guanine-n -)-methyltransferase	; P:protein targeting to mitochondrion; P:RNA (guanine-N7)-methylation; F:tRNA binding; ; P:tRNA modification; C:nucleus	-
Cluster 1	VIT_204s0008g03060	dd- and cul4-associated factor homolog-like	; P:regulation of cell differentiation; ; P:seed germination; P:embryonic pattern specification; P:regulation of flower development; P:photomorphogenesis; C:Cul4-RING ubiquitin ligase complex; ; ; ; ; ; P:sister chromatid cohesion; ; P:response to freezing; P:leaf development; P:cotyledon development; ; C:nucleus	-
Cluster 1	VIT_204s0008g03460	histidine kinase 3	; ; ; P:salicylic acid mediated signaling pathway; ; F:protein histidine kinase binding; ; ; ; ; P:cytokinin mediated signaling pathway; P:regulation of meristem development; ; ; F:osmosensor activity; P:defense response to bacterium; ; C:plasma membrane; ; C:mitochondrion; P:ethylene mediated signaling pathway; ; P:negative regulation of iron ion transport; ; ; F:ATP binding; ; ; P:regulation of…	-
Cluster 1	VIT_204s0008g03480	carotenoid (9 )-cleavage dioxygenase-like	F:zinc ion binding; F:nucleic acid binding;	-
Cluster 1	VIT_204s0008g04290	spoc domain transcription elongation factor s-ii protein	F:translation elongation factor activity; ; C:nucleus; F:zinc ion binding; C:ribosome; P:regulation of translational elongation	-
Cluster 1	VIT_204s0008g04400	alpha beta-hydrolase domain-containing protein	F:triglyceride lipase activity; ; P:glycerolipid metabolic process	EC:3.1.1.3
Cluster 1	VIT_204s0008g04500	uncharacterized protein		-
Cluster 1	VIT_204s0008g04700	histone 2	C:nucleosome; C:nucleolus; P:defense response to bacterium; P:regulation of flower development; F:DNA binding; ; P:nucleosome assembly; F:protein heterodimerization activity; C:vacuole	-
Cluster 1	VIT_204s0008g04720	carbon catabolite repressor protein 4 homolog 6-like	; ; F:nucleic acid binding; C:mitochondrion; F:zinc ion binding; F:exonuclease activity	-
Cluster 1	VIT_204s0008g04740	protein	C:cytoplasm; F:N-acetyltransferase activity; ; P:N-terminal protein amino acid acetylation; P:acyl-carrier-protein biosynthetic process	EC:2.3.1
Cluster 1	VIT_204s0008g05270	af-like protein	P:response to sucrose stimulus; ; ; C:mitochondrion; ; F:ATP binding; ; C:chloroplast	-
Cluster 1	VIT_204s0008g05360	probable carboxylesterase7	F:retinyl-palmitate esterase activity; ; ; F:methyl jasmonate esterase activity; F:methyl indole-3-acetate esterase activity; P:retinol metabolic process	EC:3.1.1
Cluster 1	VIT_204s0008g05400	probable carboxylesterase7	F:retinyl-palmitate esterase activity; ; ; F:methyl jasmonate esterase activity; F:methyl indole-3-acetate esterase activity; P:retinol metabolic process	EC:3.1.1
Cluster 1	VIT_204s0008g05660	protein fa-related sequence 6-like	F:zinc ion binding	-
Cluster 1	VIT_204s0008g05940	mitochondrial glycoprotein family protein	C:mitochondrial matrix	-
Cluster 1	VIT_204s0008g05960	protein	C:cytoplasm; ; C:plasma membrane	-
Cluster 1	VIT_204s0008g06630	btb poz domain-containing protein np-like	; ; ; ; ; ; C:late endosome; ; P:cotyledon development; C:plasma membrane;	-
Cluster 1	VIT_204s0008g07040	peroxidase 46-like	F:metal ion binding; P:response to oxidative stress; ; F:heme binding; P:mRNA processing; ; C:extracellular region; ; P:peroxidase reaction	-
Cluster 1	VIT_204s0069g00800	serine arginine-rich splicing factor 7-like	C:nucleolus; F:nucleic acid binding; P:mRNA splicing, via spliceosome; ; F:zinc ion binding;	-
Cluster 1	VIT_204s0069g00930	pentatricopeptide repeat-containing protein at5g66520-like	; C:chloroplast; ;	-
Cluster 1	VIT_204s0079g00630	uncharacterized protein	C:nucleus	-
Cluster 1	VIT_204s0079g00840	beta-catenin-like protein	C:nucleus; P:RNA splicing; P:D-xylose metabolic process; F:binding	-
Cluster 1	VIT_204s0043g00560	carboxyl-terminal peptidase	C:extracellular region	-
Cluster 1	VIT_204s0043g00830	uncharacterized protein		-
Cluster 1	VIT_204s0023g00290	protein trigalactosyldiacylglycerol chloroplastic-like	; P:ATP catabolic process; P:lipid transport; F:ATP binding; C:chloroplast; P:sulfate transport	-
Cluster 1	VIT_204s0023g00470	wrky transcription factor	F:sequence-specific DNA binding transcription factor activity; F:sequence-specific DNA binding; P:regulation of transcription, DNA-dependent; C:transcription factor complex; P:regulation of transcription, DNA-dependent	-
Cluster 1	VIT_204s0023g00580	auxin-induced protein 0a	P:auxin mediated signaling pathway; C:mitochondrion;	-
Cluster 1	VIT_204s0023g00640	receptor-like protein kinase 5-like	;	-
Cluster 1	VIT_204s0023g00700	serine carboxypeptidase-like 20-like	C:extracellular region; C:vacuole; ; P:proteolysis	-
Cluster 1	VIT_204s0023g00860	dehydrogenase reductase sdr family member 7-like	; C:plastid; P:fatty acid beta-oxidation; F:estradiol 17-beta-dehydrogenase activity; ; C:extracellular region; C:endoplasmic reticulum; C:plasma membrane; P:androgen metabolic process;	EC:1.1.1.62
Cluster 1	VIT_204s0023g02240	salicylate o-methyltransferase	P:methylation; F:jasmonate O-methyltransferase activity	EC:2.1.1.141
Cluster 1	VIT_204s0023g02420	mitogen-activated protein kinase 7	F:MAP kinase activity; P:protein phosphorylation; P:circadian rhythm; ; F:ATP binding; ; P:response to hydrogen peroxide; C:nucleus; ; ; P:serine family amino acid metabolic process	EC:2.7.11.24
Cluster 1	VIT_204s0023g02600	mitochondrial folate transporter carrier-like	; ; C:mitochondrial inner membrane; ; P:transmembrane transport;	-
Cluster 1	VIT_204s0023g02800	glutaredoxin c3	F:metal ion binding; ; C:Golgi apparatus; ; F:electron carrier activity; P:cell redox homeostasis; F:arsenate reductase (glutaredoxin) activity; ; ;	EC:1.20.4.1
Cluster 1	VIT_204s0023g03320	transducin wd40 domain-containing protein	C:cytoplasm; P:photoperiodism, flowering; C:Cul4-RING ubiquitin ligase complex; ;	-
Cluster 1	VIT_204s0023g03440	endonuclease 2	P:nucleic acid phosphodiester bond hydrolysis; F:zinc ion binding; ; C:intracellular; P:photoperiodism, flowering; F:DNA-(apurinic or apyrimidinic site) lyase activity; F:DNA binding; F:exonuclease activity; P:base-excision repair	EC:4.2.99.18
Cluster 1	VIT_204s0023g03720	tetratricopeptide repeat domain-containing protein	; F:identical protein binding; ; P:DNA replication initiation; P:cell proliferation; P:regulation of DNA replication; P:DNA methylation	-
Cluster 1	VIT_204s0023g03760	uncharacterized protein	P:methylation-dependent chromatin silencing; ; ; ; ; ; F:GTP binding; ; ; ; C:intracellular part; P:DNA methylation; P:small GTPase mediated signal transduction; ; P:regulation of flower development; F:GTPase activity	-
Cluster 1	VIT_204s0044g00040	disease resistance response protein		-
Cluster 1	VIT_204s0044g00630	protein kinase-like protein	F:calmodulin-dependent protein kinase activity; F:nucleic acid binding; ; P:protein phosphorylation; F:ATP binding; P:serine family amino acid metabolic process	EC:2.7.11.17
Cluster 1	VIT_204s0044g00890	uridylate kinase	P:tRNA metabolic process; P:protein targeting to chloroplast; P:embryo development ending in seed dormancy; ; C:chloroplast; F:UMP kinase activity; ; ; P:chloroplast organization; P:positive regulation of transcription, DNA-dependent; P:aromatic amino acid family biosynthetic process; P:rRNA processing; ; ;	EC:2.7.4.22
Cluster 1	VIT_204s0044g00920	ankyrin repeat-containing protein at32360-like		-
Cluster 1	VIT_204s0044g02050	hydrolase protein serine threonine phosphatase	P:cellular zinc ion homeostasis; P:response to nematode; C:endosome; ; C:Golgi apparatus; F:protein serine/threonine phosphatase activity; ; C:trans-Golgi network; ; P:protein dephosphorylation; C:protein serine/threonine phosphatase complex	-
Cluster 1	VIT_205s0077g00600	pentatricopeptide repeat-containing protein	P:carpel morphogenesis; C:mitochondrion	-
Cluster 1	VIT_205s0020g00470	dead box atp-dependent rna	P:fatty acid beta-oxidation; C:vacuole; P:plant-type cell wall organization; ; F:nucleic acid binding; P:ATP catabolic process; F:ATP-dependent RNA helicase activity; C:nucleus; F:ATP binding; P:cell wall modification;	-
Cluster 1	VIT_205s0020g00570	signal recognition particle9 kda protein	; C:signal recognition particle, endoplasmic reticulum targeting;	-
Cluster 1	VIT_205s0020g00850	protein	F:zinc ion binding; F:nucleic acid binding;	-
Cluster 1	VIT_205s0020g00970	esterase ydii	C:peroxisome; ; C:chloroplast; P:phylloquinone biosynthetic process	-
Cluster 1	VIT_205s0020g02350	80 kd mcm3-associated	C:nuclear periphery; C:plastid	-
Cluster 1	VIT_205s0020g02570	ref4-related protein	; ; ; P:root hair cell differentiation; ; ; P:regulation of phenylpropanoid metabolic process;	-
Cluster 1	VIT_205s0020g02620	rna recognition motif-containing protein	P:cellular macromolecule metabolic process; ; P:reproductive structure development; F:nucleic acid binding; P:organelle organization; ; P:response to cold; F:copper ion binding; C:nucleus; F:ATP binding; C:mitochondrion	-
Cluster 1	VIT_205s0020g02930	rna polymerase iii subunit rpc82 family protein	F:DNA-directed RNA polymerase activity; ; F:DNA binding; C:nucleolus; ; P:pyrimidine nucleobase metabolic process	EC:2.7.7.6
Cluster 1	VIT_205s0020g02940	protein phosphatase 2c 70	P:protein dephosphorylation; P:RNA processing; P:cell cycle process; P:defense response to bacterium; F:metal ion binding; C:protein serine/threonine phosphatase complex; F:protein serine/threonine phosphatase activity; P:regulation of meristem structural organization; ; ; ; ; C:extracellular region; C:plasma membrane	-
Cluster 1	VIT_205s0020g03460	uncharacterized protein	C:plastid	-
Cluster 1	VIT_205s0020g03780	atp-dependent rna helicase mitochondrial-like	; ; F:ATP-dependent RNA helicase activity; F:nucleic acid binding; C:mitochondrion; F:ATP binding; P:pollen development	-
Cluster 1	VIT_205s0020g03830	pentatricopeptide repeat-containing	F:RNA-directed DNA polymerase activity; P:RNA-dependent DNA replication; F:RNA binding; C:plastid; C:mitochondrion	EC:2.7.7.49
Cluster 1	VIT_205s0020g03890	centromere protein	; P:cellular metabolic process; P:meristem development; ; P:cell cycle process; ; P:regulation of cellular process; P:single-organism developmental process; C:plasmodesma; P:anatomical structure formation involved in morphogenesis; C:plasma membrane; C:nucleus	-
Cluster 1	VIT_205s0020g04930	nbs-lrr resistance protein	; P:defense response; ; P:protein dephosphorylation	-
Cluster 1	VIT_205s0049g00420		; ; F:iron ion binding; ; P:indole biosynthetic process	-
Cluster 1	VIT_205s0049g02320	catalytic hydrolase phosphoglycolate phosphatase	P:syncytium formation; F:phosphoglycolate phosphatase activity; C:mitochondrion; C:chloroplast; P:glyoxylate metabolic process	EC:3.1.3.18
Cluster 1	VIT_205s0029g00640	rna-directed dna polymerase (reverse transcriptase)-related protein	P:response to oxidative stress; F:RNA-directed DNA polymerase activity; P:RNA-dependent DNA replication; F:RNA binding	EC:2.7.7.49
Cluster 1	VIT_205s0062g00260	uncharacterized protein	P:regulation of biological process; C:mitochondrion; P:DNA replication; P:single-organism process	-
Cluster 1	VIT_205s0062g00520	udp-glycosyltransferase 75-like	C:phragmoplast; P:para-aminobenzoic acid metabolic process; ; ; F:UDP-glucose:4-aminobenzoate acylglucosyltransferase activity; ; P:lipid glycosylation	-
Cluster 1	VIT_205s0094g00030	uncharacterized protein		-
Cluster 1	VIT_205s0094g00060	uncharacterized protein	C:mitochondrion; F:DNA binding	-
Cluster 1	VIT_205s0094g00080	pentatricopeptide repeat-containing protein at3g46870-like	F:zinc ion binding; C:chloroplast	-
Cluster 1	VIT_205s0077g00490	protein	F:RNA-directed DNA polymerase activity; P:RNA-dependent DNA replication; F:RNA binding; C:extracellular region; C:chloroplast; F:zinc ion binding; F:triglyceride lipase activity; ; ; P:glycerolipid metabolic process	EC:3.1.1.3; EC:2.7.7.49
Cluster 1	VIT_206s0004g00200	uncharacterized protein	C:cytosol; C:nucleus;	-
Cluster 1	VIT_206s0004g00875	protein	; C:vacuole	-
Cluster 1	VIT_206s0004g00890	protein	C:chloroplast; C:vacuole	-
Cluster 1	VIT_206s0004g02270	nuclear transcription factor y subunit	P:regulation of transcription, DNA-dependent; F:DNA binding; ; F:sequence-specific DNA binding transcription factor activity; P:regulation of transcription, DNA-dependent	-
Cluster 1	VIT_206s0004g02730	protein-tyrosine sulfotransferase	P:glucose catabolic process; ; ; P:innate immune response; C:endosome; ; P:response to auxin stimulus; ; P:protein glycosylation; F:protein-tyrosine sulfotransferase activity; C:trans-Golgi network; ; C:Golgi apparatus; P:regulation of mitotic cell cycle	EC:2.8.2.20
Cluster 1	VIT_206s0004g02860	uncharacterized protein		-
Cluster 1	VIT_206s0004g03000	glutamine amidotransferase subunit pdxt	C:cytosol; ; ; F:glutaminase activity; ; F:protein heterodimerization activity; P:embryo development ending in seed dormancy	EC:3.5.1.2
Cluster 1	VIT_206s0004g03040	transducin wd-40 repeat-containing protein	P:hormone-mediated signaling pathway; ; P:cotyledon development; C:chloroplast; ; P:protein N-linked glycosylation;	-
Cluster 1	VIT_206s0004g03230	pentatricopeptide repeat-containing protein	C:mitochondrion	-
Cluster 1	VIT_206s0004g03520	major facilitator protein	; P:response to nematode; P:oligopeptide transport; C:plasma membrane; ; ;	-
Cluster 1	VIT_206s0004g03640	trans-2-enoyl- reductase	; ; F:copper ion binding; F:ATP binding; C:chloroplast; C:nucleus; F:zinc ion binding; C:mitochondrion;	-
Cluster 1	VIT_206s0004g03650	bolting time control	P:intracellular signal transduction; ; ; ; P:regulation of transcription, DNA-dependent; ; ; P:regulation of transcription, DNA-dependent	-
Cluster 1	VIT_206s0004g03860	chitinase 2-like	F:chitinase activity; P:chitin catabolic process; ; ; P:polysaccharide catabolic process;	EC:3.2.1.14
Cluster 1	VIT_206s0004g04080	gtp cyclohydrolase ii	F:GTP cyclohydrolase II activity; ; F:3,4-dihydroxy-2-butanone-4-phosphate synthase activity; C:chloroplast; ;	EC:4.1.99.12; EC:3.5.4.25
Cluster 1	VIT_206s0004g04240	histone h2b	C:nucleosome; C:nucleolus; P:fatty acid catabolic process; F:DNA binding; C:chloroplast thylakoid; C:chloroplast stroma; P:nucleosome assembly; F:protein heterodimerization activity	-
Cluster 1	VIT_206s0004g04360	act domain-containing protein	P:response to fructose stimulus; ; ; C:nucleus; P:response to sucrose stimulus	-
Cluster 1	VIT_206s0004g04470	heat shock protein 70	; ; ; C:nucleolus; P:response to cold; ; P:response to heat; ; F:ATP binding; F:2-alkenal reductase [NAD(P)] activity; C:vacuole; P:response to cadmium ion; C:cytosolic ribosome; ; C:plasma membrane; C:apoplast	EC:1.3.1.74
Cluster 1	VIT_206s0004g04820	protein kinase chloroplast	; C:plasma membrane; P:protein phosphorylation; F:ATP binding	-
Cluster 1	VIT_206s0004g05065	protein	P:shoot system development; ; C:nucleus	-
Cluster 1	VIT_206s0004g05200	unnamed protein product [Vitis vinifera]	C:transcription factor TFIIA complex; P:transcription initiation from RNA polymerase II promoter	-
Cluster 1	VIT_206s0004g05280	tropinone reductase homolog ag07440	F:carbonyl reductase (NADPH) activity; ; ; F:tropine dehydrogenase activity; P:prostaglandin metabolic process;	EC:1.1.1.206; EC:1.1.1.184
Cluster 1	VIT_206s0004g05470	sterol 4-alpha-methyl-oxidase	P:sphingoid biosynthetic process; F:4-alpha-methyl-delta7-sterol-4alpha-methyl oxidase activity; P:fatty acid biosynthetic process; ; ; P:chromatin assembly or disassembly; ; F:iron ion binding;	-
Cluster 1	VIT_206s0004g05850	protein	F:zinc ion binding	-
Cluster 1	VIT_206s0004g06065	protein	; F:ATP binding; ; P:DNA topological change; F:chromatin binding; C:chromatin	-
Cluster 1	VIT_206s0004g06590	smr (small related) domain-containing protein	P:cellular macromolecule metabolic process; P:nucleic acid metabolic process;	-
Cluster 1	VIT_206s0004g07040	uncharacterized protein at5g39865-like	F:electron carrier activity; P:cell redox homeostasis; P:anther development; ;	-
Cluster 1	VIT_206s0004g07530	spliceosomal protein	; ; C:nucleolus; C:U2 snRNP; P:cis assembly of pre-catalytic spliceosome; ; C:cytoplasm;	-
Cluster 1	VIT_206s0004g07700	transcription factor bhlh93	; F:protein dimerization activity; ; C:mitochondrion; C:nucleus	-
Cluster 1	VIT_206s0004g07730	chloroplast inner envelope protein	; P:chloroplast organization; ; ; ; P:protein import into chloroplast stroma	-
Cluster 2	VIT_206s0009g00580	probable receptor protein kinase tm-like	; F:ATP binding; ; F:MAP kinase kinase kinase activity; ; ; P:serine family amino acid metabolic process	EC:2.7.11.25; EC:2.7.11
Cluster 2	VIT_206s0009g00820	kinesin-like protein	P:epidermal cell fate specification; P:methylation-dependent chromatin silencing; ; ; ; ; C:cytoplasm; C:microtubule; F:microtubule motor activity; ; C:microtubule associated complex; ; P:regulation of flower development; ; F:ATP binding	-
Cluster 2	VIT_206s0080g00760	pollen ole e allergen and extensin family protein	;	-
Cluster 2	VIT_207s0005g03390	uncharacterized protein	C:mitochondrion; P:regulation of transcription, DNA-dependent; F:DNA binding; ; C:extracellular region; F:chromatin binding; P:response to stress; C:nucleus; C:chromatin	-
Cluster 2	VIT_208s0056g00500	uncharacterized protein lo002898	C:plasma membrane	-
Cluster 2	VIT_208s0040g00440	dihydrofolate reductase	F:calcium ion binding	-
Cluster 2	VIT_208s0040g00780	cytochrome p450	F:heme binding; ; F:iron ion binding; F:electron carrier activity; ; ; ;	-
Cluster 2	VIT_208s0040g00930	g2 mitotic-specific cyclin 3-6	; P:defense response; ; ; ; P:mitosis; ; P:regulation of cyclin-dependent protein serine/threonine kinase activity; C:cytoplasm; C:nucleus	-
Cluster 2	VIT_208s0040g03400	retinol dehydrogenase	; P:pollen tube growth; ; ; ;	-
Cluster 2	VIT_208s0007g00750	protein sr	; ;	-
Cluster 2	VIT_208s0007g00980	uncharacterized protein	; C:mitochondrion; C:plasma membrane	-
Cluster 2	VIT_208s0007g03240	carbonic anhydrase	F:zinc ion binding; F:calcium channel activity; ; P:response to nematode; C:chloroplast inner membrane; P:one-carbon metabolic process; F:carbonate dehydratase activity; P:ATP biosynthetic process; C:chloroplast stroma; P:cellular zinc ion homeostasis; F:calcium-transporting ATPase activity; P:calcium ion transmembrane transport; C:plasma membrane; ; F:ATP binding;	EC:3.6.3.8; EC:4.2.1.1
Cluster 2	VIT_208s0007g03990	glucomannan 4-beta-mannosyltransferase 9-like	; P:DNA mediated transformation; ; ; ; P:Golgi organization; P:cell wall biogenesis; P:cytokinin mediated signaling pathway; C:Golgi apparatus	-
Cluster 2	VIT_208s0007g04820	probable pectate lyase2-like	F:pectate lyase activity; ; C:plasma membrane; P:cell wall modification involved in multidimensional cell growth; ;	EC:4.2.2.2
Cluster 2	VIT_208s0007g07550	gata transcription factor 9-like	F:sequence-specific DNA binding transcription factor activity; F:sequence-specific DNA binding; F:zinc ion binding; P:regulation of transcription, DNA-dependent; C:transcription factor complex; P:regulation of transcription, DNA-dependent	-
Cluster 2	VIT_208s0007g07720	cytochrome p450	F:heme binding; ; ; F:iron ion binding; F:electron carrier activity; ;	-
Cluster 2	VIT_208s0007g07870	transcription factor bhlh60	F:DNA binding; F:protein dimerization activity; P:regulation of transcription, DNA-dependent	-
Cluster 2	VIT_208s0007g08380	cellulose synthase catalytic subunit	P:primary cell wall biogenesis; F:zinc ion binding; ; P:cellulose biosynthetic process; ; ; C:Golgi apparatus; ; P:starch metabolic process; P:sucrose metabolic process;	-
Cluster 2	VIT_208s0007g08450	leucine-rich repeat receptor-like tyrosine-protein kinase at2g820-like	P:protein phosphorylation; ; F:protein serine/threonine kinase activity; ; ; ; ; P:response to auxin stimulus; ; F:ATP binding; F:2-alkenal reductase [NAD(P)] activity; C:plasma membrane; ; P:serine family amino acid metabolic process	EC:1.3.1.74; EC:2.7.11
Cluster 2	VIT_209s0002g00450	subtilisin-like protease-like	F:identical protein binding; F:serine-type endopeptidase activity; ; ; C:extracellular region; P:proteolysis; ; P:negative regulation of catalytic activity	EC:3.4.21
Cluster 2	VIT_209s0002g02220	receptor-like serine threonine-protein kinase ale2-like	; C:plasma membrane; P:protein phosphorylation; F:ATP binding; F:protein serine/threonine kinase activity; P:serine family amino acid metabolic process	EC:2.7.11
Cluster 2	VIT_209s0002g02420	somatic embryogenesis receptor kinase	C:plasma membrane; P:protein autophosphorylation; ; F:ATP binding; F:protein serine/threonine kinase activity; P:serine family amino acid metabolic process	EC:2.7.11
Cluster 2	VIT_209s0002g05700	phototropic-responsive nph3 family protein	; P:blue light signaling pathway; ; P:phototropism; P:maltose metabolic process	-
Cluster 2	VIT_209s0002g05930	protein	C:extracellular region; C:plant-type cell wall;	-
Cluster 2	VIT_209s0002g06750	ethylene-responsive transcription factor wi-like	; P:regulation of transcription, DNA-dependent; ; F:sequence-specific DNA binding; F:sequence-specific DNA binding transcription factor activity; ; C:transcription factor complex; P:regulation of transcription, DNA-dependent	-
Cluster 2	VIT_209s0002g07530	tetratricopeptide-like helical domain-containing protein	F:translation initiation factor activity; C:cytosol; ; C:ribosome; P:regulation of translational initiation	-
Cluster 2	VIT_209s0002g08960	pppde thiol peptidase family protein	C:cytoplasm; C:plasma membrane	-
Cluster 2	VIT_209s0070g00240	cinnamoyl- reductase	P:response to cold; ; F:dihydrokaempferol 4-reductase activity; P:lignin biosynthetic process; F:coenzyme binding; ; ; P:coumarin biosynthetic process; ;	EC:1.1.1.219
Cluster 2	VIT_209s0054g00820	uncharacterized protein	P:nucleolus organization; P:epidermal cell fate specification; ; C:ribosome; ; ; ; P:cell proliferation; ; P:acetyl-CoA metabolic process; ; F:structural constituent of ribosome; P:regulation of flower development; P:histone lysine methylation; P:nuclear division; P:ribosome biogenesis	-
Cluster 2	VIT_200s0256g00030	ankyrin repeat-containing protein at32360-like		-
Cluster 2	VIT_200s0275g00030	hypothetical chloroplast r	; C:chloroplast	-
Cluster 2	VIT_200s0323g00050	kda protein	F:pectinesterase activity; F:heme binding; P:negative regulation of catalytic activity; ; F:monooxygenase activity; F:iron ion binding; F:electron carrier activity; ; F:enzyme inhibitor activity; P:starch metabolic process; P:sucrose metabolic process;	EC:3.1.1.11
Cluster 2	VIT_200s0333g00050	lipid binding	P:systemic acquired resistance, salicylic acid mediated signaling pathway; P:lipid transport; F:zinc ion binding; F:fatty acid binding	-
Cluster 2	VIT_200s0373g00030	receptor protein kinase clavat	P:protein autophosphorylation; ; ; F:ATP binding; ; F:MAP kinase kinase kinase activity; F:2-alkenal reductase [NAD(P)] activity; ; ; ; P:serine family amino acid metabolic process	EC:2.7.11.25; EC:1.3.1.74; EC:2.7.11
Cluster 2	VIT_200s0480g00070	polyphenol oxidase	F:metal ion binding; F:catechol oxidase activity; C:chloroplast thylakoid lumen; ; ; ; P:tyrosine metabolic process	EC:1.10.3.1
Cluster 2	VIT_200s0499g00020	protein	; C:chloroplast; C:mitochondrion	-
Cluster 2	VIT_200s0527g00030	proline-rich glycoprotein	; ; P:cell wall biogenesis	-
Cluster 2	VIT_202s0025g00240	beta-carotene hydroxylase	P:fatty acid biosynthetic process; ; ; ; ; ; ; F:iron ion binding;	-
Cluster 2	VIT_202s0025g00550	probable membrane-associated kinase regulator 2-like	C:cell part	-
Cluster 2	VIT_202s0025g02600	galactose oxidase	; F:galactose oxidase activity; ;	EC:1.1.3.9
Cluster 2	VIT_202s0025g02620	alpha beta fold family protein	; ; ; P:response to osmotic stress; ;	-
Cluster 2	VIT_202s0025g03680	beta tubulin	; P:gluconeogenesis; ; C:vacuole; C:tubulin complex; ; ; F:GTP binding; ; ; C:Golgi apparatus; C:nucleolus; C:microtubule; ; P:response to cadmium ion; F:GTPase activity; ; C:plasma membrane; F:structural constituent of cytoskeleton	-
Cluster 2	VIT_202s0025g04550	protein hothead-like	P:alcohol metabolic process; F:flavin adenine dinucleotide binding; ; C:extracellular region; ; F:mandelonitrile lyase activity; ; P:glycine metabolic process; P:L-serine metabolic process; P:threonine metabolic process	EC:4.1.2.10
Cluster 2	VIT_202s0025g04720	anthocyanidin synthase	P:response to jasmonic acid stimulus; F:metal ion binding; ; ; ; ; ; P:vacuole organization; F:leucocyanidin oxygenase activity;	EC:1.14.11.19
Cluster 2	VIT_202s0033g00300	myb family transcription factor apl-like	F:DNA binding; F:chromatin binding; ; P:regulation of transcription, DNA-dependent; C:chromatin	-
Cluster 2	VIT_202s0087g00340	major facilitator protein		-
Cluster 2	VIT_203s0038g00300	dna replication licensing factor mcm4	P:nucleolus organization; C:plastid; F:DNA-dependent ATPase activity; P:regulation of DNA replication; ; ; P:DNA unwinding involved in DNA replication; P:cell proliferation; P:chromatin silencing; C:cytosol; P:DNA methylation; ; F:DNA binding; ; ; P:regulation of flower development; P:DNA replication initiation; P:nuclear division; C:nucleus; F:ATP binding; F:DNA helicase activity; C:MCM complex;…	-
Cluster 2	VIT_203s0038g02400	atp binding	P:response to stress; P:protein phosphorylation; F:ATP binding; F:phosphorylase kinase activity; ; C:phosphorylase kinase complex; P:serine family amino acid metabolic process	EC:2.7.11.19
Cluster 2	VIT_203s0038g02780	ribosomal protein l23	C:ribosome; F:structural constituent of ribosome; C:chloroplast; ; ; ; P:ribosome biogenesis	-
Cluster 2	VIT_203s0038g04000	cysteine proteinase	; ; ; F:cysteine-type peptidase activity; C:plant-type vacuole; ; P:proteolysis; P:xylan biosynthetic process; ; F:2-alkenal reductase [NAD(P)] activity; C:extracellular region; C:chloroplast; C:nucleus	EC:1.3.1.74; EC:3.4
Cluster 2	VIT_203s0038g04690	isoflavone reductase homolog	P:response to cadmium ion;	-
Cluster 2	VIT_203s0063g00800	probable carboxylesterase 7-like	F:retinyl-palmitate esterase activity; ; ; F:methyl jasmonate esterase activity; F:methyl indole-3-acetate esterase activity; P:retinol metabolic process	EC:3.1.1
Cluster 2	VIT_203s0063g02250	sorbitol transporter	; F:glucose transmembrane transporter activity; ; ; C:plasma membrane; ; ; ; ; F:galactose transmembrane transporter activity; P:transmembrane transport; ; ; F:2-alkenal reductase [NAD(P)] activity; ; ; ; F:myo-inositol transmembrane transporter activity; ; ;	EC:1.3.1.74
Cluster 2	VIT_203s0088g00260	serine carboxypeptidase-like8-like	; P:proteolysis;	-
Cluster 2	VIT_204s0008g02250	fiddlehead-like protein	; P:fatty acid biosynthetic process; P:response to cold; P:very long-chain fatty acid metabolic process; P:cuticle development; ; C:nucleus; C:endoplasmic reticulum; ; ;	-
Cluster 2	VIT_204s0008g03270	gata transcription factor	F:zinc ion binding; ; P:circadian rhythm; F:sequence-specific DNA binding; F:sequence-specific DNA binding transcription factor activity; P:positive regulation of transcription, DNA-dependent; C:transcription factor complex; P:regulation of transcription, DNA-dependent	-
Cluster 2	VIT_204s0008g03550	tonoplast intrinsic protein	P:water transport; C:plant-type vacuole membrane; C:central vacuole; P:transmembrane transport; ; ; P:cytokinin mediated signaling pathway	-
Cluster 2	VIT_204s0008g05830	armadillo beta-catenin repeat family protein	; ;	-
Cluster 2	VIT_204s0079g00200	auxin response factor 8	; P:meristem development; P:regulation of transcription, DNA-dependent; P:regulation of flower development; P:organ morphogenesis; ; F:DNA binding; ; F:protein dimerization activity; F:sequence-specific DNA binding transcription factor activity; P:flower morphogenesis; P:determination of bilateral symmetry; P:auxin mediated signaling pathway; C:transcription factor complex; P:regulation of transc…	-
Cluster 2	VIT_204s0043g00620	gdsl esterase lipase at5g33370-like	P:hyperosmotic salinity response; P:lipid metabolic process; ; ; ; ; C:extracellular region;	-
Cluster 2	VIT_204s0023g02230	salicylate o-methyltransferase	P:methylation; F:jasmonate O-methyltransferase activity	EC:2.1.1.141
Cluster 2	VIT_204s0023g02840	serine-threonine protein plant-	; C:plasma membrane; ; ; F:2-alkenal reductase [NAD(P)] activity; ;	EC:1.3.1.74
Cluster 2	VIT_204s0023g03040	lactoylglutathione lyase	;	-
Cluster 2	VIT_204s0023g03360	chalcone-flavanone isomerase family protein	F:chalcone isomerase activity; ; P:floral organ formation; P:cellular modified amino acid biosynthetic process; P:floral whorl development	EC:5.5.1.6
Cluster 2	VIT_204s0023g03370	flavanone 3-hydroxylase	; F:naringenin 3-dioxygenase activity; F:metal ion binding; ; ;	EC:1.14.11.9
Cluster 2	VIT_204s0044g00560	histone h3	C:nucleosome; P:cell proliferation; F:DNA binding; P:nucleosome assembly; C:nucleus; F:protein heterodimerization activity; C:plastid	-
Cluster 2	VIT_205s0077g02260	nodulin 3-like protein	C:integral to plasma membrane; P:water transport; ; P:carbohydrate transport; P:response to fructose stimulus;	-
Cluster 2	VIT_205s0077g02325	transducin wd-40 repeat-containing protein	; ; C:chloroplast	-
Cluster 2	VIT_205s0077g02330	transducin wd-40 repeat-containing protein	; C:cytoplasmic part; F:binding	-
Cluster 2	VIT_205s0020g00420	polygalacturonase ag400-like	C:extracellular region; F:polygalacturonase activity; ; P:starch metabolic process; P:sucrose metabolic process	EC:3.2.1.15
Cluster 2	VIT_205s0020g02200	protein	; P:response to jasmonic acid stimulus; C:mitochondrion; F:adenosine nucleosidase activity; ; ; ; F:inosine nucleosidase activity; C:apoplast;	EC:3.2.2.7; EC:3.2.2.2
Cluster 2	VIT_205s0020g03200	spermine synthase	P:multidimensional cell growth; P:root hair elongation; ; P:cell tip growth; ; ; ; P:auxin polar transport; P:xylem vessel member cell differentiation; ; ; F:spermidine synthase activity; ; ; C:cytoplasm; P:pattern specification process; C:nucleus; P:arginine metabolic process; P:proline metabolic process;	EC:2.5.1.16
Cluster 2	VIT_205s0020g03880	lin-54-like protein	P:microtubule cytoskeleton organization; ; P:floral organ morphogenesis; ; P:regulation of transcription, DNA-dependent; ; P:DNA metabolic process; P:M phase; P:regulation of meristem development; ; P:anatomical structure formation involved in morphogenesis; P:regulation of gene expression, epigenetic	-
Cluster 2	VIT_205s0049g00570	---NA---	; ; P:cell wall biogenesis	-
Cluster 2	VIT_205s0062g00780	rho gdp-dissociation inhibitor	F:Rho GDP-dissociation inhibitor activity; P:cell tip growth; ; C:plastid	-
Cluster 2	VIT_206s0004g02290	uncharacterized protein	P:cellular carbohydrate metabolic process; P:single-organism carbohydrate metabolic process; C:chloroplast thylakoid membrane	-
Cluster 2	VIT_206s0004g02620	phenylalanine ammonia-lyase	P:response to oxidative stress; ; F:phenylalanine ammonia-lyase activity; P:cinnamic acid biosynthetic process; P:L-phenylalanine catabolic process; P:pollen development; P:lignin catabolic process; ; P:salicylic acid catabolic process; C:cytoplasm; ; P:tyrosine metabolic process;	EC:4.3.1.25; EC:4.3.1.24
Cluster 2	VIT_206s0004g02640	protein kinase family protein	F:zinc ion binding; ; ; P:cell wall macromolecule metabolic process; ; ; ; P:protein phosphorylation; F:protein serine/threonine kinase activity; P:root hair cell differentiation; ; ; C:plasma membrane; F:ATP binding; ; ; ; ; P:serine family amino acid metabolic process	EC:2.7.11
Cluster 2	VIT_206s0004g02880	receptor-like protein kinase theseus-like	; P:protein phosphorylation; F:ATP binding; F:protein serine/threonine kinase activity; ; P:serine family amino acid metabolic process	EC:2.7.11
Cluster 2	VIT_206s0004g03400	interactor of constitutive active rops chloroplastic-like	; C:chloroplast	-
Cluster 2	VIT_206s0004g03420	dof zinc finger protein	P:polarity specification of adaxial/abaxial axis; F:zinc ion binding; P:root development; ; P:regulation of transcription, DNA-dependent; ; F:DNA binding; P:determination of bilateral symmetry; C:nucleus	-
Cluster 2	VIT_206s0004g03700	non-specific serine threonine protein kinase	; F:blue light photoreceptor activity; ; P:response to sucrose stimulus; ; C:vacuole; ; ; P:regulation of transcription, DNA-dependent; P:phototropism; ; P:protein autophosphorylation; ; C:cell surface; F:identical protein binding; P:response to high light intensity; P:chloroplast avoidance movement; ; F:ATP binding; C:internal side of plasma membrane; P:blue light signaling pathway; F:protein ki…	EC:2.7.11.13
Cluster 2	VIT_206s0004g04270	histone h2a	C:nucleosome; F:DNA binding; P:nucleosome assembly; C:nucleus; F:protein heterodimerization activity	-
Cluster 2	VIT_206s0004g04370	histone -like	C:nucleosome; P:negative regulation of megakaryocyte differentiation; ; C:nucleolus; F:DNA binding; C:thylakoid; ; P:nucleosome assembly; F:protein heterodimerization activity; C:chloroplast; C:plasma membrane	-
Cluster 2	VIT_206s0004g04550	e3 ubiquitin-protein ligase xbat-like	C:cytoplasm; P:defense response to bacterium; ; ; F:ubiquitin-protein ligase activity; F:zinc ion binding;	EC:6.3.2.19
Cluster 2	VIT_206s0004g04860	expansin	; C:plant-type cell wall; P:plant-type cell wall loosening; C:plasmodesma; P:unidimensional cell growth; C:extracellular region; ; C:cytosol; P:syncytium formation	-
Cluster 2	VIT_206s0004g05870	tubulin beta-2 beta-3 chain	C:vacuole; C:tubulin complex; ; F:GTP binding; ; ; C:Golgi apparatus; C:nucleolus; C:microtubule; ; P:response to cadmium ion; C:plasmodesma; F:GTPase activity; ; C:plasma membrane; F:structural constituent of cytoskeleton	-
Cluster 2	VIT_206s0004g05920	proliferating cell nuclear antigen	C:cytosol; P:error-prone translesion synthesis; C:nucleolus; F:DNA polymerase processivity factor activity; ; ; F:DNA binding; ; C:PCNA complex; P:cell proliferation; P:regulation of DNA replication; P:DNA methylation; C:DNA polymerase complex	-
Cluster 2	VIT_206s0004g06480	cytochrome p450	; F:4-hydroxyphenylacetaldehyde oxime monooxygenase activity; C:mitochondrion; ; F:electron carrier activity; ; F:hydroxyphenylacetonitrile 2-monooxygenase activity; F:heme binding; C:endoplasmic reticulum membrane; F:iron ion binding; C:plasma membrane; P:tyrosine metabolic process;	EC:1.14.13.68
Cluster 2	VIT_206s0004g06570	vacuolar cation proton exchanger	; P:cellular manganese ion homeostasis; P:calcium ion transmembrane transport; P:root development; P:cellular zinc ion homeostasis; ; ; P:cellular calcium ion homeostasis; C:plant-type vacuole membrane; P:phosphorus metabolic process; ; P:response to auxin stimulus; ; P:response to nematode; ; P:regulation of pH	-
Cluster 2	VIT_206s0004g06820	uncharacterized protein	; C:endoplasmic reticulum; P:chromatin assembly or disassembly; P:response to fungus	-
Cluster 2	VIT_206s0004g06950	protein	F:N-acetyltransferase activity; P:unidimensional cell growth; P:auxin mediated signaling pathway; P:photomorphogenesis; P:response to ethylene stimulus; C:nucleus; P:acyl-carrier-protein biosynthetic process	EC:2.3.1
Cluster 3	VIT_206s0004g08380	uncharacterized protein	C:thylakoid; C:chloroplast	-
Cluster 3	VIT_206s0009g00240	outer envelope protein of 80 chloroplastic-like	; C:chloroplast;	-
Cluster 3	VIT_206s0009g00440	uncharacterized protein lo00252988	F:protein dimerization activity; C:mitochondrion; C:nucleus; F:DNA binding	-
Cluster 3	VIT_206s0009g02020	beta chain	C:microtubule; ; ; ; F:GTPase activity; C:cytoplasm; F:GTP binding; F:structural constituent of cytoskeleton	-
Cluster 3	VIT_206s0009g02450	udp-glycosyltransferase 87-like	;	-
Cluster 3	VIT_206s0009g03630	cytochrome p450 94-like	; F:electron carrier activity; F:iron ion binding; F:heme binding; F:aromatase activity; ;	EC:1.14.14.1
Cluster 3	VIT_206s0080g00320	uncharacterized protein lo00248360	; ; C:vacuole; C:plant-type cell wall;	-
Cluster 3	VIT_206s0080g00420	glucan endo- -beta-glucosidase4-like	; C:anchored to plasma membrane; ; F:glucan endo-1,3-beta-D-glucosidase activity; C:nucleus; P:starch metabolic process; P:sucrose metabolic process	EC:3.2.1.39
Cluster 3	VIT_207s0005g00050	chloroplast-targeted copper	; F:metal ion binding	-
Cluster 3	VIT_207s0005g00460	catalytic acting on nadh or nadph	F:catalytic activity	-
Cluster 3	VIT_207s0005g00740	endo- -beta-glucanase	; P:response to nematode; P:cellulose catabolic process; P:cell wall macromolecule metabolic process; C:extracellular region; ; P:starch metabolic process; P:sucrose metabolic process	-
Cluster 3	VIT_207s0005g00940	kinesin heavy	C:cytoplasm; ; C:microtubule associated complex; P:defense response; P:response to biotic stimulus; F:ATP binding; F:microtubule motor activity; C:microtubule;	-
Cluster 3	VIT_207s0005g02230	s-adenosylmethionine synthetase	; P:methionine metabolic process; C:nucleolus; ; F:methionine adenosyltransferase activity; F:metal ion binding; P:response to cold; P:S-adenosylmethionine biosynthetic process; P:one-carbon metabolic process; F:ATP binding; P:lignin biosynthetic process; C:cytoplasm; ; C:plasma membrane	EC:2.5.1.6
Cluster 3	VIT_207s0005g02470	cellulose synthase	P:primary cell wall biogenesis; F:zinc ion binding; ; P:cellulose biosynthetic process; ; C:Golgi apparatus; C:plasma membrane; P:starch metabolic process; P:sucrose metabolic process;	-
Cluster 3	VIT_207s0005g02480	protein	F:DNA binding; F:chromatin binding; C:chromatin	-
Cluster 3	VIT_207s0005g02540	protoporphyrinogen oxidase	C:cytosol; ; ; F:oxygen-dependent protoporphyrinogen oxidase activity; ; ; P:protoporphyrinogen IX biosynthetic process; F:pyridoxamine-phosphate oxidase activity; C:chloroplast thylakoid; C:extracellular region; ; ;	EC:1.3.3.4; EC:1.4.3.5
Cluster 3	VIT_207s0005g02590	probable polygalacturonase-like	; C:extracellular region; C:vacuole; F:polygalacturonase activity; P:starch metabolic process; P:sucrose metabolic process	EC:3.2.1.15
Cluster 3	VIT_207s0005g03540	plastid-specific ribosomal protein 6	C:ribosome; F:structural constituent of ribosome; C:chloroplast; ; ; P:ribosome biogenesis	-
Cluster 3	VIT_207s0005g03570	polysialic acid capsule expression protein	; P:carbohydrate metabolic process; F:carbohydrate binding; ;	-
Cluster 3	VIT_207s0005g04340	tpr domain protein	C:intracellular; P:RNA processing; ;	-
Cluster 3	VIT_207s0005g04380	auxin-responsive protein	P:root development; ; P:embryonic pattern specification; P:regulation of transcription, DNA-dependent; ; F:protein dimerization activity; P:auxin mediated signaling pathway; C:nucleus	-
Cluster 3	VIT_207s0005g04480	tyrosine decarboxylase	C:cytoplasm; ; ; ; F:tyrosine decarboxylase activity; F:aromatic-L-amino-acid decarboxylase activity; P:tyrosine metabolic process; ; P:histidine metabolic process; P:L-phenylalanine metabolic process; P:tryptophan metabolic process; P:indole biosynthetic process	EC:4.1.1.25; EC:4.1.1.28
Cluster 3	VIT_207s0005g04920	psi reaction center subunit iii	; C:photosystem I reaction center; ; C:chloroplast thylakoid membrane	-
Cluster 3	VIT_207s0005g06670	hydroxyproline-rich glycoprotein family protein	F:chromatin binding; C:chromatin	-
Cluster 3	VIT_207s0095g00750	duf246 domain-containing protein ag040-like	C:trans-Golgi network; C:Golgi apparatus; C:endosome; C:mitochondrion;	-
Cluster 3	VIT_208s0056g00240	uncharacterized protein lo00258764		-
Cluster 3	VIT_208s0056g00640	transposon protein en spm sub-class	P:response to oxidative stress	-
Cluster 3	VIT_208s0056g00780	protein transparent testa2-like	P:drug transmembrane transport; ; ;	-
Cluster 3	VIT_208s0032g00050	annotation was added to scaffolds in november 21~long-chain-fatty-acid ligase	P:phosphatidylglycerol biosynthetic process; ; ; ; ; P:unsaturated fatty acid biosynthetic process; ; P:fatty acid elongation; F:long-chain fatty acid-CoA ligase activity; ; F:long-chain fatty acid [acyl-carrier-protein] ligase activity	EC:6.2.1.3; EC:6.2.1.20
Cluster 3	VIT_208s0058g00390	40s ribosomal protein s4-like	C:nucleolus; C:cytosolic ribosome; F:structural constituent of ribosome; C:plasma membrane; F:RNA binding; C:chloroplast; ; P:ribosome biogenesis	-
Cluster 3	VIT_208s0058g00640	se4 cytosolic factor family protein	; C:plastid; ; C:plasma membrane;	-
Cluster 3	VIT_208s0058g00700	f-box lrr-repeat protein 3-like	P:toxin catabolic process; ; F:ubiquitin-protein ligase activity; C:nucleus; C:plastid;	EC:6.3.2.19
Cluster 3	VIT_208s0040g00070	protein argonaute 4	; ; ; ; ; ; F:translation initiation factor activity; P:production of siRNA involved in RNA interference; P:chromatin silencing; C:nucleolus; P:DNA methylation; ; ; C:ribosome; P:regulation of translational initiation	-
Cluster 3	VIT_208s0040g00390	magnesium-protoporphyrin ix monomethyl ester	P:light-independent chlorophyll biosynthetic process; P:unsaturated fatty acid biosynthetic process; ; ; C:chloroplast inner membrane; ; F:iron ion binding; F:DNA binding; ; ; ; C:chloroplast thylakoid membrane; F:magnesium-protoporphyrin IX monomethyl ester (oxidative) cyclase activity; P:rRNA processing; ;	EC:1.14.13.81
Cluster 3	VIT_208s0040g00630	hydroxyproline-rich glycoprotein family protein	F:zinc ion binding	-
Cluster 3	VIT_208s0040g00670	4-alpha-glucanotransferase	C:cytosol; ; P:starch catabolic process; P:circadian rhythm; ; ; ; P:plant-type cell wall organization; P:maltose catabolic process; C:chloroplast; P:positive regulation of catalytic activity; ; P:sucrose metabolic process	-
Cluster 3	VIT_208s0040g00980	tubulin beta chain	C:microtubule; ; ; ; F:GTPase activity; C:cytoplasm; F:GTP binding; F:structural constituent of cytoskeleton	-
Cluster 3	VIT_208s0040g03370	pentatricopeptide repeat-containing protein	F:helicase activity; ; P:embryo development ending in seed dormancy; ; C:chloroplast; ; C:mitochondrion; ;	-
Cluster 3	VIT_208s0007g00620	probable s-acyltransferase at3g09320-like	C:extracellular region; ; ; F:2-alkenal reductase [NAD(P)] activity; ; F:zinc ion binding	EC:1.3.1.74
Cluster 3	VIT_208s0007g02030	auxin influx carrier component	; P:positive gravitropism; ; ; ; C:cell surface; C:endosome; ; P:root cap development; P:root hair cell differentiation; ; P:auxin mediated signaling pathway; P:response to nematode; C:Golgi apparatus; C:plasma membrane; P:amino acid transport	-
Cluster 3	VIT_208s0007g02240	vacuolar cation proton exchanger 3-like	; P:cellular manganese ion homeostasis; P:calcium ion transmembrane transport; P:root development; P:cellular zinc ion homeostasis; ; ; P:cellular calcium ion homeostasis; C:plant-type vacuole membrane; P:phosphorus metabolic process; ; P:response to auxin stimulus; ; P:response to nematode; ; P:regulation of pH	-
Cluster 3	VIT_208s0007g02290	probable receptor protein kinase tm-like	; F:ATP binding; ; F:MAP kinase kinase kinase activity; ; ; ; P:serine family amino acid metabolic process	EC:2.7.11.25; EC:2.7.11
Cluster 3	VIT_208s0007g02440	aspartic proteinase nepenthesin-2-like	C:plant-type cell wall; ; P:proteolysis;	-
Cluster 3	VIT_208s0007g02490	2-cys peroxiredoxin	P:response to fructose stimulus; ; ; P:pentose-phosphate shunt; P:detection of biotic stimulus; ; P:hydrogen peroxide catabolic process; C:apoplast; ; P:jasmonic acid mediated signaling pathway; ; P:salicylic acid biosynthetic process; P:water transport; P:systemic acquired resistance, salicylic acid mediated signaling pathway; ; ; ; ; ; P:regulation of multi-organism process; ; P:defense respons…	-
Cluster 3	VIT_208s0007g03030	ubiquitin fusion protein	; ; C:nucleolus; F:structural constituent of ribosome; ; C:cytosolic large ribosomal subunit; P:embryo development ending in seed dormancy; ; P:ribosome biogenesis	-
Cluster 3	VIT_208s0007g03390	plastid division protein	P:pentose-phosphate shunt; ; ; ; P:plant-type cell wall organization; ; ; ; P:maltose metabolic process; F:GTP binding; ; ; ; C:chloroplast stroma; F:identical protein binding; C:protein complex; ; P:polysaccharide catabolic process; C:chloroplast thylakoid; F:GTPase activity	-
Cluster 3	VIT_208s0007g03630	calmodulin binding	; C:chloroplast	-
Cluster 3	VIT_208s0007g03820	trihelix transcription factor gt-2-like	; P:polarity specification of adaxial/abaxial axis; ; P:regulation of transcription, DNA-dependent; ; P:sepal formation; P:perianth development; P:determination of bilateral symmetry; P:establishment of petal orientation; ; ; F:DNA binding; ; F:sequence-specific DNA binding transcription factor activity; F:chromatin binding; P:regulation of flower development; C:transcription factor complex; P:re…	-
Cluster 3	VIT_208s0007g03970	peroxiredoxin-like protein	P:defense response to bacterium; ; C:plant-type cell wall; ; ; C:chloroplast stroma; C:thylakoid; ; P:peroxidase reaction; P:response to oxidative stress	-
Cluster 3	VIT_208s0007g04340	fk506-binding protein	P:protein phosphorylation; F:protein serine/threonine kinase activity; ; P:protein folding; F:polysaccharide binding; F:peptidyl-prolyl cis-trans isomerase activity; F:FK506 binding; F:ATP binding; ; C:chloroplast thylakoid membrane; C:nucleus; C:chloroplast thylakoid lumen; P:serine family amino acid metabolic process	EC:2.7.11; EC:5.2.1.8
Cluster 3	VIT_208s0007g04390	aspartic proteinase-like protein 2-like	; C:plant-type cell wall; P:proteolysis; P:N-terminal protein myristoylation; P:fatty acid beta-oxidation; ; C:extracellular region	-
Cluster 3	VIT_208s0007g04520	caffeic acid 3-o-methyltransferase	; F:protein dimerization activity; F:caffeate O-methyltransferase activity; P:methylation; P:tyrosine metabolic process; P:coumarin biosynthetic process; P:lignin biosynthetic process;	EC:2.1.1.68
Cluster 3	VIT_208s0007g04530	carotene epsilon- chloroplastic-like	; ; ; P:unsaturated fatty acid biosynthetic process; F:aromatase activity; ; F:heme binding; F:electron carrier activity; ; ; P:electron transport chain; P:leaf morphogenesis; ; F:iron ion binding; ; F:zeinoxanthin epsilon hydroxylase activity;	EC:1.14.14.1; EC:1.14.99
Cluster 3	VIT_208s0007g05260	ferredoxin-dependent glutamate synthase	P:response to fructose stimulus; ; ; ; P:photorespiration; P:response to glucose stimulus; ; ; ; C:apoplast; P:response to sucrose stimulus; ; ; P:salicylic acid biosynthetic process; P:water transport; ; ; ; P:chloroplast relocation; ; P:defense response to bacterium; ; F:metal ion binding; ; C:chloroplast stroma; P:L-glutamate biosynthetic process; P:response to blue light; P:response to high l…	-
Cluster 3	VIT_208s0007g05540	eukaryotic rpb5 rna polymerase subunit family protein	F:DNA-directed RNA polymerase activity; ; F:DNA binding; ; C:plastid; C:nucleolus; ; P:pyrimidine nucleobase metabolic process	EC:2.7.7.6
Cluster 3	VIT_208s0007g05570	methyltransferase ddb_g0268948-like	P:toxin catabolic process; ; P:response to cadmium ion; P:methylation; C:cytosol; ; C:mitochondrion	-
Cluster 3	VIT_208s0007g06270	squamosa promoter-binding-like protein 9-like	C:nucleus; F:DNA binding	-
Cluster 3	VIT_208s0007g06450	omega-6 fatty acid endoplasmic reticulum	F:omega-6 fatty acid desaturase activity; ; ; P:lipid metabolic process;	-
Cluster 3	VIT_208s0007g06480	plastid-lipid-associated protein3	; ; ; C:chloroplast thylakoid membrane; ;	-
Cluster 3	VIT_208s0007g06640	protein	C:mitochondrion;	-
Cluster 3	VIT_208s0007g07270	mitochondrial 2-oxoglutarate malate carrier protein	; C:plasma membrane; ; P:transmembrane transport; ; C:mitochondrion	-
Cluster 3	VIT_208s0007g07370	adenylyl-sulfate kinase chloroplastic-like	C:cytosol; F:adenylylsulfate kinase activity; ; ; F:aspartate kinase activity; F:ATP binding; P:male gamete generation; ; F:2-alkenal reductase [NAD(P)] activity; ; ; C:chloroplast; ; P:glycine metabolic process; P:L-serine metabolic process; P:threonine metabolic process; P:lysine biosynthetic process	EC:1.3.1.74; EC:2.7.2.4; EC:2.7.1.25
Cluster 3	VIT_208s0007g07680	mip sip subfamily	; C:endoplasmic reticulum; ; P:water transport	-
Cluster 3	VIT_208s0007g08470	24-sterol c-methyltransferase	; P:polyamine catabolic process; C:cytosol; P:coumarin biosynthetic process; C:plasmodesma; ; P:acetyl-CoA metabolic process; F:sterol 24-C-methyltransferase activity; P:methylation; P:cellular modified amino acid biosynthetic process; C:vacuole; C:endoplasmic reticulum; ; P:embryo development ending in seed dormancy;	EC:2.1.1.41
Cluster 3	VIT_208s0007g08540	magnesium chelatase h subunit	; ; C:mitochondrion; ; ; ; F:ATP binding; C:chloroplast inner membrane; C:chloroplast stroma	-
Cluster 3	VIT_209s0002g00960	inter-alpha-trypsin inhibitor heavy	P:cytokinin metabolic process; C:plasma membrane; ; C:extracellular region;	-
Cluster 3	VIT_209s0002g00970	40s ribosomal protein s29	F:DNA binding; F:structural constituent of ribosome; F:chromatin binding; F:RNA binding; C:cytosolic small ribosomal subunit; C:nucleus; ; P:ribosome biogenesis; C:chromatin	-
Cluster 3	VIT_209s0002g02290	beta-galactosidase7	; ; ; F:beta-galactosidase activity; ; ; P:xylan biosynthetic process; P:hydrogen peroxide biosynthetic process; C:apoplast; ; P:glycosaminoglycan catabolic process; P:glycosphingolipid metabolic process; ; P:glycerolipid metabolic process	EC:3.2.1.23
Cluster 3	VIT_209s0002g02440	multidrug resistance protein abc transporter family	P:transmembrane transport; ; ; F:ATPase activity, coupled to transmembrane movement of substances; C:plant-type vacuole; ; P:ATP catabolic process; C:vacuolar membrane; ; F:ATP binding; F:2-alkenal reductase [NAD(P)] activity; C:plasma membrane	EC:1.3.1.74
Cluster 3	VIT_209s0002g02490	dof zinc finger protein	P:positive regulation of cell cycle; F:zinc ion binding; P:regulation of transcription, DNA-dependent; ; P:cell wall modification; F:DNA binding; P:response to auxin stimulus;	-
Cluster 3	VIT_209s0002g02640	40s ribosomal protein s30	C:nucleolus; F:structural constituent of ribosome; ; C:cytosolic small ribosomal subunit; ; C:mitochondrion; P:ribosome biogenesis	-
Cluster 3	VIT_209s0002g03450	clavaminate synthase-like protein	; C:nucleus;	-
Cluster 3	VIT_209s0002g03540	myb transcription factor	P:response to jasmonic acid stimulus; P:response to gibberellin stimulus; F:zinc ion binding; ; F:DNA binding; P:response to auxin stimulus; P:response to ethylene stimulus; P:response to cadmium ion; F:chromatin binding; C:chromatin	-
Cluster 3	VIT_209s0002g03740	homeobox-leucine zipper protein athb5	P:cellular response to nitrogen starvation; ; ; P:polarity specification of adaxial/abaxial axis; P:positive regulation of cell differentiation; ; P:regulation of transcription, DNA-dependent; ; ; P:leaf morphogenesis; ; P:positive regulation of cell proliferation; P:integument development; F:sequence-specific DNA binding; P:root hair cell differentiation; P:determination of dorsal identity; F:se…	-
Cluster 3	VIT_209s0002g03860	probable disease resistance protein at5g63020-like	; P:defense response; ; F:ATP binding	-
Cluster 3	VIT_209s0002g03930	tcp cpn60 chaperonin family protein	; C:apoplast; ; ; ; C:cytosolic ribosome; C:Golgi apparatus; C:nucleolus; C:chloroplast stroma; ; P:chloroplast organization; ; P:response to cold; P:protein refolding; C:plasma membrane; F:ATP binding; ; P:systemic acquired resistance; C:mitochondrion	-
Cluster 3	VIT_209s0002g04330	30s ribosomal protein 7	P:plastid translation; C:ribosome; ; F:structural constituent of ribosome; ; ; C:chloroplast thylakoid; C:chloroplast stroma; P:ribosome biogenesis	-
Cluster 3	VIT_209s0002g04360	uncharacterized protein	; P:rRNA processing; C:chloroplast thylakoid membrane; P:plastid organization; ; P:positive regulation of catalytic activity; P:regulation of protein dephosphorylation	-
Cluster 3	VIT_209s0002g04880	udp-glycosyltransferase-like protein	C:endosome; ; ; C:Golgi apparatus; ; C:trans-Golgi network	-
Cluster 3	VIT_209s0002g05730	monoglyceride lipase-like	P:response to cadmium ion; C:plasmodesma; C:plasma membrane; ; P:response to hydrogen peroxide; C:chloroplast; F:2-acylglycerol O-acyltransferase activity; F:lysophospholipase activity; P:acyl-carrier-protein biosynthetic process; P:glycerolipid metabolic process; P:phospholipid catabolic process	EC:3.1.1.5; EC:2.3.1.22
Cluster 3	VIT_209s0002g05740	alpha beta fold family protein	; ; C:cytoplasm;	-
Cluster 3	VIT_209s0002g06260	probable disease resistance protein at5g63020-like	P:plant-type hypersensitive response; ; ; F:ATP binding; ; ; P:protein dephosphorylation	-
Cluster 3	VIT_209s0002g06920	protein lurp-one-related2	C:cytoplasm	-
Cluster 3	VIT_209s0070g00380	chaperone binding atpase activator	; ; ; C:cytoplasm; P:response to stress	-
Cluster 3	VIT_209s0054g00530	protein	P:response to stimulus; F:zinc ion binding; ; C:intracellular; P:regulation of transcription, DNA-dependent; P:single-organism process	-
Cluster 3	VIT_209s0054g00790	mitochondrial substrate carrier family protein	C:mitochondrial inner membrane; P:transmembrane transport; P:mitochondrial transport; ;	-
Cluster 3	VIT_200s0202g00040	ankyrin repeat-containing protein at32360-like		-
Cluster 3	VIT_200s0227g00200	formin-like protein-like	P:multidimensional cell growth; ; ; ; ; P:root hair elongation; ; ; ; P:cell tip growth; C:plasma membrane; C:nucleus; ;	-
Cluster 3	VIT_200s0256g00050	ankyrin repeat-containing protein at32360-like		-
Cluster 3	VIT_200s0274g00050	uncharacterized protein	C:chloroplast	-
Cluster 3	VIT_200s0274g00070	transcription factor bhl23-like	F:protein dimerization activity	-
Cluster 3	VIT_200s0282g00020	k(+) efflux antiporter chloroplastic-like	P:transmembrane transport; P:protein autophosphorylation; ; ; ; ; ; ; C:chloroplast; P:regulation of pH	-
Cluster 3	VIT_200s0304g00070	protein	P:jasmonic acid biosynthetic process; C:vacuole; ; C:plasma membrane; C:extracellular region; C:chloroplast thylakoid membrane;	-
Cluster 3	VIT_200s0324g00020	abhydrolase domain	; ; C:cytoplasm; C:plasma membrane	-
Cluster 3	VIT_200s0333g00060	uncharacterized protein		-
Cluster 3	VIT_200s0370g00070	epoxide hydrolase 2-like	; ;	-
Cluster 3	VIT_200s0388g00050	probable receptor-like protein kinase ag67000-like	P:protein phosphorylation; F:ATP binding; F:protein serine/threonine kinase activity; ; P:serine family amino acid metabolic process	EC:2.7.11
Cluster 3	VIT_200s0389g00020	peroxisomal acyl- oxidasea	F:flavin adenine dinucleotide binding; ; P:fatty acid beta-oxidation; ; ; P:response to jasmonic acid stimulus; ; P:defense response to fungus; F:acyl-CoA oxidase activity; P:negative regulation of programmed cell death; C:peroxisome; C:cytosol; P:fatty acid biosynthetic process; P:pollen development; P:jasmonic acid biosynthetic process; ; P:response to cadmium ion; C:plasmodesma; F:acyl-CoA deh…	EC:1.3.3.6; EC:1.3.99.3
Cluster 3	VIT_200s0389g00030	cytochrome p450	; ; ; ; ; F:electron carrier activity; F:monooxygenase activity; F:heme binding; P:unidimensional cell growth; F:iron ion binding; C:endoplasmic reticulum; P:indole biosynthetic process;	-
Cluster 3	VIT_200s0454g00030	protein	F:identical protein binding; F:serine-type endopeptidase activity; P:response to auxin stimulus; C:extracellular region; P:proteolysis; P:negative regulation of catalytic activity;	EC:3.4.21
Cluster 3	VIT_200s0455g00040	cazy family gt8	; F:polygalacturonate 4-alpha-galacturonosyltransferase activity; C:Golgi apparatus; P:starch metabolic process; P:sucrose metabolic process;	EC:2.4.1.43
Cluster 3	VIT_200s0780g00020	glucan endo- -beta-glucosidase	F:glucan endo-1,3-beta-D-glucosidase activity; C:plasma membrane; ; P:starch metabolic process; P:sucrose metabolic process	EC:3.2.1.39
Cluster 3	VIT_200s0868g00020	histone h2a	; C:nucleosome; C:nucleolus; P:DNA mediated transformation; ; ; F:DNA binding; P:nucleosome assembly; F:protein heterodimerization activity	-
Cluster 3	VIT_202s0025g00080	uncharacterized protein lo002585	C:intracellular; F:DNA binding;	-
Cluster 3	VIT_202s0025g00200	homeobox protein be homolog	C:cytosol; P:systemic acquired resistance, salicylic acid mediated signaling pathway; C:plasmodesma; P:regulation of transcription, DNA-dependent; F:sequence-specific DNA binding; ; ; F:sequence-specific DNA binding transcription factor activity; C:transcription factor complex; P:regulation of transcription, DNA-dependent	-
Cluster 3	VIT_202s0025g00360		; ; ;	-
Cluster 3	VIT_202s0025g02000	plastid ribosomal protein	; C:ribosome; ; F:structural constituent of ribosome; ; P:ribosome biogenesis; C:chloroplast thylakoid membrane	-
Cluster 3	VIT_202s0025g02020	protein	C:cytoplasm; P:root development; ;	-
Cluster 3	VIT_202s0025g02560	o-succinylhomoserine sulfhydrylase	C:cytosol; ; P:one-carbon metabolic process; ; ; ; P:cellular response to sulfate starvation; ; F:cystathionine gamma-synthase activity; P:cysteine metabolic process	EC:2.5.1.48
Cluster 3	VIT_202s0025g02640	protein	; C:chloroplast thylakoid;	-
Cluster 3	VIT_202s0025g02820	protein	; C:vacuole; C:mitochondrion	-
Cluster 3	VIT_202s0025g02830	glycosyltransferase-like protein	F:galactosylxylosylprotein 3-beta-galactosyltransferase activity; ; ; P:protein glycosylation; P:methylation-dependent chromatin silencing; ; C:Golgi apparatus; P:chondroitin sulfate biosynthetic process	EC:2.4.1.134
Cluster 3	VIT_202s0025g02840	ankyrin repeat-containing	F:phospholipid binding;	-
Cluster 3	VIT_202s0025g02890	50s ribosomal protein 1	; P:rRNA processing; ; ; F:structural constituent of ribosome; ; ; ; C:chloroplast stroma; C:cytosolic large ribosomal subunit;	-
Cluster 3	VIT_202s0025g02900	metal tolerance protein	F:metal ion transmembrane transporter activity; C:plant-type vacuole membrane; C:plasma membrane; ; P:transmembrane transport; ; F:2-alkenal reductase [NAD(P)] activity; ; ;	EC:1.3.1.74
Cluster 3	VIT_202s0025g03240	protein	P:response to jasmonic acid stimulus; P:protein phosphorylation; F:protein serine/threonine kinase activity; P:response to fungus; ; P:jasmonic acid biosynthetic process; F:ATP binding; ; C:nucleus; ; P:serine family amino acid metabolic process	EC:2.7.11
Cluster 3	VIT_202s0025g03260	aquaporin nip3	; ; ; ; ; ; P:borate transmembrane transport; ; ; C:plastid; ; ; ; P:iron ion transport; ; ; P:response to arsenic-containing substance; P:cellular response to boron-containing substance levels; P:water transport	-
Cluster 3	VIT_202s0025g03400	signal peptide peptidase-like 2b-like	; C:Golgi apparatus; C:endosome; P:proteolysis; ; C:plasma membrane	-
Cluster 3	VIT_202s0025g03470	tyrosyl-trna synthetase	C:plastid; F:ATP binding; P:tyrosyl-tRNA aminoacylation; ; ; ; P:L-phenylalanine biosynthetic process	-
Cluster 3	VIT_202s0025g03700	probable lrr receptor-like serine threonine-protein kinase ag63430-like	P:methionine biosynthetic process; P:protein phosphorylation; ; F:protein serine/threonine kinase activity; ; ; ; ; F:ATP binding; F:2-alkenal reductase [NAD(P)] activity; P:RNA splicing, via endonucleolytic cleavage and ligation; C:plasma membrane; P:serine family amino acid metabolic process	EC:1.3.1.74; EC:2.7.11
Cluster 3	VIT_202s0025g04530	nuclear rna polymerase a	P:methylation-dependent chromatin silencing; ; P:cell-cell signaling; F:DNA-directed RNA polymerase activity; ; ; P:amine metabolic process; ; P:DNA methylation; ; F:DNA binding; P:DNA-dependent transcription, elongation; ; F:quinone binding; ; F:copper ion binding; ; C:nucleolus; ; P:pyrimidine nucleobase metabolic process	EC:2.7.7.6
Cluster 3	VIT_202s0025g04540	spx domain-containing membrane protein	C:vacuolar membrane; ; C:Golgi apparatus; C:plant-type vacuole; P:transmembrane transport	-
Cluster 3	VIT_202s0033g00290	isoflavone reductase homolog	F:2'-hydroxyisoflavone reductase activity; P:lignan biosynthetic process; ; ;	EC:1.3.1.45
Cluster 3	VIT_202s0087g00070	atp-dependent dna helicase q-like 2	; P:RNA processing; ; ; F:nucleic acid binding; P:cell cycle process; P:DNA replication; F:ATP binding; ; P:xylan biosynthetic process; ; F:four-way junction helicase activity; ; C:replication fork; C:Holliday junction helicase complex	-
Cluster 3	VIT_202s0087g00420	ring finger protein	F:zinc ion binding; C:plastid;	-
Cluster 3	VIT_202s0087g00460	rop guanine nucleotide exchange factor-like	F:Rho guanyl-nucleotide exchange factor activity; ; F:nucleic acid binding; C:mitochondrion; ; P:regulation of pollen tube growth; ; ; P:regulation of GTPase activity	-
Cluster 3	VIT_202s0087g00590	structural constituent of ribosome	P:DNA-dependent transcription, elongation; F:structural constituent of ribosome; P:ribosome biogenesis; ;	-
Cluster 3	VIT_203s0038g00230	purple acid phosphatase	; C:plant-type cell wall; F:acid phosphatase activity; ; F:protein serine/threonine phosphatase activity; C:plasmodesma; ; C:cytosol; ; ; P:protein dephosphorylation; C:protein serine/threonine phosphatase complex	EC:3.1.3.2
Cluster 3	VIT_203s0038g00250	purple acid phosphatase	; C:plant-type cell wall; ; F:acid phosphatase activity; ;	EC:3.1.3.2
Cluster 3	VIT_203s0038g00350	kinesin-related protein	F:microtubule motor activity; C:microtubule associated complex; P:starch metabolic process; F:zinc ion binding; C:microtubule; P:circadian rhythm; F:ATP binding; ; ; C:chloroplast;	-
Cluster 3	VIT_203s0038g02450	sbp (s-ribonuclease binding protein) family protein	F:zinc ion binding	-
Cluster 3	VIT_203s0038g02520	aquaporin	C:vacuole; C:anchored to plasma membrane; ; P:response to abscisic acid stimulus; ; C:nucleus;	-
Cluster 3	VIT_203s0038g03200	mate efflux family protein chloroplastic-like	; P:drug transmembrane transport; C:chloroplast; ; ;	-
Cluster 3	VIT_203s0038g03660	u-box domain-containing protein5-like	P:membrane fusion; P:pollen tube development; ; F:ubiquitin-protein ligase activity; C:nucleus; ; ; P:actin filament-based movement;	EC:6.3.2.19
Cluster 3	VIT_203s0038g03980	protein	P:cell wall biogenesis; C:nucleus	-
Cluster 3	VIT_203s0038g04080	glutamyl-trna synthetase	F:protein histidine kinase activity; ; ; ; C:chloroplast stroma; P:chloroplast organization; P:mitochondrion organization; ; ; ; F:receptor activity; C:endoplasmic reticulum; P:glutamyl-tRNA aminoacylation; F:ATP binding; ; C:mitochondrion; F:tRNA binding; C:protein histidine kinase complex; C:glutamate-tRNA ligase complex;	EC:2.7.13.3
Cluster 3	VIT_203s0038g04250	cellulose synthase	; C:plasma membrane; P:cellulose biosynthetic process; ; F:zinc ion binding; ; P:starch metabolic process; P:sucrose metabolic process;	-
Cluster 3	VIT_203s0038g04490	diaminopimelate decarboxylase	P:lysine biosynthetic process via diaminopimelate; C:chloroplast stroma; F:diaminopimelate decarboxylase activity; C:cytosol	EC:4.1.1.20
Cluster 3	VIT_203s0038g04570	adp-glucose pyrophosphorylase large subunit	P:glycogen biosynthetic process; ; ; C:chloroplast; F:glucose-1-phosphate adenylyltransferase activity; C:cytosol; P:sucrose metabolic process	EC:2.7.7.27
Cluster 3	VIT_203s0038g04760	transcription factor bhlh63-like	; F:DNA binding; F:protein dimerization activity; F:sequence-specific DNA binding transcription factor activity; ; C:transcription factor complex; P:regulation of transcription, DNA-dependent	-
Cluster 3	VIT_203s0063g00780	probable carboxylesterase 7-like	F:retinyl-palmitate esterase activity; ; ; F:methyl jasmonate esterase activity; F:methyl indole-3-acetate esterase activity; P:retinol metabolic process	EC:3.1.1
Cluster 3	VIT_203s0063g00790	probable carboxylesterase 7-like	F:retinyl-palmitate esterase activity; ; ; F:methyl jasmonate esterase activity; F:methyl indole-3-acetate esterase activity; P:retinol metabolic process	EC:3.1.1
Cluster 3	VIT_203s0063g00820	probable carboxylesterase 2-like	F:retinyl-palmitate esterase activity; ; ; F:methyl jasmonate esterase activity; F:methyl indole-3-acetate esterase activity; P:retinol metabolic process	EC:3.1.1
Cluster 3	VIT_203s0088g00320	sterol regulatory element-binding protein site 2	P:protein folding; P:response to high light intensity; F:metalloendopeptidase activity; P:response to hydrogen peroxide; P:proteolysis; ; P:response to heat; C:plastid; C:mitochondrion	EC:3.4.24
Cluster 3	VIT_203s0038g00440	protein	C:cytoplasm; P:Golgi organization; P:vacuole organization	-
Cluster 3	VIT_204s0008g00450	haloacid dehalogenase-like hydrolase-like	F:metal ion binding; ; ; F:metalloendopeptidase activity; C:chloroplast; C:mitochondrion	EC:3.4.24
Cluster 3	VIT_204s0008g02200	3beta-hydroxysteroid-dehydrogenase decarboxylase isoform 2	; ; P:acetyl-CoA metabolic process; F:3-beta-hydroxy-delta5-steroid dehydrogenase activity; ; ; ; ; C:endoplasmic reticulum; ; ; P:C21-steroid hormone metabolic process; P:androgen metabolic process;	EC:1.1.1.145
Cluster 3	VIT_204s0008g02640	plastid-lipid-associated protein 8	; ; C:chloroplast thylakoid; P:cellular cation homeostasis; P:divalent metal ion transport; ; ; ; P:regulation of protein dephosphorylation	-
Cluster 3	VIT_204s0008g02860	cation transport protein	P:response to cadmium ion; F:hydrolase activity, hydrolyzing O-glycosyl compounds; P:carbohydrate metabolic process; C:cytoplasm;	-
Cluster 3	VIT_204s0008g03050	acetylglutamate kinase-like protein	P:arginine biosynthetic process; ; ; ; C:chloroplast; F:glutamate 5-kinase activity; ; P:glutamate biosynthetic process	EC:2.7.2.11
Cluster 3	VIT_204s0008g03780	myb-related protein 3r-like	P:regulation of transcription, DNA-dependent; P:M phase; ; F:DNA binding; P:regulation of DNA endoreduplication; F:chromatin binding; P:response to carbohydrate stimulus; C:transcription factor complex; ; C:chromatin	-
Cluster 3	VIT_204s0008g03820	protein	;	-
Cluster 3	VIT_204s0008g04380	protein vernalization insensitive 3-like	; P:regulation of flower development; ;	-
Cluster 3	VIT_204s0008g05220	cellulose synthase	P:primary cell wall biogenesis; P:response to fructose stimulus; C:trans-Golgi network; F:zinc ion binding; P:water transport; P:plant-type cell wall organization; ; P:cell morphogenesis; ; P:root hair elongation; C:Golgi apparatus; P:Golgi organization; P:hyperosmotic salinity response; P:glycolysis; P:cellulose biosynthetic process; ; ; ; P:response to cadmium ion; C:endosome; P:response to tem…	-
Cluster 3	VIT_204s0008g05430	rna-dependent rna polymerase 6	; F:RNA-directed RNA polymerase activity; P:recognition of pollen; F:nucleic acid binding; ; P:leaf development; ; ; C:nucleus; ; P:carpel development; ;	EC:2.7.7.48
Cluster 3	VIT_204s0008g05590	protein	P:salicylic acid biosynthetic process; P:photorespiration; ; ; ; P:positive regulation of catalytic activity; ; P:defense response to fungus; P:pentose-phosphate shunt; P:jasmonic acid mediated signaling pathway; P:rRNA processing; ; P:detection of biotic stimulus; P:defense response to bacterium; ; C:proton-transporting ATP synthase complex, coupling factor F(o); ; ; P:plastid organization; ; P:…	-
Cluster 3	VIT_204s0008g06790	protein	; ; C:chloroplast; ;	-
Cluster 3	VIT_204s0008g07340	constans-like protein	; F:zinc ion binding; P:jasmonic acid mediated signaling pathway; P:regulation of protein dephosphorylation; P:systemic acquired resistance, salicylic acid mediated signaling pathway; ; P:cellular cation homeostasis; ; ; ; ; ; P:leaf morphogenesis; ; P:divalent metal ion transport; ; P:positive regulation of transcription, DNA-dependent; C:nucleus;	-
Cluster 3	VIT_204s0069g00920	wrky transcription factor1	P:intracellular signal transduction; ; P:defense response to bacterium; P:regulation of transcription, DNA-dependent; P:respiratory burst involved in defense response; F:sequence-specific DNA binding; ; F:sequence-specific DNA binding transcription factor activity; C:transcription factor complex; P:regulation of transcription, DNA-dependent	-
Cluster 3	VIT_204s0079g00230	sucrose synthase 2-like	; ; P:biosynthetic process; ; P:sucrose metabolic process; P:starch metabolic process	-
Cluster 3	VIT_204s0079g00420	alpha-expansin3	; P:plant-type cell wall loosening; P:unidimensional cell growth; ; C:extracellular region;	-
Cluster 3	VIT_204s0079g00680	phytoene synthase	; ; C:chloroplast; P:steroid biosynthetic process;	-
Cluster 3	VIT_204s0043g00440	40s ribosomal protein s5	F:structural constituent of ribosome; C:plasmodesma; C:plasma membrane; F:RNA binding; ; C:vacuolar membrane; C:cytosolic small ribosomal subunit; C:chloroplast; ; P:ribosome biogenesis	-
Cluster 3	VIT_204s0043g00740	protein pir	; ; ; ; ; P:chromatin silencing; P:microtubule nucleation; P:leaf morphogenesis; ; ; ; P:pollen tube growth	-
Cluster 3	VIT_204s0023g00830	calreticulin-3	P:anthocyanin-containing compound metabolic process; P:plant-type hypersensitive response; F:calcium ion binding; P:protein folding; P:defense response to bacterium; P:calcium ion homeostasis; ; ; C:endoplasmic reticulum membrane	-
Cluster 3	VIT_204s0023g00930	60s ribosomal protein l38	F:structural constituent of ribosome; P:ribosome biogenesis; ; C:cytosolic large ribosomal subunit;	-
Cluster 3	VIT_204s0023g02070	chaperone -domain containing protein	C:mitochondrion;	-
Cluster 3	VIT_204s0023g02630	actin interacting protein	; F:flavin adenine dinucleotide binding; F:UDP-N-acetylmuramate dehydrogenase activity; F:electron carrier activity; F:D-lactate dehydrogenase (cytochrome) activity; C:mitochondrion; ; P:amino sugar metabolic process; ; P:pyruvate metabolic process	EC:1.1.2.4; EC:1.1.1.158
Cluster 3	VIT_204s0023g02690	beta-galactosidase 3	P:polyamine catabolic process; ; ; F:beta-galactosidase activity; P:phenylpropanoid metabolic process; P:cellular modified amino acid biosynthetic process; P:plant-type cell wall organization; C:extracellular region; P:plant-type cell wall biogenesis; F:carbohydrate binding; ; P:glycosaminoglycan catabolic process; P:glycosphingolipid metabolic process; ; P:glycerolipid metabolic process	EC:3.2.1.23
Cluster 3	VIT_204s0023g02990	uncharacterized protein	; ; P:rRNA processing; P:chloroplast organization; C:chloroplast inner membrane; P:tRNA metabolic process; P:embryo development ending in seed dormancy; P:aromatic amino acid family biosynthetic process	-
Cluster 3	VIT_204s0023g03340	ap-2 complex subunit sigma-like	; C:mitochondrion; F:protein transporter activity;	-
Cluster 3	VIT_204s0023g03570	oligopeptide transporter 7-like	P:oligopeptide transport; C:plasma membrane; P:transmembrane transport	-
Cluster 3	VIT_204s0023g03680	histidine kinase osmosensor protein	; ; F:histidine phosphotransfer kinase activity; P:intracellular signal transduction; F:zinc ion binding; F:nucleic acid binding; ; ; P:regulation of transcription, DNA-dependent; ; F:osmosensor activity; ; F:ATP binding; P:response to osmotic stress; ; C:plasma membrane; P:regulation of transcription, DNA-dependent; C:protein histidine kinase complex	-
Cluster 3	VIT_204s0023g03860	rac-like gtp-binding protein ara	P:regulation of actin filament depolymerization; ; ; ; F:GTPase activating protein binding; P:auxin mediated signaling pathway; F:GTP binding; C:phragmoplast; F:sphingomyelin phosphodiesterase activity; P:regulation of actin filament polymerization; C:nucleolus; ; P:small GTPase mediated signal transduction; P:abscisic acid mediated signaling pathway; ; P:pollen tube growth; ; F:GTPase activity; …	EC:3.1.4.12
Cluster 3	VIT_205s0020g00400	probable beta- -galactosyltransferase6-like	P:protein dephosphorylation; F:galactosylxylosylprotein 3-beta-galactosyltransferase activity; ; ; ; F:metal ion binding; F:protein serine/threonine phosphatase activity; P:protein glycosylation; F:carbohydrate binding; C:Golgi apparatus; P:chondroitin sulfate biosynthetic process; C:protein serine/threonine phosphatase complex	EC:2.4.1.134
Cluster 3	VIT_205s0020g00440	boron transporter	P:borate transmembrane transport; C:endosome; C:vacuole; F:inorganic anion exchanger activity; ; C:columella; ; ; ; ;	-
Cluster 3	VIT_205s0020g00730	probable receptor-like protein kinase at58500-like	C:plasma membrane; ; P:protein phosphorylation; F:ATP binding; F:protein serine/threonine kinase activity; C:plastid; P:serine family amino acid metabolic process	EC:2.7.11
Cluster 3	VIT_205s0020g00830	cbl-interacting serine threonine-protein kinase-like	; P:protein phosphorylation; ; C:plastid; ; F:ATP binding; P:response to abscisic acid stimulus; ; ; F:calmodulin-dependent protein kinase activity; C:plasma membrane; P:serine family amino acid metabolic process	EC:2.7.11.17
Cluster 3	VIT_205s0020g02690	heavy metal transport detoxification domain-containing protein	; C:extracellular region; F:metal ion binding; C:plasmodesma; C:cytoplasm; ; C:nucleus	-
Cluster 3	VIT_205s0020g02890	glycoprotein membrane precursor gpi-anchored protein	P:response to fructose stimulus; ; ; P:water transport; C:anchored to plasma membrane; P:cellular cation homeostasis; P:divalent metal ion transport	-
Cluster 3	VIT_205s0020g03380	with no lysine kinase	P:photoperiodism, flowering; P:circadian rhythm; ; F:ATP binding; ; F:MAP kinase kinase kinase activity; ; C:nucleus; ; P:serine family amino acid metabolic process	EC:2.7.11.25; EC:2.7.11
Cluster 3	VIT_205s0020g04020	uncharacterized protein	F:phospholipid binding; C:plasma membrane; ; ; ; P:auxin mediated signaling pathway	-
Cluster 3	VIT_205s0020g04860	zinc knuckle (cchc-type) family protein	F:zinc ion binding; F:DNA binding; ; P:DNA-dependent transcription, initiation; C:nucleus	-
Cluster 3	VIT_205s0049g00400		; F:desacetoxyvindoline 4-hydroxylase activity; ; ; ; P:indole biosynthetic process	EC:1.14.11.20
Cluster 3	VIT_205s0049g02090	dna mismatch repair protein	; ; ; F:DNA-dependent ATPase activity; P:regulation of DNA replication; ; ; F:damaged DNA binding; ; F:four-way junction DNA binding; ; P:double-strand break repair via homologous recombination; C:chloroplast; P:chromatin silencing; ; P:DNA methylation; ; ; P:pollen development; C:nuclear chromosome; P:response to heat; ; ; P:positive regulation of transcription, DNA-dependent; P:mitochondrial DN…	-
Cluster 3	VIT_205s0029g00240	selenium-binding protein	C:cytosol; F:nutrient reservoir activity; ; F:zinc ion binding; C:plasmodesma; P:photoperiodism, flowering; ; P:hormone-mediated signaling pathway; P:carbohydrate transport; ; F:selenium binding; P:response to cadmium ion; P:response to hydrogen peroxide; ; C:nucleus;	-
Cluster 3	VIT_205s0029g00355	rapid alkalinization factor preproprotein	C:apoplast; P:cell-cell signaling; ;	-
Cluster 3	VIT_205s0029g00400	phragmoplast-associated kinesin-related protein	P:methylation-dependent chromatin silencing; ; F:plus-end-directed microtubule motor activity; ; ; P:regulation of DNA replication; ; ; P:cell proliferation; P:sepal formation; C:phragmoplast; ; ; C:microtubule; P:DNA methylation; P:DNA endoreduplication; ; P:microgametogenesis; ; P:M phase of mitotic cell cycle; P:DNA replication initiation; ; P:nuclear division; F:ATP binding;	EC:3.6.4.4
Cluster 3	VIT_205s0029g00674	beta galactosidase 9	C:cytosol; ; F:RNA binding; P:RNA-dependent DNA replication; F:beta-galactosidase activity; F:RNA-directed DNA polymerase activity; C:plant-type cell wall; C:vacuolar membrane; ; F:carbohydrate binding; C:plasma membrane; C:apoplast; ; P:glycosaminoglycan catabolic process; P:glycosphingolipid metabolic process; ; P:glycerolipid metabolic process	EC:3.2.1.23; EC:2.7.7.49
Cluster 3	VIT_205s0062g00240	brassinosteroid-regulated protein br	F:hydrolase activity, hydrolyzing O-glycosyl compounds; P:cellular glucan metabolic process; C:apoplast; ;	-
Cluster 3	VIT_205s0062g00630	udp-glycosyltransferase 75-like	C:phragmoplast; P:para-aminobenzoic acid metabolic process; ; ; F:UDP-glucose:4-aminobenzoate acylglucosyltransferase activity; ; P:lipid glycosylation	-
Cluster 3	VIT_205s0094g00780	cysteine synthase	P:pollen tube development; F:zinc ion binding; C:mitochondrion; ; C:chromoplast; F:ATP binding; ; C:chloroplast stroma; P:cysteine biosynthetic process from serine; P:response to cadmium ion; ; C:apoplast; C:cysteine synthase complex	-
Cluster 3	VIT_205s0094g00870	60s ribosomal protein l5-like	; P:adaxial/abaxial pattern specification; C:nucleolus; F:structural constituent of ribosome; P:leaf morphogenesis; ; C:chloroplast; P:cell proliferation; C:vacuole; C:cytosolic large ribosomal subunit; C:plasma membrane; F:5S rRNA binding; P:ribosome biogenesis	-
Cluster 3	VIT_205s0094g00920	formin-like protein-like	P:multidimensional cell growth; ; ; ; ; P:root hair elongation; ; ; ; P:cell tip growth; C:plasma membrane; C:nucleus; ;	-
Cluster 3	VIT_206s0004g00720	glucan endo- -beta-glucosidase 4-like	F:hydrolase activity, hydrolyzing O-glycosyl compounds; P:carbohydrate metabolic process; C:anchored to plasma membrane;	-
Cluster 3	VIT_206s0004g02380	cinnamyl alcohol dehydrogenase	F:coenzyme binding; ; ; F:dihydrokaempferol 4-reductase activity;	EC:1.1.1.219
Cluster 3	VIT_206s0004g02930	ring u-box domain-containing protein	F:zinc ion binding; C:cytoplasm	-
Cluster 3	VIT_206s0004g03360	carbamoyl-phosphate synthase large chain-like	; ; P:gluconeogenesis; ; ; ; ; P:chromatin silencing; P:arginine biosynthetic process; C:cytosol; F:metal ion binding; C:chloroplast stroma; F:carbamoyl-phosphate synthase (glutamine-hydrolyzing) activity; F:ATP binding; F:carbamoyl-phosphate synthase (ammonia) activity; C:mitochondrion; P:pyrimidine nucleobase metabolic process; P:glutamate metabolic process; P:proline metabolic process	EC:6.3.4.16; EC:6.3.5.5
Cluster 3	VIT_206s0004g03590	ethylene-responsive transcription factor rap2-7-like	; ; P:regulation of transcription, DNA-dependent; P:organ morphogenesis; ; F:DNA binding; P:response to abscisic acid stimulus; F:sequence-specific DNA binding transcription factor activity; F:2-alkenal reductase [NAD(P)] activity; C:transcription factor complex; P:regulation of transcription, DNA-dependent	EC:1.3.1.74
Cluster 3	VIT_206s0004g03690	glutathione s-transferase	F:glutathione transferase activity; P:response to cadmium ion; C:chloroplast stroma; ; ; P:glutathione metabolic process; P:glutathione conjugation reaction	EC:2.5.1.18
Cluster 3	VIT_206s0004g03840	chitinase 2-like	F:chitinase activity; P:chitin catabolic process; ; ; P:polysaccharide catabolic process;	EC:3.2.1.14
Cluster 3	VIT_206s0004g04320	low quality protein: alcohol dehydrogenase-like-like	; ; F:zinc ion binding;	-
Cluster 3	VIT_206s0004g04440	osmotin-like protein	C:plant-type cell wall; ; P:cell wall modification; ; C:plasmodesma; ; P:plant-type cell wall organization; ; C:extracellular region	-
Cluster 3	VIT_206s0004g05070	zinc transporter	P:copper ion transmembrane transport; F:zinc ion transmembrane transporter activity; ; ; F:zinc ion binding; C:mitochondrion; ; ; ; F:2-alkenal reductase [NAD(P)] activity; ; F:copper ion transmembrane transporter activity; C:plasma membrane	EC:1.3.1.74
Cluster 3	VIT_206s0004g05230	protein plastid transcriptionally active6	; ; P:pentose-phosphate shunt; ; ; ; ; ; P:chloroplast relocation; C:plastid chromosome; ; P:response to blue light; ; C:chloroplast thylakoid membrane; P:rRNA processing; ; P:circadian rhythm	-
Cluster 3	VIT_206s0004g05340	tropinone reductase homolog ag07440	F:carbonyl reductase (NADPH) activity; ; ; F:tropine dehydrogenase activity; P:prostaglandin metabolic process;	EC:1.1.1.206; EC:1.1.1.184
Cluster 3	VIT_206s0004g05380	tropinone reductase homolog ag07440	; ;	-
Cluster 3	VIT_206s0004g06080	peptide transporter pt-like	P:tripeptide transport; ; C:plasmodesma; ; P:pollen tube growth; F:tripeptide transporter activity; ; P:dipeptide transport; F:dipeptide transporter activity; C:plasma membrane	-
Cluster 3	VIT_206s0004g06240	zinc finger family protein	; F:zinc ion binding; P:regulation of transcription, DNA-dependent; ;	-
Cluster 3	VIT_206s0004g06390	udp-glucoronosyl udp-glucosyl transferase family protein	; F:quercetin 7-O-glucosyltransferase activity; F:quercetin 3'-O-glucosyltransferase activity; F:quercetin 3-O-glucosyltransferase activity;	-
Cluster 3	VIT_206s0004g06560	abc transporter g family member -like	; ; P:drug transmembrane transport; C:plasmodesma; ; P:ATP catabolic process; ; F:ATP binding;	-
Cluster 3	VIT_206s0004g06660		; ; ; P:D-xylose metabolic process; F:phosphatidylinositol phospholipase C activity; ; C:plasma membrane; F:calcium ion binding; ; P:actin filament-based movement; ; P:intracellular signal transduction; P:phospholipid catabolic process; P:diacylglycerol metabolic process	EC:3.1.4.11
Cluster 4	VIT_206s0009g00230	core-2 i-branching beta- -n-acetylglucosaminyltransferase family protein	C:extracellular region; ; ; F:acetylglucosaminyltransferase activity	EC:2.4.1
Cluster 4	VIT_206s0009g00480	protein	;	-
Cluster 4	VIT_206s0009g02780	er exoribonuclease	F:nucleic acid binding; C:intracellular; F:zinc ion binding; F:exonuclease activity	-
Cluster 4	VIT_206s0009g02920	flavonoid 3 -hydroxylase 2-like	F:heme binding; ; F:monooxygenase activity; F:iron ion binding; F:electron carrier activity; ;	-
Cluster 4	VIT_206s0009g03000	flavonoid 3 -hydroxylase 2	F:heme binding; ; F:monooxygenase activity; F:iron ion binding; F:electron carrier activity; ;	-
Cluster 4	VIT_206s0009g03530	homeobox-leucine zipper family protein	P:single-organism process; P:regulation of transcription, DNA-dependent; P:response to stimulus; F:sequence-specific DNA binding; F:sequence-specific DNA binding transcription factor activity; C:transcription factor complex; P:regulation of transcription, DNA-dependent	-
Cluster 4	VIT_207s0005g02280	probable sugar phosphate phosphate translocator at37430-like	; P:methionine biosynthetic process; ; P:acetyl-CoA metabolic process; ; C:endosome; P:purine nucleobase transport; C:trans-Golgi network; P:RNA splicing, via endonucleolytic cleavage and ligation; C:Golgi apparatus; C:plasma membrane; ;	-
Cluster 4	VIT_207s0005g02390	membrane associated protein phosphatase 2c	P:microtubule cytoskeleton organization; P:regulation of meristem structural organization; ; ; P:mRNA export from nucleus; ; F:phospholipid binding; ; ; P:root hair cell differentiation; P:positive regulation of transcription, DNA-dependent; P:regulation of flower development; P:post-translational protein modification; C:plasma membrane; C:nucleus; ; F:protein serine/threonine phosphatase activit…	-
Cluster 4	VIT_207s0005g02970	myosin-h heavy chain-like	P:protein phosphorylation; F:protein serine/threonine kinase activity; ; ; ; ; ; P:actin cytoskeleton organization; F:ATP binding; F:motor activity; F:actin binding; ; ; ; C:vacuole; P:actin filament-based movement; C:nucleus; P:serine family amino acid metabolic process	EC:2.7.11
Cluster 4	VIT_207s0005g03520	armadillo beta-catenin repeat family protein	; ; F:ubiquitin-protein ligase activity; ;	EC:6.3.2.19
Cluster 4	VIT_207s0005g03960	peptide transporter ptr3-a	P:hyperosmotic salinity response; P:defense response to bacterium; P:response to histidine; P:response to nematode; P:tripeptide transport; P:response to jasmonic acid stimulus; F:dipeptide transporter activity; ; ; ; P:response to abscisic acid stimulus; F:tripeptide transporter activity; ; P:response to phenylalanine; P:dipeptide transport	-
Cluster 4	VIT_207s0005g04370	uncharacterized protein	C:mitochondrion; C:chloroplast	-
Cluster 4	VIT_207s0005g04900	uncharacterized protein	P:chloroplast organization; P:pentose-phosphate shunt; C:chloroplast	-
Cluster 4	VIT_207s0005g06420	pppde peptidase domain-containing protein 2-like	C:nucleus; C:plastid	-
Cluster 4	VIT_207s0205g00050	trna-dihydrouridine synthase 2	F:flavin adenine dinucleotide binding; P:tRNA dihydrouridine synthesis; P:regulation of nitrogen utilization; C:nucleus; ;	-
Cluster 4	VIT_208s0056g00070	amino acid dehydrogenase-like protein	; C:mitochondrion; F:methylenetetrahydrofolate dehydrogenase (NADP+) activity; P:folic acid-containing compound biosynthetic process; F:methenyltetrahydrofolate cyclohydrolase activity; ; P:glyoxylate metabolic process	EC:1.5.1.5; EC:3.5.4.9
Cluster 4	VIT_208s0056g00580	acetyltransferase nsi	F:N-acetyltransferase activity; P:pentose-phosphate shunt; C:chloroplast; C:nucleus; P:acyl-carrier-protein biosynthetic process	EC:2.3.1
Cluster 4	VIT_208s0056g00590	envelope membrane protein	; ; ; C:chloroplast inner membrane	-
Cluster 4	VIT_208s0032g00660	sterile alpha motif domain-containing protein		-
Cluster 4	VIT_208s0058g00260	ethylene-overproduction protein-like	P:regulation of post-embryonic root development; ; ; ; ; P:hormone-mediated signaling pathway; P:cotyledon development; F:protein binding, bridging; ; P:protein N-linked glycosylation; C:nucleus	-
Cluster 4	VIT_208s0058g00930	beta-alanine-pyruvate aminotransferase	F:alanine-glyoxylate transaminase activity; ; P:aging; P:cellular response to nitrogen levels; P:cell wall modification involved in abscission; C:mitochondrion; P:alanine metabolic process; ; P:glycine metabolic process; P:L-serine metabolic process; P:threonine metabolic process	EC:2.6.1.44
Cluster 4	VIT_208s0040g00250	ubiquitin carboxyl-terminal hydrolase-like protein	P:protein phosphorylation; F:protein kinase activity; F:ATP binding; P:recognition of pollen; C:chloroplast	-
Cluster 4	VIT_208s0040g02290	importin alpha-2 subunit	C:cytosol; F:protein transporter activity; P:RNA processing; P:cell cycle process; P:protein import into nucleus; C:plastid; P:positive regulation of cellular process; ; ; C:nucleus;	-
Cluster 4	VIT_208s0040g03230	uncharacterized protein	C:chloroplast thylakoid membrane; C:mitochondrion	-
Cluster 4	VIT_208s0007g00760	pathogenesis-related thaumatin-like protein	; C:extracellular region; ;	-
Cluster 4	VIT_208s0007g02000	glycerol-3-phosphate acyltransferase 6	; ; F:glycerol-3-phosphate 2-O-acyltransferase activity; P:flower development; ; ; P:phosphatidylglycerol biosynthetic process; C:mitochondrion; P:acyl-carrier-protein biosynthetic process	-
Cluster 4	VIT_208s0007g03570	solute carrier family 35 member -like	;	-
Cluster 4	VIT_208s0007g03770	uncharacterized protein	P:response to auxin stimulus; C:nucleus; C:plasma membrane	-
Cluster 4	VIT_208s0007g03850	large subunit ribosomal protein l24e	; ; C:nucleolus; P:rRNA processing; F:structural constituent of ribosome; F:catalytic activity; C:cytosolic large ribosomal subunit	-
Cluster 4	VIT_208s0007g04950	probable xyloglucan endotransglucosylase hydrolase protein 32-like	F:hydrolase activity, hydrolyzing O-glycosyl compounds; ; ; P:cell wall biogenesis; P:cellular glucan metabolic process; C:apoplast;	-
Cluster 4	VIT_208s0007g05350	haloacid dehalogenase-like hydrolase domain-containing protein 3-like	F:phosphoglycolate phosphatase activity; C:mitochondrion; P:glyoxylate metabolic process	EC:3.1.3.18
Cluster 4	VIT_208s0007g05440	membrane fusion protein us		-
Cluster 4	VIT_208s0007g05560	protein	P:mitochondrion organization; ; C:peroxisome; ; ; ; C:chloroplast; C:mitochondrion	-
Cluster 4	VIT_208s0007g06490	dna polymerase delta small subunit	P:methylation-dependent chromatin silencing; ; ; F:DNA-directed DNA polymerase activity; ; P:cell proliferation; P:floral organ formation; P:embryo sac egg cell differentiation; P:microtubule nucleation; P:DNA methylation; F:DNA binding; P:regulation of flower development; C:nucleus; C:DNA polymerase complex	EC:2.7.7.7
Cluster 4	VIT_208s0007g08230	g-type lectin s-receptor-like serine threonine-protein kinase sd3-like	P:protein phosphorylation; F:ATP binding; P:flower morphogenesis; P:floral whorl development; P:recognition of pollen; F:carbohydrate binding; P:pattern specification process; C:plasma membrane;	-
Cluster 4	VIT_208s0007g08350	uncharacterized protein	C:plasma membrane	-
Cluster 4	VIT_208s0007g08770	gtp binding	C:mitochondrion; ; P:ribosome biogenesis; F:GTPase activity; C:chloroplast; F:GTP binding	-
Cluster 4	VIT_209s0002g00370	uncharacterized protein	C:plastid	-
Cluster 4	VIT_209s0002g00670	saur family protein	; C:mitochondrion; P:regulation of transcription, DNA-dependent; F:ATP binding; F:sequence-specific DNA binding transcription factor activity; ; ; P:auxin mediated signaling pathway; C:transcription factor complex; P:regulation of transcription, DNA-dependent	-
Cluster 4	VIT_209s0002g02090	uncharacterized protein	C:mitochondrion; C:plastid	-
Cluster 4	VIT_209s0002g02680	early flowering 3	; ; F:RNA binding; P:RNA processing; P:regulation of biological process; P:single-organism cellular process; P:anatomical structure development; P:response to abiotic stimulus; P:single-multicellular organism process	-
Cluster 4	VIT_209s0002g02940	inositol oxygenase	C:cytoplasm; F:iron ion binding; ; P:syncytium formation; ;	-
Cluster 4	VIT_209s0002g03240	uncharacterized protein	C:mitochondrion; C:plastid	-
Cluster 4	VIT_209s0002g03360	iq domain-containing protein		-
Cluster 4	VIT_209s0002g03640	atp-binding cassette	P:indole glucosinolate catabolic process; ; P:salicylic acid biosynthetic process; F:lupeol synthase activity; ; ; P:protein dephosphorylation; P:cellular cation homeostasis; C:vacuolar membrane; ; ; C:cytosol; ; ; ; P:jasmonic acid mediated signaling pathway; P:ATP catabolic process; C:plasmodesma; ; P:detection of biotic stimulus; P:defense response to bacterium; P:response to abscisic acid sti…	EC:3.1.3.48; EC:5.4.99
Cluster 4	VIT_209s0002g03820	probable disease resistance protein at5g63020-like	; P:defense response; ; F:ATP binding	-
Cluster 4	VIT_209s0002g03870	probable disease resistance protein at5g63020-like	P:defense response; ; F:nucleic acid binding; F:ATP binding; ; F:zinc ion binding;	-
Cluster 4	VIT_209s0002g03950	uncharacterized protein	; C:mitochondrion	-
Cluster 4	VIT_209s0002g04600	ras-related protein rh-like	C:endosome; F:GTP binding; C:plasma membrane; P:small GTPase mediated signal transduction; F:GTPase activity; ; P:intracellular protein transport;	-
Cluster 4	VIT_209s0002g04660	regulator of telomere elongation helicase	P:methylation-dependent chromatin silencing; P:cell-cell signaling; P:determination of bilateral symmetry; F:DNA binding; ; ; ; F:ATP-dependent DNA helicase activity; ; C:nucleus; F:ATP binding; ; C:mitochondrion; C:replication fork	-
Cluster 4	VIT_209s0002g04950	disease resistance protein rps5-like	; P:defense response; ; F:ATP binding	-
Cluster 4	VIT_209s0002g05680	protein	; P:floral whorl development; ; P:DNA metabolic process; P:floral organ formation; P:chromatin silencing; ; P:cell cycle	-
Cluster 4	VIT_209s0002g06000	cytochrome c oxidase subunit vb	; F:zinc ion binding; ; F:cobalt ion binding; P:aerobic respiration; C:chloroplast thylakoid membrane; ;	-
Cluster 4	VIT_209s0002g06240	probable disease resistance protein at5g63020-like	; P:defense response; ; F:ATP binding	-
Cluster 4	VIT_209s0002g06430	lactoylglutathione lyase glyoxalase i-like protein	C:cytoplasm; P:hyperosmotic salinity response; ; P:carbohydrate metabolic process; P:response to sucrose stimulus; P:para-aminobenzoic acid metabolic process; ; P:response to fructose stimulus; F:lactoylglutathione lyase activity; P:pyruvate metabolic process	EC:4.4.1.5
Cluster 4	VIT_209s0002g06560	thiol-disulphide oxidoreductase dcc		-
Cluster 4	VIT_209s0002g06880	glucan endo- -beta-glucosidase	; F:glucan endo-1,3-beta-D-glucosidase activity; ; P:starch metabolic process; P:sucrose metabolic process	EC:3.2.1.39
Cluster 4	VIT_209s0002g07620	low quality protein: quinone oxidoreductase pig3-like	; ; F:zinc ion binding; F:NADPH:quinone reductase activity;	EC:1.6.5.5
Cluster 4	VIT_209s0002g07890	disease resistance protein rga4-like	P:defense response;	-
Cluster 4	VIT_209s0002g08070	arogenate dehydrogenase	; ; F:prephenate dehydrogenase (NADP+) activity; F:prephenate dehydrogenase activity; ; P:threonine catabolic process; C:chloroplast; ; P:L-phenylalanine biosynthetic process	EC:1.3.1.13; EC:1.3.1.12
Cluster 4	VIT_209s0002g08660	f-box lrr-repeat protein4	; F:ubiquitin-protein ligase activity; C:nucleus;	EC:6.3.2.19
Cluster 4	VIT_209s0070g00560	leucine-rich repeat receptor protein kinase exs-like		-
Cluster 4	VIT_209s0070g00920	atp synthase c beta partial	C:chloroplast	-
Cluster 4	VIT_209s0054g00600	fmn binding protein	F:pyridoxamine-phosphate oxidase activity; ; C:chloroplast; C:nucleus; ;	EC:1.4.3.5
Cluster 4	VIT_209s0054g00640	n-acetyltransferase esco2-like	P:embryo development; F:DNA-directed DNA polymerase activity; P:embryo sac development; P:sister chromatid cohesion; F:damaged DNA binding; C:nucleus; ; P:DNA replication; C:DNA polymerase complex	EC:2.7.7.7
Cluster 4	VIT_200s0204g00020	protein	F:DNA binding; F:chromatin binding; P:regulation of transcription, DNA-dependent; C:chromatin	-
Cluster 4	VIT_200s0220g00020	osg670-like protein	; P:primary metabolic process; P:single-organism process; P:cellular metabolic process	-
Cluster 4	VIT_200s0226g00070	gras family transcription factor	P:cell cycle; P:regulation of transcription, DNA-dependent; F:sequence-specific DNA binding; P:iron ion homeostasis; P:asymmetric cell division; P:leaf development; P:radial pattern formation; C:nucleus	-
Cluster 4	VIT_200s0233g00030	trehalose-6-phosphate phosphatase	F:trehalose-phosphatase activity; C:cytoplasm; P:trehalose biosynthetic process; P:starch metabolic process; P:sucrose metabolic process	EC:3.1.3.12
Cluster 4	VIT_200s0246g00060	cytochrome c biogenesis fn	C:protein complex; P:respiratory chain complex IV assembly; ; C:mitochondrial inner membrane; ;	-
Cluster 4	VIT_200s0246g00080	nadh dehydrogenase subunit 7	; C:mitochondrion; ; ; F:quinone binding	-
Cluster 4	VIT_200s0246g00200	photosystem i subunit vii	C:photosystem I; C:mitochondrion; ; F:metal ion binding; P:photosynthetic electron transport in photosystem I; P:DNA-dependent transcription, elongation; F:electron carrier activity; ; ; C:chloroplast stromal thylakoid; C:chloroplast thylakoid membrane; C:plasma membrane;	-
Cluster 4	VIT_200s0246g00220	atpase subunit 8	; ; ; ; ; C:mitochondrial proton-transporting ATP synthase complex, coupling factor F(o); F:ATP binding; ; C:respiratory chain complex IV	-
Cluster 4	VIT_200s0250g00040	dna binding protein	F:DNA binding	-
Cluster 4	VIT_200s0269g00020	uncharacterized protein	C:chloroplast	-
Cluster 4	VIT_200s0287g00080	vesicle-associated membrane	; P:positive regulation of flavonoid biosynthetic process; ; ; C:endoplasmic reticulum; C:plasma membrane	-
Cluster 4	VIT_200s0299g00050	flavonol synthase flavanone 3-hydroxylase	; C:peroxisome; ; F:iron ion binding; ; ;	-
Cluster 4	VIT_200s0324g00070	udp-glycosyltransferase 85a2	; F:cis-zeatin O-beta-D-glucosyltransferase activity; F:trans-zeatin O-beta-D-glucosyltransferase activity;	EC:2.4.1.215; EC:2.4.1.203
Cluster 4	VIT_200s0333g00070	uncharacterized protein	C:phragmoplast; C:HAUS complex; ; ; C:nucleus;	-
Cluster 4	VIT_200s0338g00030	protein	C:cytoplasm	-
Cluster 4	VIT_200s0399g00020	pinus taeda anonymous locus 2_9857_02 genomic sequence	F:peptidase activity; ; P:defense response; F:lipid binding; ; P:lipid transport; C:extracellular region; P:proteolysis	-
Cluster 4	VIT_200s0429g00040	aspartic proteinase nepenthesin-2	F:DNA binding; ; ; P:proteolysis	-
Cluster 4	VIT_200s0432g00020	uncharacterized protein at2g24330-like	F:RNA binding; ; P:RNA-dependent DNA replication; F:RNA-directed DNA polymerase activity; P:cell morphogenesis; ; C:endoplasmic reticulum; C:nucleus; P:protein N-linked glycosylation	EC:2.7.7.49
Cluster 4	VIT_200s0459g00030	uncharacterized protein	C:mitochondrion; C:plasma membrane	-
Cluster 4	VIT_200s0475g00030	myb family transcription factor	F:DNA binding; F:chromatin binding; C:chromatin	-
Cluster 4	VIT_200s0532g00050	transcription factor ilr3	F:protein dimerization activity	-
Cluster 4	VIT_200s0532g00060	sulfite exporter family protein	P:response to stimulus; P:single-organism cellular process; ; P:single-organism transport; P:regulation of cellular process	-
Cluster 4	VIT_200s0533g00020	ctf2a like oxidoreductase	F:antheraxanthin epoxidase activity; F:zeaxanthin epoxidase [overall] activity; F:zeaxanthin epoxidase activity; C:mitochondrion; ; C:chloroplast	EC:1.14.13.90
Cluster 4	VIT_202s0025g00290	pentatricopeptide repeat-containing protein	P:chloroplast organization; P:growth; C:chloroplast; ; ;	-
Cluster 4	VIT_202s0025g02550	lea protein	; P:embryo development ending in seed dormancy; C:plastid	-
Cluster 4	VIT_202s0025g03460	uncharacterized protein	C:nucleus; C:cytoplasm	-
Cluster 4	VIT_202s0025g03850	protein	; ; ; P:embryo development ending in seed dormancy; ; C:cytoplasm; ; P:root hair cell differentiation; F:MAP kinase kinase kinase activity; ; F:ATP binding; ; ; P:serine family amino acid metabolic process	EC:2.7.11.25; EC:2.7.11
Cluster 4	VIT_202s0025g04600	protein	P:negative regulation of catalytic activity; P:proteolysis; F:identical protein binding; F:serine-type endopeptidase activity	EC:3.4.21
Cluster 4	VIT_202s0033g00020	transmembrane protein 45b-like	C:nucleus;	-
Cluster 4	VIT_202s0033g00240	udp-glycosyltransferase 73c3-like	; F:nucleic acid binding; F:zinc ion binding;	-
Cluster 4	VIT_202s0033g00380	transcription factor myb	F:DNA binding; F:chromatin binding; C:chromatin	-
Cluster 4	VIT_202s0087g00640	uncharacterized protein	; P:ethylene biosynthetic process; P:response to ethylene stimulus	-
Cluster 4	VIT_203s0038g00400	cr domain containing protein	F:RNA binding; ; ; ; C:chloroplast; P:positive regulation of transcription, DNA-dependent; P:aromatic amino acid family biosynthetic process	-
Cluster 4	VIT_203s0038g00690	zinc finger protein constans-like protein	; F:zinc ion binding; ; P:regulation of transcription, DNA-dependent; P:circadian rhythm; F:sequence-specific DNA binding transcription factor activity; C:transcription factor complex; P:regulation of transcription, DNA-dependent	-
Cluster 4	VIT_203s0038g00840	gaga-binding transcriptional activator	P:regulation of transcription, DNA-dependent; P:regulation of developmental process; F:DNA binding; F:sequence-specific DNA binding transcription factor activity; F:protein homodimerization activity; P:response to ethylene stimulus; C:cytoplasm; C:transcription factor complex; P:regulation of transcription, DNA-dependent	-
Cluster 4	VIT_203s0038g03040	protein kinase like protein	C:cytosol; P:protein phosphorylation; F:protein serine/threonine kinase activity; ; ; P:chloroplast organization; F:ATP binding; ; ; C:plasma membrane; P:serine family amino acid metabolic process	EC:2.7.11
Cluster 4	VIT_203s0038g03260	uncharacterized protein	C:nucleus; C:plasma membrane	-
Cluster 4	VIT_203s0038g03640	phosphoglycerate mutase-like protein	C:cytosol; ; F:catalytic activity; C:nucleus; C:plastid	-
Cluster 4	VIT_203s0038g03930	ring-h2 finger protein atl80	P:polarity specification of adaxial/abaxial axis; P:response to sucrose stimulus; F:zinc ion binding; P:response to fructose stimulus; ; ; ; P:determination of bilateral symmetry; C:nucleus;	-
Cluster 4	VIT_203s0063g00670	cyclin dependent kinase inhibitor	P:mitotic cell cycle; P:negative regulation of cyclin-dependent protein serine/threonine kinase activity; P:cell cycle arrest; ; ; ; ; P:DNA endoreduplication; F:cyclin binding	-
Cluster 4	VIT_203s0063g00920	pinus taeda anonymous locus 03474_ genomic sequence	P:pyrimidine ribonucleotide biosynthetic process; ; C:nucleus	-
Cluster 4	VIT_203s0063g02620	dna binding	; P:regulation of transcription, DNA-dependent; P:flower development; F:DNA binding; F:sequence-specific DNA binding transcription factor activity; P:gravitropism; P:determination of dorsal/ventral asymmetry; C:chloroplast; F:chromatin binding; P:embryo development ending in seed dormancy; C:transcription factor complex; P:regulation of transcription, DNA-dependent; C:chromatin	-
Cluster 4	VIT_203s0088g00570	nitrogen regulatory protein p-	; ; P:response to sucrose stimulus; ; P:regulation of transcription, DNA-dependent; F:heme binding; ; P:regulation of nitrogen utilization; C:chloroplast; P:cellular carbohydrate metabolic process; F:protein dimerization activity; F:nucleic acid binding; ; F:iron ion binding; P:regulation of fatty acid biosynthetic process; P:regulation of catalytic activity; ; P:nitrogen fixation; F:ATP binding	-
Cluster 4	VIT_203s0088g00950	trichome birefringence-like3 protein	C:mitochondrion; C:Golgi apparatus	-
Cluster 4	VIT_204s0008g02330	protein	P:peptidyl-tyrosine dephosphorylation; F:aminoacyl-tRNA hydrolase activity; P:regulation of transcription, DNA-dependent; F:sequence-specific DNA binding; F:protein tyrosine phosphatase activity; F:sequence-specific DNA binding transcription factor activity; P:tyrosine metabolic process; C:transcription factor complex; P:regulation of transcription, DNA-dependent	EC:3.1.1.29; EC:3.1.3.48
Cluster 4	VIT_204s0008g02440	centromere protein o	P:chromosome segregation; ; C:nucleus; C:chromosome, centromeric region;	-
Cluster 4	VIT_204s0008g02790	protochlorophyllide reductase b	; C:mitochondrion; ;	-
Cluster 4	VIT_204s0008g03080	deoxyribonuclease v	C:cytoplasm; F:scavenger receptor activity; F:deoxyribonuclease V activity; ; ;	EC:3.1.21.7
Cluster 4	VIT_204s0008g03300	mitogen-activated protein kinase kinase kinase	; ; F:zinc ion binding;	-
Cluster 4	VIT_204s0008g03400	ap2 erf domain-containing transcription factor	P:multidimensional cell growth; F:sequence-specific DNA binding; F:sequence-specific DNA binding transcription factor activity; P:positive regulation of transcription, DNA-dependent; C:transcription factor complex; P:regulation of transcription, DNA-dependent	-
Cluster 4	VIT_204s0008g03600	tocopherol cyclase	P:response to oxidative stress; ; ; ; ; P:response to temperature stimulus; F:tocopherol cyclase activity; ; C:chloroplast inner membrane; C:chloroplast thylakoid; ; ; ; P:response to high light intensity	-
Cluster 4	VIT_204s0008g03760	tetraspanin family protein	F:DNA-directed RNA polymerase activity; ; F:DNA binding; F:protein dimerization activity; ; C:nucleolus; ; P:pyrimidine nucleobase metabolic process	EC:2.7.7.6
Cluster 4	VIT_204s0008g03850	pentatricopeptide repeat-containing protein	P:protein phosphorylation; F:ATP binding; C:chloroplast; F:protein serine/threonine kinase activity; C:mitochondrion; ; P:serine family amino acid metabolic process	EC:2.7.11
Cluster 4	VIT_204s0008g05340	bundle-sheath defective protein 2 family	; P:pentose-phosphate shunt; P:photosynthetic electron transport in photosystem I; P:rRNA processing; ; P:plastid organization; ; ; C:chloroplast	-
Cluster 4	VIT_204s0008g05380	probable carboxylesterase7	F:retinyl-palmitate esterase activity; ; ; F:methyl jasmonate esterase activity; F:methyl indole-3-acetate esterase activity; P:retinol metabolic process	EC:3.1.1
Cluster 4	VIT_204s0008g06470	cysteinyl-trna synthetase	C:cytosol; C:mitochondrion; ; P:cysteinyl-tRNA aminoacylation; ; P:chloroplast organization; ; F:ATP binding; P:regulation of programmed cell death; C:chloroplast stroma; P:cristae formation; P:cysteine metabolic process	-
Cluster 4	VIT_204s0008g06870	membrane steroid-binding protein	F:heme binding; C:extracellular region; C:cytosol; F:2-alkenal reductase [NAD(P)] activity;	EC:1.3.1.74
Cluster 4	VIT_204s0008g07000	zinc finger ccch domain-containing protein8-like	F:RNA binding; F:zinc ion binding; P:RNA-dependent DNA replication; C:intracellular; F:RNA-directed DNA polymerase activity; F:DNA binding; ; F:GTPase activity; F:GTP binding	EC:2.7.7.49
Cluster 4	VIT_204s0069g00270	glutamate receptor -like	F:extracellular-glutamate-gated ion channel activity; C:outer membrane-bounded periplasmic space; F:ionotropic glutamate receptor activity; F:zinc ion binding; F:nucleic acid binding; ; ; P:ionotropic glutamate receptor signaling pathway; C:vacuole; ; P:response to nematode; P:synaptic transmission	-
Cluster 4	VIT_204s0069g00990	uncharacterized protein	P:nucleic acid metabolic process; ; P:organelle organization; P:cellular macromolecule biosynthetic process; P:regulation of cellular process	-
Cluster 4	VIT_204s0043g00770	pentatricopeptide repeat-containing	; C:mitochondrion;	-
Cluster 4	VIT_204s0043g00790	set domain-containing protein	P:embryo sac egg cell differentiation; P:methylation; C:nucleus;	-
Cluster 4	VIT_204s0023g00840	acyl carrier protein	P:very long-chain fatty acid metabolic process; ; P:fatty acid biosynthetic process; P:cuticle development; F:cobalt ion binding; P:response to cold; F:ACP phosphopantetheine attachment site binding involved in fatty acid biosynthetic process; ; C:mitochondrial matrix; ; P:acyl-carrier-protein biosynthetic process	-
Cluster 4	VIT_204s0023g02380	disease resistance protein	P:defense response; ; ; C:nucleus; ; P:protein dephosphorylation	-
Cluster 4	VIT_204s0023g02740	zinc finger	C:vacuolar membrane; C:apoplast; F:protein histidine kinase activity; P:protein folding; P:response to hydrogen peroxide; ; ; F:calcium ion binding; ; C:chloroplast; C:Golgi apparatus; C:cytosol; P:calcium ion homeostasis; P:response to endoplasmic reticulum stress; ; ; P:response to high light intensity; C:endosome; P:response to cadmium ion; P:response to heat; P:plant-type hypersensitive respo…	EC:2.7.13.3
Cluster 4	VIT_204s0023g02940	uncharacterized membrane	; ; C:cytoplasmic part; P:negative regulation of transcription, DNA-dependent	-
Cluster 4	VIT_204s0023g03740	tetratricopeptide repeat domain-containing protein	; F:identical protein binding; ; P:DNA replication initiation; P:cell proliferation; P:regulation of DNA replication; P:DNA methylation	-
Cluster 4	VIT_204s0044g00060	rwp-rk domain-containing protein	F:sequence-specific DNA binding transcription factor activity; P:regulation of transcription, DNA-dependent; C:transcription factor complex; P:regulation of transcription, DNA-dependent	-
Cluster 4	VIT_204s0044g00530	plastid-lipid-associated protein 7	; C:chloroplast	-
Cluster 4	VIT_205s0077g00200	uncharacterized protein	; C:endoplasmic reticulum; C:plasma membrane	-
Cluster 4	VIT_205s0077g00350	uncharacterized protein	C:chloroplast	-
Cluster 4	VIT_205s0077g00550	beta-glucosidase-like chloroplastic-like	; C:mitochondrion; F:cellobiose glucosidase activity; ; P:maltose metabolic process; ; P:response to freezing; C:chloroplast outer membrane;	-
Cluster 4	VIT_205s0077g00590	translation elongation factor eb ribosomal protein s6 family protein	; P:methylation-dependent chromatin silencing; ; ; ; P:embryo development ending in seed dormancy; C:ribosome; ; P:floral organ formation; P:embryo sac egg cell differentiation; F:DNA binding; F:structural constituent of ribosome; C:DNA replication factor C complex; ; ; P:regulation of flower development; P:mRNA splicing, via spliceosome; C:nucleus; F:ATP binding; P:ribosome biogenesis;	-
Cluster 4	VIT_205s0077g00800	dna replication complex gins protein sld5-like	; ; ; ; P:DNA replication initiation; P:regulation of DNA replication	-
Cluster 4	VIT_205s0020g00020	signal recognition particle9 kda protein	; C:signal recognition particle, endoplasmic reticulum targeting;	-
Cluster 4	VIT_205s0020g00430	uncharacterized protein	C:mitochondrion; C:plastid	-
Cluster 4	VIT_205s0020g00760	pyruvate dehydrogenase kinase	P:protein autophosphorylation; F:histidine phosphotransfer kinase activity; C:mitochondrion; F:ATP binding; F:pyruvate dehydrogenase (acetyl-transferring) kinase activity; P:cellular cation homeostasis; F:protein homodimerization activity; P:divalent metal ion transport; ; C:pyruvate dehydrogenase complex	EC:2.7.11.2
Cluster 4	VIT_205s0020g00940	chromatin remodelling complex atpase chain isw-	; F:helicase activity; F:DNA binding; F:ATP binding; ; C:nucleus; C:mitochondrion	-
Cluster 4	VIT_205s0020g02300	trna rrna methyltransferase family protein	; ; F:RNA binding; P:RNA processing; ; C:plastid; P:fatty acid beta-oxidation	-
Cluster 4	VIT_205s0020g02670	uncharacterized protein	C:mitochondrion; F:zinc ion binding	-
Cluster 4	VIT_205s0020g02870	dead-box atp-dependent rna helicase 58	F:ATP-dependent helicase activity; F:RNA binding; F:ATP binding; C:chloroplast	-
Cluster 4	VIT_205s0020g03350	random slug protein	C:nucleus; C:mitochondrion	-
Cluster 4	VIT_205s0020g03490	ferredoxin	P:pentose-phosphate shunt; ; F:electron carrier activity; C:chloroplast; ; P:electron transport chain; F:metal ion binding; ; P:positive regulation of transcription, DNA-dependent; P:rRNA processing;	-
Cluster 4	VIT_205s0020g04240	calcium-transporting atpase plasma membrane-type-like	F:calcium-transporting ATPase activity; P:calcium ion transmembrane transport; ; F:metal ion binding; P:ATP biosynthetic process; F:ATP binding;	EC:3.6.3.8
Cluster 4	VIT_205s0020g04740	protein	; F:binding; C:cytoplasm	-
Cluster 4	VIT_205s0020g04800	histone	C:nucleolus; C:nucleosome; F:DNA binding; P:nucleosome assembly	-
Cluster 4	VIT_205s0049g00440	casp-like protein at3g23200-like	C:plasma membrane;	-
Cluster 4	VIT_205s0029g00040	cyclin dependent kinase inhibitor	P:cell cycle arrest; ; ; C:nucleus; F:cyclin binding; P:regulation of protein kinase activity	-
Cluster 4	VIT_205s0029g00300	dna repair protein rad50	P:microtubule cytoskeleton organization; ; ; P:response to freezing; P:cell-cell signaling; F:zinc ion binding; P:embryo development ending in seed dormancy; ; C:Mre11 complex; P:photomorphogenesis; P:double-strand break repair; C:cytoplasm; P:embryo sac egg cell differentiation; ; ; P:meristem structural organization; ; ; P:seed germination; ; ; ; P:regulation of mitotic cell cycle; P:regulation…	-
Cluster 4	VIT_205s0029g00340	heat stress transcription factor a-5	F:sequence-specific DNA binding transcription factor activity; F:sequence-specific DNA binding; P:response to stress; P:regulation of transcription, DNA-dependent; C:transcription factor complex; P:regulation of transcription, DNA-dependent	-
Cluster 4	VIT_205s0029g00480	hxxxd-type acyl-transferase-like protein	; ; C:chloroplast thylakoid membrane; C:nucleus	-
Cluster 4	VIT_205s0029g00730	methyltransferase-like protein3-like	F:nucleic acid binding; P:methylation; F:zinc ion binding; ;	-
Cluster 4	VIT_205s0062g00830	30s ribosomal protein homolog	P:pentose-phosphate shunt; ; P:chloroplast relocation; ; P:defense response to bacterium; ; P:photosynthetic electron transport in photosystem I; C:chloroplast stroma; P:response to cold; F:RNA binding; P:transcription from plastid promoter; C:nucleus; P:rRNA processing;	-
Cluster 4	VIT_205s0062g00860	dna topoisomerase iii	P:DNA unwinding involved in DNA replication; P:photoperiodism, flowering; ; C:plastid; C:chromosome; C:extracellular region; P:DNA topological change	-
Cluster 4	VIT_205s0094g00050	uncharacterized gpi-anchored protein ag900-like	C:plasma membrane	-
Cluster 4	VIT_205s0094g00370	diphthamide biosynthesis protein 2-like	C:cytoplasm; ;	-
Cluster 4	VIT_206s0004g00040	pur alpha	P:root hair elongation; F:nucleic acid binding; P:response to fructose stimulus; ; ; P:water transport; P:Golgi organization; P:vacuole organization; P:response to cadmium ion; C:cytoplasm; C:nucleus	-
Cluster 4	VIT_206s0004g00080	nuclear pore complex protein	; F:RNA-directed DNA polymerase activity; F:DNA binding; C:intracellular; P:RNA-dependent DNA replication; F:RNA binding; ;	EC:2.7.7.49
Cluster 4	VIT_206s0004g00260	shoo protein	F:RNA binding; ; ; ; ; C:chloroplast thylakoid membrane; C:chloroplast stroma; ;	-
Cluster 4	VIT_206s0004g00700	tbp-associated factor 7	F:translation initiation factor activity; P:transcription initiation from RNA polymerase II promoter; P:RNA splicing, via endonucleolytic cleavage and ligation; C:transcription factor TFIID complex; C:ribosome; P:regulation of translational initiation	-
Cluster 4	VIT_206s0004g00920	dolichol-p-mannose mannosyltransferase	P:GPI anchor biosynthetic process; ; ; C:endoplasmic reticulum membrane	-
Cluster 4	VIT_206s0004g02080	trna (5-methylaminomethyl-2-thiouridylate)-methyltransferase	F:tRNA (5-methylaminomethyl-2-thiouridylate)-methyltransferase activity; P:methylation; C:chloroplast; ; P:tRNA processing; C:mitochondrion;	EC:2.1.1.61
Cluster 4	VIT_206s0004g02600	chromatin remodeling complex subunit	F:RNA binding; F:zinc ion binding; P:RNA-dependent DNA replication; P:maintenance of chromatin silencing; F:RNA-directed DNA polymerase activity; P:methylation; F:DNA binding; F:ATP binding; F:helicase activity; F:protein homodimerization activity; C:nucleus	EC:2.7.7.49
Cluster 4	VIT_206s0004g02690	protein	; P:biosynthetic process	-
Cluster 4	VIT_206s0004g02920	dhbp synthase -like alpha beta domain-containing protein	C:mitochondrion; F:zinc ion binding; F:double-stranded RNA binding	-
Cluster 4	VIT_206s0004g04260	cold-inducible rna-binding protein	F:RNA binding; P:mRNA splicing, via spliceosome; C:mitochondrion;	-
Cluster 4	VIT_206s0004g04290	pentatricopeptide repeat-containing protein	; C:mitochondrion;	-
Cluster 4	VIT_206s0004g05640	pentatricopeptide repeat-containing protein	F:RNA binding; F:ribonuclease T2 activity; C:chloroplast; F:zinc ion binding; C:mitochondrion	EC:3.1.27.1
Cluster 4	VIT_206s0004g06550	protein damaged dna-binding 2	; F:DNA binding; C:nucleus; F:zinc ion binding; C:Cul4-RING ubiquitin ligase complex; ; ;	-
Cluster 4	VIT_206s0004g07340	uncharacterized protein	C:cytoplasm; F:poly(A)-specific ribonuclease activity; P:mRNA catabolic process; F:metal ion binding; F:RNA binding; C:nucleus; ;	EC:3.1.13.4
Cluster 4	VIT_206s0004g07350	mitochondrial substrate carrier family protein	C:mitochondrial inner membrane; P:transmembrane transport; P:mitochondrial transport; ; ;	-
Cluster 4	VIT_206s0004g07670	protein	P:chromatin silencing; ; F:sequence-specific DNA binding transcription factor activity; P:DNA methylation; C:transcription factor complex; P:regulation of transcription, DNA-dependent	-
Cluster 4	VIT_206s0004g07860	gtp-binding protein cgpa	; F:GTP binding; ; C:chloroplast	-
Cluster 5	VIT_206s0009g00980	probable carboxylesterase5	F:retinyl-palmitate esterase activity; ; ; F:methyl jasmonate esterase activity; F:methyl indole-3-acetate esterase activity; P:retinol metabolic process	EC:3.1.1
Cluster 5	VIT_206s0009g02080	envelope membrane protein	; ; ; C:chloroplast inner membrane	-
Cluster 5	VIT_206s0009g02390	gras family transcription factor	P:response to gibberellin stimulus; P:regulation of transcription, DNA-dependent; F:DNA binding; F:sequence-specific DNA binding transcription factor activity; C:transcription factor complex; P:regulation of transcription, DNA-dependent	-
Cluster 5	VIT_206s0009g03650	magnesium transporter nipa2	; C:plasma membrane;	-
Cluster 5	VIT_206s0009g03660	mitochondrial fission protein	P:mitochondrion organization; ; C:peroxisome; ; ; ; C:chloroplast; C:mitochondrion	-
Cluster 5	VIT_206s0080g00540	f0-atpase inhibitor protein	F:copper ion binding; C:mitochondrial respiratory chain complex I; C:nucleolus; P:negative regulation of nucleotide metabolic process; F:enzyme inhibitor activity; P:negative regulation of catalytic activity; C:vacuole	-
Cluster 5	VIT_206s0080g00800	vesicle-associated membrane protein 4	; C:vacuole; ; C:Golgi apparatus;	-
Cluster 5	VIT_207s0005g00340	phytochrome a-associated f-box protein	P:red, far-red light phototransduction; ; F:nucleic acid binding; P:regulation of circadian rhythm; P:photoperiodism, flowering; P:regulation of protein localization; ; F:ubiquitin-protein ligase activity; ; ; P:leaf development; C:nucleus;	EC:6.3.2.19
Cluster 5	VIT_207s0005g00700	epoxide hydrolase 2-like	; C:cytosol; C:peroxisome; ; ; P:xenobiotic metabolic process; P:response to toxic substance	-
Cluster 5	VIT_207s0005g02200	autophagy-related protein 8i	; ; ; C:vacuolar lumen; ; ; C:tubulin complex; P:proteolysis	-
Cluster 5	VIT_207s0005g02660	multidrug pheromone mdr abc transporter family	P:gravitropism; C:vacuolar membrane; ; ; P:root hair elongation; ; ; F:xenobiotic-transporting ATPase activity; P:ATP catabolic process; P:response to cytokinin stimulus; C:plasma membrane; F:ATP binding; ; P:drug transmembrane transport	EC:3.6.3.44
Cluster 5	VIT_207s0005g02700	outward rectifying potassium channel	F:calcium ion binding; C:plant-type vacuole membrane; ; ; C:chloroplast; C:voltage-gated potassium channel complex	-
Cluster 5	VIT_207s0005g02820	cathepsin b-like	C:extracellular region; C:cytosol; C:vacuole; P:proteolysis; P:regulation of catalytic activity;	-
Cluster 5	VIT_207s0005g02990	be-like snare	P:membrane fusion; F:SNAP receptor activity; C:Golgi apparatus; C:plasma membrane; F:protein transporter activity; P:ER to Golgi vesicle-mediated transport; C:nucleus;	-
Cluster 5	VIT_207s0005g03050	deoxyhypusine hydroxylase	F:metal ion binding; ; ; ; C:cytosol; C:phycobilisome;	-
Cluster 5	VIT_207s0005g03780	long-chain-alcohol oxidase fa-like	P:alcohol metabolic process; F:flavin adenine dinucleotide binding; P:response to cold; F:electron carrier activity; F:long-chain-alcohol oxidase activity; ; P:ER to Golgi vesicle-mediated transport; C:nucleus; C:endoplasmic reticulum; ;	EC:1.1.3.20
Cluster 5	VIT_207s0005g03820	stearoyl-acyl carrier protein desaturase partial	; P:fatty acid biosynthetic process; ; P:systemic acquired resistance, salicylic acid mediated signaling pathway; ; F:acyl-[acyl-carrier-protein] desaturase activity; ; C:chloroplast; ; P:cell wall macromolecule metabolic process;	EC:1.14.19.2
Cluster 5	VIT_207s0005g03830	tetratricopeptide repeat protein 7b	C:mitochondrion; C:plasma membrane; ;	-
Cluster 5	VIT_207s0005g05790	vesicle-associated membrane synaptobrevin 7b	C:vacuolar membrane; ; P:gluconeogenesis; ; P:mRNA export from nucleus; ; ; ; ; F:GTP binding; ; C:chloroplast; P:floral organ formation; C:cytosol; ; P:ER to Golgi vesicle-mediated transport; C:endosome; ; C:plasmodesma; C:endoplasmic reticulum; P:regulation of flower development; C:cell plate; C:plasma membrane; P:protein import into nucleus; P:response to auxin stimulus; P:cell plate formation…	-
Cluster 5	VIT_207s0005g06340	cyclin-dependent kinase inhibitor 3	P:mitotic cell cycle; ; ; ; P:negative regulation of cyclin-dependent protein serine/threonine kinase activity; P:cell cycle arrest; P:M phase; P:organelle organization; ; F:cyclin binding; ; C:nucleus; P:DNA replication	-
Cluster 5	VIT_207s0005g06480	ribosomal protein 5	; C:ribosome; C:mitochondrion; F:structural constituent of ribosome; ; P:methylation-dependent chromatin silencing; ; ; P:ribosome biogenesis	-
Cluster 5	VIT_207s0005g06640	cral trio domain se4p-like phosphatidylinositol transfer family protein	; F:ATP binding; ; ; ; C:cytoplasm	-
Cluster 5	VIT_207s0095g00640	g-type lectin s-receptor-like serine threonine-protein kinase ag67520-like	P:protein phosphorylation; F:ATP binding; F:protein serine/threonine kinase activity; ; P:serine family amino acid metabolic process	EC:2.7.11
Cluster 5	VIT_207s0255g00040	zinc-finger domain of monoamine-oxidase a repressor	; ; F:zinc ion binding; C:plasma membrane;	-
Cluster 5	VIT_208s0056g00440	ring finger and transmembrane domain-containing protein 2-like	F:zinc ion binding; ; ;	-
Cluster 5	VIT_208s0032g00460	uncharacterized protein lo00259905	F:zinc ion binding; F:nucleic acid binding	-
Cluster 5	VIT_208s0032g00960	iron-sulfur cluster co-chaperone protein mitochondrial-like	P:protein folding; ; ; C:mitochondrion;	-
Cluster 5	VIT_208s0058g00450	mitochondrial substrate carrier family protein	C:mitochondrial inner membrane; P:transmembrane transport; P:mitochondrial transport; ; ;	-
Cluster 5	VIT_208s0058g00570	light-inducible protein atl	; ; P:inflammatory response; C:chloroplast; P:L-phenylalanine metabolic process; P:tyrosine metabolic process	-
Cluster 5	VIT_208s0058g00820	alpha-soluble nsf attachment protein	C:plasmodesma; C:plasma membrane; C:vacuolar membrane; ; P:intracellular protein transport; F:soluble NSF attachment protein activity; C:chloroplast	-
Cluster 5	VIT_208s0058g00870	protein lurp-one-related5-like	P:indoleacetic acid biosynthetic process; ; P:tryptophan catabolic process; P:cellular cation homeostasis; P:divalent metal ion transport; C:chloroplast; P:cellular response to nitrogen starvation; P:defense response to fungus	-
Cluster 5	VIT_208s0058g00970	cationic peroxidase-like	F:metal ion binding; P:hydrogen peroxide catabolic process; F:heme binding; ; C:extracellular region; ; P:peroxidase reaction	-
Cluster 5	VIT_208s0040g00040	protein	C:cytoplasm; C:plasma membrane; ; ; F:ATP binding; F:ubiquitin-protein ligase activity; C:nucleus	EC:6.3.2.19
Cluster 5	VIT_208s0040g00380	probable s-acyltransferase at5g05070-like	F:2-alkenal reductase [NAD(P)] activity; C:nucleus; ; F:zinc ion binding; C:plasma membrane;	EC:1.3.1.74
Cluster 5	VIT_208s0040g00400	aquaporin sip2	; C:endoplasmic reticulum; ; C:plasma membrane; ; P:response to arsenic-containing substance	-
Cluster 5	VIT_208s0040g00430	cop9 signalosome complex subunit 2-like	;	-
Cluster 5	VIT_208s0040g00520	leucine-rich repeat protein	P:hydrogen peroxide catabolic process; ; P:response to endoplasmic reticulum stress; ; P:response to temperature stimulus; P:systemic acquired resistance; P:hyperosmotic response; P:water transport; P:Golgi organization; P:glycolysis; ; ; ; F:2-alkenal reductase [NAD(P)] activity; P:response to cadmium ion; C:plasma membrane;	EC:1.3.1.74
Cluster 5	VIT_208s0040g00890	single-stranded nucleic acid binding r3h protein	C:cytoplasm; F:nucleic acid binding;	-
Cluster 5	VIT_208s0040g00990	protein	P:response to stimulus; F:DNA binding; ; C:nucleus	-
Cluster 5	VIT_208s0040g02230	cell number regulator 8-like	C:cytoplasm; ; P:N-terminal protein myristoylation; P:amino acid transport	-
Cluster 5	VIT_208s0040g02460	40s ribosomal protein 5a	; ; ; C:mitochondrion; C:plasmodesma; F:structural constituent of ribosome; C:cytosolic small ribosomal subunit; P:cell wall modification; C:vacuolar membrane; P:plant-type cell wall organization; C:chloroplast; C:Golgi apparatus; C:plasma membrane; P:ribosome biogenesis	-
Cluster 5	VIT_208s0040g02470	soluble inorganic pyrophosphatase	P:response to cadmium ion; F:inorganic diphosphatase activity; ; C:cytosol; F:magnesium ion binding;	EC:3.6.1.1
Cluster 5	VIT_208s0040g02600	f-box protein at2g39490-like		-
Cluster 5	VIT_208s0040g03340	dna binding	F:zinc ion binding; P:regulation of transcription, DNA-dependent; F:DNA binding; F:N-acetyltransferase activity; F:helicase activity; C:nucleus; ; P:acyl-carrier-protein biosynthetic process	EC:2.3.1
Cluster 5	VIT_208s0040g03360	actin depolymerizing factor 6	P:response to oxidative stress; C:mitochondrion; P:defense response to bacterium; P:defense response signaling pathway, resistance gene-dependent; F:actin binding; C:chloroplast; P:response to cadmium ion; C:nucleus; C:plasma membrane; ; P:actin filament depolymerization	-
Cluster 5	VIT_208s0007g00080	cue domain containing protein		-
Cluster 5	VIT_208s0007g00200	e3 ubiquitin-protein ligase xbat-like	C:cytoplasm; P:defense response to bacterium; ; ; F:ubiquitin-protein ligase activity; F:zinc ion binding;	EC:6.3.2.19
Cluster 5	VIT_208s0007g00520	upf protein at3g090-like	C:nucleus	-
Cluster 5	VIT_208s0007g02260	gdsl esterase lipase cprd49	P:lipid metabolic process;	-
Cluster 5	VIT_208s0007g02350	late embryogenesis abundant hydroxyproline-rich glycoprotein	; C:plasmodesma; C:plant-type cell wall; C:plasma membrane	-
Cluster 5	VIT_208s0007g02580	ubiquitin-conjugating enzyme spm2	; ; ; F:ubiquitin-protein ligase activity; C:nucleus; C:cytosol; ; P:cell cycle process; P:RNA processing;	EC:6.3.2.19
Cluster 5	VIT_208s0007g02740	iaa amidohydrolase	C:endoplasmic reticulum; ; ; P:auxin metabolic process; F:hippurate hydrolase activity; P:L-phenylalanine metabolic process	EC:3.5.1.32
Cluster 5	VIT_208s0007g02930	vacuolar protein sorting-associated protein 55 homolog	C:vacuole; ; ; ; ; C:mitochondrion;	-
Cluster 5	VIT_208s0007g03230	uncharacterized protein	F:binding; ; P:cellular metabolic process	-
Cluster 5	VIT_208s0007g03330	protein aq857	; ; ; C:mitochondrion;	-
Cluster 5	VIT_208s0007g03460	protein yipf5	; ; C:chloroplast	-
Cluster 5	VIT_208s0007g03640	dna binding	P:regulation of transcription, DNA-dependent; C:plastid; F:sequence-specific DNA binding; F:sequence-specific DNA binding transcription factor activity; F:chromatin binding; C:transcription factor complex; P:regulation of transcription, DNA-dependent; C:chromatin	-
Cluster 5	VIT_208s0007g04430	dead-box atp-dependent rna helicase 38-like	F:RNA binding; P:response to cold; F:ATP-dependent helicase activity; P:response to heat; ; F:ATP binding; P:response to abscisic acid stimulus; C:nuclear envelope; C:cytoplasm; ; C:plasma membrane	-
Cluster 5	VIT_208s0007g04470	vacuolar protein-sorting-associated protein	; C:nucleus; ; C:plastid	-
Cluster 5	VIT_208s0007g04750	ras-related partial	C:cytosol; P:small GTPase mediated signal transduction; C:plasmodesma; C:vacuole; ; C:Golgi apparatus; F:GTP binding; C:plasma membrane; P:ethylene mediated signaling pathway; F:GTPase activity;	-
Cluster 5	VIT_208s0007g04850	protein	; C:cytosol; P:protein phosphorylation; F:poly(U) RNA binding; C:peroxisome; F:protein kinase activity; C:mitochondrion; C:nucleolus; P:regulation of phosphorylation; F:ATP binding; ;	-
Cluster 5	VIT_208s0007g04900	uncharacterized protein		-
Cluster 5	VIT_208s0007g04980	phosphoadenosine phosphosulfate reductase family protein	; P:Mo-molybdopterin cofactor biosynthetic process; ; C:mitochondrion	-
Cluster 5	VIT_208s0007g05250	telomerase activating protein es	C:cytoplasmic mRNA processing body; P:spindle assembly involved in meiosis; ; C:nucleus	-
Cluster 5	VIT_208s0007g05550	protein	P:mitochondrion organization; ; C:peroxisome; ; ; ; C:chloroplast; C:mitochondrion	-
Cluster 5	VIT_208s0007g05940	protein	P:RNA splicing; P:SOS response; F:DNA-dependent ATPase activity; F:single-stranded DNA binding; F:ATP binding;	-
Cluster 5	VIT_208s0007g06680	uncharacterized protein	P:pectin biosynthetic process; P:cellulose biosynthetic process; P:secondary cell wall biogenesis; C:endosome; ; C:trans-Golgi network; ; P:plant-type cell wall modification; C:Golgi apparatus	-
Cluster 5	VIT_208s0007g06690	protein	C:mitochondrion;	-
Cluster 5	VIT_208s0007g06760	metal tolerance protein	F:cation transmembrane transporter activity; P:transmembrane transport; C:vacuolar membrane; ;	-
Cluster 5	VIT_208s0007g06770	uncharacterized protein	C:plasmodesma	-
Cluster 5	VIT_208s0007g07280	superoxide dismutase	; F:copper ion binding; ; ; F:zinc ion binding; C:peroxisome; ; F:superoxide dismutase activity; ; C:extracellular region; C:chloroplast; C:vacuole;	EC:1.15.1.1
Cluster 5	VIT_208s0007g07290	cap-binding protein	F:translation initiation factor activity; C:nucleus; C:cytosol; C:ribosome; P:regulation of translational initiation	-
Cluster 5	VIT_208s0007g07300	5 -adenylylsulfate reductase-like 5-like	P:cell redox homeostasis;	-
Cluster 5	VIT_208s0007g07350	fmn binding protein	F:pyridoxamine-phosphate oxidase activity; ; C:extracellular region; C:chloroplast; ;	EC:1.4.3.5
Cluster 5	VIT_208s0007g07620	thioredoxin-like- chloroplastic-like	; F:electron carrier activity; P:cell redox homeostasis; P:glycerol ether metabolic process; ; C:chloroplast stroma; ; P:electron transport chain;	-
Cluster 5	VIT_208s0007g07640	nac domain-containing protein00-like	C:cytoplasm; F:sequence-specific DNA binding transcription factor activity; F:DNA binding; P:multicellular organismal development; P:regulation of transcription, DNA-dependent; C:transcription factor complex; P:regulation of transcription, DNA-dependent	-
Cluster 5	VIT_208s0007g07670	nac domain ipr0034	P:regulation of transcription, DNA-dependent; F:DNA binding; P:multicellular organismal development	-
Cluster 5	VIT_208s0007g07690	polygalacturonase-inhibiting protein	C:extracellular region; ; P:defense response; C:plant-type cell wall; F:polygalacturonase inhibitor activity;	-
Cluster 5	VIT_208s0007g07880	protein	F:polygalacturonase activity; ; ; C:plasma membrane; C:vacuolar membrane; C:extracellular region; P:starch metabolic process; P:sucrose metabolic process	EC:3.2.1.15
Cluster 5	VIT_208s0007g08200	dna-damage-inducible protein	P:cellular iron ion homeostasis; ; C:plasma membrane; P:drug transmembrane transport; ; ;	-
Cluster 5	VIT_208s0007g08860	transcription initiation factor iib	F:translation initiation factor activity; ; F:zinc ion binding; P:regulation of transcription, DNA-dependent; P:DNA-dependent transcription, initiation; P:RNA splicing, via endonucleolytic cleavage and ligation; C:nucleus; P:transcription from RNA polymerase II promoter; C:ribosome; P:regulation of translational initiation	-
Cluster 5	VIT_209s0002g00340	alanine aminotransferase	; C:cytosol; F:copper ion binding; ; C:mitochondrion; ; ; F:ATP binding; ; C:chloroplast; P:response to cadmium ion; ; ; ;	-
Cluster 5	VIT_209s0002g00470	ap2 domain class transcription factor	F:sequence-specific DNA binding transcription factor activity; F:DNA binding; P:regulation of transcription, DNA-dependent; C:transcription factor complex; P:regulation of transcription, DNA-dependent	-
Cluster 5	VIT_209s0002g02200	protein root hair defective 3 homolog-like	C:vacuolar membrane; P:nucleotide transport; P:cellulose metabolic process; P:membrane fusion; ; ; F:GTP binding; ; ; C:endoplasmic reticulum membrane; P:negative regulation of programmed cell death; ; P:amino acid import; P:actin cytoskeleton organization; ; P:lateral root development; P:root hair cell differentiation; P:ER to Golgi vesicle-mediated transport; P:plant-type cell wall biogenesis; …	-
Cluster 5	VIT_209s0002g02430	multidrug resistance protein abc transporter family	P:transmembrane transport; ; ; F:ATPase activity, coupled to transmembrane movement of substances; C:plant-type vacuole; ; P:ATP catabolic process; C:vacuolar membrane; ; F:ATP binding; F:2-alkenal reductase [NAD(P)] activity; C:plasma membrane	EC:1.3.1.74
Cluster 5	VIT_209s0002g02620	agglutinin alpha chain	C:extracellular region;	-
Cluster 5	VIT_209s0002g03250	profilin	C:nucleolus; C:phragmoplast; F:actin binding; C:plasma membrane; P:unidimensional cell growth; ; ; C:chloroplast; ;	-
Cluster 5	VIT_209s0002g03960	cytochrome c oxidase assembly protein co9	C:nucleus	-
Cluster 5	VIT_209s0002g04500	mitochondrial carnitine acylcarnitine carrier protein cacl-like	P:transmembrane transport; F:carnitine:acyl carnitine antiporter activity; F:L-histidine transmembrane transporter activity; P:mitochondrial transport; ; C:mitochondrial inner membrane; F:L-ornithine transmembrane transporter activity; ; ; P:hyperosmotic response; ; ; ; ;	-
Cluster 5	VIT_209s0002g05350	gibberellin 20	C:cytoplasm; ; F:iron ion binding; ; ; ; ; ;	-
Cluster 5	VIT_209s0002g06790	hsp20-like chaperone	P:protein folding; P:response to high light intensity; ; P:response to hydrogen peroxide; C:chloroplast; C:mitochondrion	-
Cluster 5	VIT_209s0002g06800	uncharacterized protein	C:plastid	-
Cluster 5	VIT_209s0002g06820	equilibrative nucleoside transporter 4-like	; C:plasma membrane; C:vacuolar membrane; ;	-
Cluster 5	VIT_209s0002g07020	topless-related protein 4	; ; P:gravitropism; C:nucleus	-
Cluster 5	VIT_209s0002g07220	uncharacterized protein	C:plastid	-
Cluster 5	VIT_209s0002g07290	signal recognition particle 54 kda protein 3	C:signal recognition particle, endoplasmic reticulum targeting; ; ; F:GTP binding; ; C:cytosol; ; ; F:GTPase activity; ; F:mRNA binding	-
Cluster 5	VIT_209s0002g07300	phox domain-containing protein	;	-
Cluster 5	VIT_209s0002g08270	f-box lrr-repeat protein	C:plasma membrane	-
Cluster 5	VIT_209s0002g08930	uncharacterized protein	C:nucleus; F:calcium ion binding	-
Cluster 5	VIT_200s0203g00200	adenine nucleotide alpha hydrolases-like protein	C:plasma membrane; ; P:response to stress; P:response to molecule of fungal origin; C:nucleus; C:cytosol	-
Cluster 5	VIT_200s0220g00070	beta-glucosidase g4	C:cytosol; ; ; ; P:cellulose catabolic process; ; C:chloroplast; F:beta-glucosidase activity	EC:3.2.1.21
Cluster 5	VIT_200s0229g00050	zinc finger protein zat9-like	F:zinc ion binding; C:intracellular;	-
Cluster 5	VIT_200s0264g00060	protein	F:peptide-methionine (R)-S-oxide reductase activity; ; C:chloroplast; C:plasma membrane	EC:1.8.4.12; EC:1.8.4
Cluster 5	VIT_200s0265g00080	50s ribosomal protein l	C:chromatin; ; C:ribosome; ; ; ; P:glucose catabolic process; P:chromatin assembly or disassembly; C:chloroplast; P:double fertilization forming a zygote and endosperm; P:chromatin silencing; P:embryo sac egg cell differentiation; F:sequence-specific DNA binding; P:pollen development; F:structural constituent of ribosome; F:RNA binding; F:sequence-specific DNA binding transcription factor activit…	-
Cluster 5	VIT_200s0283g00060	uncharacterized protein	P:fatty acid catabolic process; P:primary root development; ; C:mitochondrion; P:tricarboxylic acid cycle; ;	-
Cluster 5	VIT_200s0323g00060	kda protein	F:pectinesterase activity; P:negative regulation of catalytic activity; F:enzyme inhibitor activity; P:starch metabolic process; P:sucrose metabolic process	EC:3.1.1.11
Cluster 5	VIT_200s0340g00060	endo- -beta-glucanase	C:cell plate; P:response to cytokinin stimulus; P:hyperosmotic salinity response; C:early endosome; P:cortical microtubule organization; ; P:unidimensional cell growth; P:shoot system development; P:response to nematode; C:Golgi apparatus; C:plasma membrane; P:starch metabolic process; P:sucrose metabolic process	-
Cluster 5	VIT_200s0374g00050	u-box domain-containing protein 8-like	; ; F:ubiquitin-protein ligase activity; C:nucleus; F:zinc ion binding; ;	EC:6.3.2.19
Cluster 5	VIT_200s0375g00040	nac domain ipr0034	F:DNA binding; P:regulation of transcription, DNA-dependent	-
Cluster 5	VIT_200s0379g00040	vascular protein	C:cytosol; C:mitochondrion; ; C:plasma membrane	-
Cluster 5	VIT_200s0394g00030	alpha beta-hydrolase domain-containing protein	C:extracellular region;	-
Cluster 5	VIT_200s0398g00020	cysteine-rich receptor-like protein kinase0-like	F:rhodopsin kinase activity; F:ATP binding; ; F:MAP kinase kinase kinase activity; ; ; P:serine family amino acid metabolic process	EC:2.7.11.25; EC:2.7.11.14; EC:2.7.11
Cluster 5	VIT_200s0404g00080	protein	; C:trans-Golgi network; C:Golgi apparatus; C:nucleus; ;	-
Cluster 5	VIT_200s0409g00070	serine-threonine protein plant-	P:protein phosphorylation; F:protein serine/threonine kinase activity; F:ATP binding; ; F:carbohydrate binding; ; P:serine family amino acid metabolic process	EC:2.7.11
Cluster 5	VIT_200s0469g00050	cellulose synthase-like protein e6-like	; C:plasma membrane; ; P:cellulose biosynthetic process; ; C:endoplasmic reticulum; P:starch metabolic process; P:sucrose metabolic process;	-
Cluster 5	VIT_200s0494g00020	upf0308 protein chloroplastic	; ; ; C:chloroplast stroma; P:peroxidase reaction; P:response to oxidative stress	-
Cluster 5	VIT_200s0508g00020	cytosolic fe-s cluster assembly factor narfl	C:cytosol; P:RNA processing; ; C:plastid; P:chromosome segregation; ; P:positive regulation of cellular process; ; ; ; ; C:nucleus; C:ferredoxin hydrogenase complex	-
Cluster 5	VIT_200s0532g00030	thioredoxin-like protein	P:protein folding; F:electron carrier activity; P:cell redox homeostasis; P:glycerol ether metabolic process; ; F:protein disulfide isomerase activity; C:cytosol; ; P:protein deglutathionylation;	EC:5.3.4.1
Cluster 5	VIT_200s0582g00030	a6240 f3o9_4	P:protein targeting to vacuole; P:membrane fusion; C:vacuole; ; F:SNAP receptor activity; C:Golgi apparatus; P:cell morphogenesis; ;	-
Cluster 5	VIT_200s0652g00020	uncharacterized protein	C:plasma membrane	-
Cluster 5	VIT_200s0662g00030	ap2 erf domain-containing transcription factor	; ; P:regulation of transcription, DNA-dependent; F:DNA binding; F:sequence-specific DNA binding transcription factor activity; ; P:ethylene mediated signaling pathway; C:transcription factor complex; P:regulation of transcription, DNA-dependent	-
Cluster 5	VIT_200s0873g00020	nadh dehydrogenase subunit 3	; ; C:mitochondrial respiratory chain complex I; ; P:ubiquinone biosynthetic process; ;	-
Cluster 5	VIT_202s0025g00640	24 kda seed maturation protein	C:vacuole; C:endoplasmic reticulum membrane; C:plasma membrane	-
Cluster 5	VIT_202s0025g00690	calcium dependent protein kinase 3	P:protein phosphorylation; F:calcium ion binding; ; ; ; F:ATP binding; P:abscisic acid mediated signaling pathway; C:vacuole; F:calmodulin-dependent protein kinase activity; C:plasma membrane; ; P:serine family amino acid metabolic process	EC:2.7.11.17
Cluster 5	VIT_202s0025g00700	aluminum-activated malate transporter 9	;	-
Cluster 5	VIT_202s0025g02090	kinesin light	C:nucleus; C:plasma membrane; C:plastid;	-
Cluster 5	VIT_202s0025g02250	f-box family protein	F:zinc ion binding; P:seed germination; P:regulation of transcription, DNA-dependent; P:response to cold; F:DNA binding; P:response to red or far red light; C:nucleus	-
Cluster 5	VIT_202s0025g02340	fas-associated factor 2-b-like	C:plasma membrane; P:N-terminal protein myristoylation;	-
Cluster 5	VIT_202s0025g02420	major facilitator protein	; C:endosome; C:Golgi apparatus; C:plasma membrane; C:vacuolar membrane; P:acetyl-CoA metabolic process; C:chloroplast; C:trans-Golgi network;	-
Cluster 5	VIT_202s0025g02580	mediator subunit me0	P:regulation of transcription from RNA polymerase II promoter; P:protein folding; ; ; ;	-
Cluster 5	VIT_202s0025g02660	lung seven transmembrane receptor family protein	C:trans-Golgi network; ; ; C:Golgi apparatus; C:endosome; C:chloroplast	-
Cluster 5	VIT_202s0025g03500	protein	; F:DNA binding	-
Cluster 5	VIT_202s0025g03530	gamma-glutamylcysteine synthetase	P:flower development; P:gluconeogenesis; ; P:defense response by callose deposition in cell wall; P:response to jasmonic acid stimulus; P:defense response to fungus; P:indole phytoalexin biosynthetic process; P:glycolysis; P:cellulose biosynthetic process; C:chloroplast stroma; ; ; P:response to cadmium ion; ; P:response to heat; ; P:glutathione biosynthetic process; F:ATP binding; F:glutamate-cy…	EC:6.3.2.2
Cluster 5	VIT_202s0025g03620	glutathione transferase0	P:toxin catabolic process; C:peroxisome; F:glutathione transferase activity; C:mitochondrion; ; ; P:glutathione metabolic process; P:glutathione conjugation reaction	EC:2.5.1.18
Cluster 5	VIT_202s0025g04020	cytochrome p450	F:heme binding; F:iron ion binding; F:electron carrier activity; ; F:N-methylcoclaurine 3'-monooxygenase activity;	EC:1.14.13.71
Cluster 5	VIT_202s0025g04200	uncharacterized protein	C:plasma membrane; F:UDP-glucose 4-epimerase activity; ; ; F:coenzyme binding; ; P:nucleotide-sugar metabolic process	EC:5.1.3.2
Cluster 5	VIT_202s0025g04520	calcium-dependent protein	F:calmodulin-dependent protein kinase activity; P:protein autophosphorylation; F:ATP binding; C:nucleus; ; P:serine family amino acid metabolic process	EC:2.7.11.17
Cluster 5	VIT_202s0025g04864	cytochrome p450	C:endoplasmic reticulum membrane; ; F:electron carrier activity; F:iron ion binding; F:heme binding; ; F:aromatase activity; ; F:N-methylcoclaurine 3'-monooxygenase activity;	EC:1.14.14.1; EC:1.14.13.71
Cluster 5	VIT_202s0025g05080	protein	P:membrane fusion; ; F:DNA binding; ; C:plasmodesma; C:nucleus; F:zinc ion binding	-
Cluster 5	VIT_202s0033g00700	bifunctional nitrilase nitrile hydratase nit4b	C:plasma membrane; F:cyanoalanine nitrilase activity; P:nitrile metabolic process	EC:3.5.5.4
Cluster 5	VIT_202s0087g00240	uncharacterized protein	C:nucleus; C:plasma membrane	-
Cluster 5	VIT_202s0087g00260	ubiquitin carboxyl-terminal hydrolase-like protein	C:mitochondrion	-
Cluster 5	VIT_202s0087g00330	d-inositol-3-phosphate glycosyltransferase-like	; ; ; C:nucleus	-
Cluster 5	VIT_202s0087g00400	protein notum homolog	C:extracellular region; ;	-
Cluster 5	VIT_202s0087g00560	protein	C:cytoplasmic part; F:binding;	-
Cluster 5	VIT_202s0087g00770	rnase l inhibitor-like protein	; P:ATP catabolic process; F:electron carrier activity; ; F:ATP binding; ; ;	-
Cluster 5	VIT_202s0087g00790	f-box protein skip	;	-
Cluster 5	VIT_203s0038g00020	vacuolar protein sorting-associated protein 45 homolog	; F:protein transporter activity; P:protein secretion; ; P:cellular zinc ion homeostasis; P:protein targeting to vacuole; ; P:amino acid import; C:plant-type vacuole membrane; P:nucleotide transport; ; P:membrane fusion; P:negative regulation of programmed cell death; ; ; C:trans-Golgi network; P:ER to Golgi vesicle-mediated transport; P:regulation of ion transport; P:vesicle docking involved in …	-
Cluster 5	VIT_203s0038g00790	protein	P:glucose catabolic process; P:root hair elongation; ; ; ; ; P:Golgi organization; C:vacuolar proton-transporting V-type ATPase, V0 domain; ; C:chloroplast; C:plasma membrane;	-
Cluster 5	VIT_203s0038g00880	amidophosphoribosyltransferase	; ; ; ; F:amidophosphoribosyltransferase activity; ; C:cytosol; P:embryo sac egg cell differentiation; F:metal ion binding; P:leaf morphogenesis; C:chloroplast stroma; P:chloroplast organization; P:rRNA processing; ; P:glutamate metabolic process	EC:2.4.2.14
Cluster 5	VIT_203s0038g03050	f-box lrr-repeat protein0-like	; ; P:isoprenoid biosynthetic process; P:protein glycosylation; ; F:2-alkenal reductase [NAD(P)] activity; C:plastid; ;	EC:1.3.1.74
Cluster 5	VIT_203s0038g03730	niemann-pick	; ; C:plasmodesma; C:plasma membrane; C:vacuolar membrane; ; C:chloroplast; C:mitochondrion;	-
Cluster 5	VIT_203s0038g03800	serine threonine-protein kinase	P:protein phosphorylation; F:protein serine/threonine kinase activity; ; P:systemic acquired resistance; F:ATP binding; ; P:salicylic acid mediated signaling pathway; C:chloroplast; ; P:cellular response to nitrogen starvation; P:defense response to fungus; C:plasma membrane; P:salicylic acid biosynthetic process; P:serine family amino acid metabolic process	EC:2.7.11
Cluster 5	VIT_203s0038g03940	tonoplastic monosaccharide transporter	; P:response to nematode; C:plant-type vacuole membrane; C:plasma membrane; P:transmembrane transport; P:carbohydrate transport; F:2-alkenal reductase [NAD(P)] activity; ;	EC:1.3.1.74
Cluster 5	VIT_203s0038g03960	calcium-dependent protein kinase	; ; ; ; P:jasmonic acid mediated signaling pathway; P:nucleotide transport; P:systemic acquired resistance, salicylic acid mediated signaling pathway; F:calmodulin-dependent protein kinase activity; ; P:membrane fusion; ; ; ; F:calcium ion binding; P:defense response to fungus; P:root hair elongation; P:negative regulation of programmed cell death; C:cytosol; P:protein autophosphorylation; P:amin…	EC:2.7.11.17
Cluster 5	VIT_203s0038g04400	mandelonitrile lyase	F:zinc ion binding; ; C:plasma membrane; ;	-
Cluster 5	VIT_203s0038g04450	ocs element-binding	P:response to sucrose stimulus; P:regulation of transcription, DNA-dependent; ; F:sequence-specific DNA binding; F:sequence-specific DNA binding transcription factor activity; F:protein heterodimerization activity; C:transcription factor complex; P:regulation of transcription, DNA-dependent	-
Cluster 5	VIT_203s0038g04700	isoflavone reductase homolog	P:response to cadmium ion; C:cytoplasm; ; ;	-
Cluster 5	VIT_203s0063g00060	cystathionine beta-synthase domain-containing protein	P:hydrogen peroxide catabolic process; P:cell redox homeostasis; C:chloroplast stroma;	-
Cluster 5	VIT_203s0063g00370	nitrite reductase	F:metal ion binding; F:ferredoxin-nitrite reductase activity; ; F:heme binding; ; C:chloroplast stroma; ; ; C:apoplast; C:mitochondrion; P:electron transport chain	EC:1.7.7.1
Cluster 5	VIT_203s0063g00400	alpha-amylase	P:response to gibberellin stimulus; F:calcium ion binding; ; P:starch catabolic process; P:secretion by cell; ; P:sucrose catabolic process; P:response to abscisic acid stimulus; F:alpha-amylase activity; C:apoplast	EC:3.2.1.1
Cluster 5	VIT_203s0063g00650	uncharacterized protein	C:peroxisome; C:mitochondrion; C:nucleus	-
Cluster 5	VIT_204s0008g00490	profilin-like protein	C:nucleolus; C:phragmoplast; F:actin binding; C:plasma membrane; P:unidimensional cell growth; ; ; C:chloroplast; ;	-
Cluster 5	VIT_204s0008g00650	3 -5 exonuclease and kh-i domain-containing protein	P:protein targeting to vacuole; C:cytoplasm; F:RNA binding; ; F:3'-5' exonuclease activity;	-
Cluster 5	VIT_204s0008g00720	vacuolar-processing enzyme	P:proteolysis; C:lytic vacuole;	-
Cluster 5	VIT_204s0008g00750	uncharacterized protein	P:fatty acid beta-oxidation; ; P:polarity specification of adaxial/abaxial axis; ; ; C:BRISC complex; P:determination of bilateral symmetry; ; F:catalytic activity; P:positive regulation of DNA repair	-
Cluster 5	VIT_204s0008g00800	ferrochelatase	; ; F:ferrochelatase activity; P:membrane fusion; ; P:heme biosynthetic process; P:regulation of transcription, DNA-dependent; ; ; C:chloroplast; P:negative regulation of programmed cell death; P:positive regulation of translation; P:protein phosphorylation; F:protein serine/threonine kinase activity; P:defense response by callose deposition; ; P:endoplasmic reticulum unfolded protein response; C…	EC:2.7.11; EC:4.99.1.1
Cluster 5	VIT_204s0008g00830	nadh dehydrogenase	F:quinone binding; ; F:zinc ion binding; ; C:mitochondrial respiratory chain complex I; ; ; ; ; P:protein glycosylation; P:photorespiration; P:ubiquinone biosynthetic process; ;	-
Cluster 5	VIT_204s0008g02080	g protein-coupled receptor	P:mitotic cell cycle; P:negative regulation of abscisic acid mediated signaling pathway; C:vacuolar membrane; P:flower development; ; ; P:activation of phospholipase C activity; P:regulation of inositol trisphosphate biosynthetic process; F:G-protein coupled receptor activity; ; ; C:Golgi apparatus; ; F:cAMP binding; P:L-phenylalanine biosynthetic process; P:brassinosteroid mediated signaling pat…	-
Cluster 5	VIT_204s0008g02390	ring u-box domain-containing protein	P:single-organism process; P:cellular process; F:zinc ion binding;	-
Cluster 5	VIT_204s0008g02900	nucleoredoxin 3	; ; P:negative regulation of transcription, DNA-dependent; C:cytosol; ; P:cell redox homeostasis; ; P:regulation of pollen tube growth; P:response to cadmium ion; ; C:nucleus; ; P:intracellular signal transduction	-
Cluster 5	VIT_204s0008g03350	uncharacterized protein	P:cellulose metabolic process; ; P:plant-type cell wall biogenesis; C:chloroplast	-
Cluster 5	VIT_204s0008g03430	exostosin family protein	C:Golgi apparatus; F:glucuronosyl-N-acetylglucosaminyl-proteoglycan 4-alpha-N-acetylglucosaminyltransferase activity; P:xylan biosynthetic process; ;	EC:2.4.1.224
Cluster 5	VIT_204s0008g03690	ubiquitin-conjugating enzyme e26	; ; F:ubiquitin-protein ligase activity; F:ATP binding; ; P:fatty acid beta-oxidation; ; C:nucleus	EC:6.3.2.19
Cluster 5	VIT_204s0008g03880	beta-adaptin-like protein a	F:protein transporter activity; P:cellulose biosynthetic process; ; F:protein histidine kinase binding; ; P:intracellular protein transport; C:nucleus; P:protein N-linked glycosylation	-
Cluster 5	VIT_204s0008g04280	e3 ubiquitin-protein ligase at41680-like	F:zinc ion binding; C:plasma membrane;	-
Cluster 5	VIT_204s0008g04300	protein	P:protein folding; ; P:response to stress; ; F:chromatin binding; C:chromatin	-
Cluster 5	VIT_204s0008g04470	swim zinc finger family	F:zinc ion binding	-
Cluster 5	VIT_204s0008g04750	3-hydroxybenzoate 6-hydroxylase	; F:monooxygenase activity; C:mitochondrion;	-
Cluster 5	VIT_204s0008g04760	vacuolar atp synthase kda proteolipid subunit	; ; ; ; ; ; P:Golgi organization; P:vacuole organization; ; C:chloroplast; C:vacuole; P:response to cadmium ion	-
Cluster 5	VIT_204s0008g05020	gtp-binding nuclear protein ran-3-like	C:apoplast; ; P:mRNA export from nucleus; ; F:GTP binding; ; ; C:Golgi apparatus; C:nucleolus; C:cytosol; P:small GTPase mediated signal transduction; P:response to cadmium ion; C:plasmodesma; F:GTPase activity; C:plasma membrane; P:protein import into nucleus	-
Cluster 5	VIT_204s0008g05570	udp-sugar transporter-like protein	; C:plasma membrane; P:carbohydrate transport	-
Cluster 5	VIT_204s0008g05620	adenine phosphoribosyltransferase	C:cytoplasm; F:adenine phosphoribosyltransferase activity; C:plasma membrane; ;	EC:2.4.2.7
Cluster 5	VIT_204s0008g06050	probable receptor-like protein kinase ag80640-like	F:ATP binding; ; ; F:MAP kinase kinase kinase activity; C:plasma membrane; ; P:serine family amino acid metabolic process	EC:2.7.11.25; EC:2.7.11
Cluster 5	VIT_204s0008g06230	large proline-rich protein bat3	F:RNA-directed DNA polymerase activity; P:RNA-dependent DNA replication; F:RNA binding;	EC:2.7.7.49
Cluster 5	VIT_204s0008g06570	chorismate mutase	; ; C:chloroplast; C:cytosol; ; ; P:L-phenylalanine biosynthetic process	-
Cluster 5	VIT_204s0008g06720	protein	P:protein dephosphorylation; F:metal ion binding; ; C:protein serine/threonine phosphatase complex; ; F:protein serine/threonine phosphatase activity; ; P:response to abscisic acid stimulus; ; C:nucleus; C:plasma membrane	-
Cluster 5	VIT_204s0008g07320	protein phosphatase 2c	P:protein dephosphorylation; C:mitochondrion; ; P:defense response to bacterium; F:metal ion binding; C:protein serine/threonine phosphatase complex; F:protein serine/threonine phosphatase activity; P:pollen tube growth; ; P:plant-type cell wall modification; C:plasma membrane; C:apoplast	-
Cluster 5	VIT_204s0069g00770	protein	P:transmembrane transport; ; ; F:UDP-glucose transmembrane transporter activity; F:UDP-galactose transmembrane transporter activity; ; ; P:lateral root development; P:carbohydrate transport; C:Golgi apparatus; C:plasma membrane	-
Cluster 5	VIT_204s0079g00760	gtp binding protein	F:GTP binding; C:plasma membrane; P:small GTPase mediated signal transduction; F:GTPase activity; ; P:intracellular protein transport; ; C:intracellular	-
Cluster 5	VIT_204s0043g00250	60s ribosomal export protein nmd3-like	C:cytosol; P:endoplasmic reticulum organization; ; P:secondary cell wall biogenesis; ; C:nucleus	-
Cluster 5	VIT_204s0043g00760	probable udp-n-acetylglucosamine--peptide n-acetylglucosaminyltransferase sec-like	P:protein O-linked glycosylation; ; C:nucleus;	-
Cluster 5	VIT_204s0023g00050	sterol 3-beta-glucosyltransferase-like	; ; P:cellulose biosynthetic process; ; ; P:lipid glycosylation; C:plasma membrane	-
Cluster 5	VIT_204s0023g00590	regulator of ribonuclease-like protein 2	C:cytoplasm; P:methylation; ; F:ribonuclease inhibitor activity;	-
Cluster 5	VIT_204s0023g02050	soluble inorganic pyrophosphatase	P:response to cadmium ion; F:inorganic diphosphatase activity; C:cytoplasm; C:nucleus; F:magnesium ion binding;	EC:3.6.1.1
Cluster 5	VIT_204s0023g02450	cysteine proteinase r9a-like	P:defense response to bacterium; C:vacuole; P:response to desiccation; P:proteolysis; C:nucleus; ; F:cysteine-type peptidase activity	EC:3.4
Cluster 5	VIT_204s0023g02500	uncharacterized protein	C:mitochondrion	-
Cluster 5	VIT_204s0023g02820	mads-domain transcription partial	F:sequence-specific DNA binding transcription factor activity; F:DNA binding; F:protein dimerization activity; C:mitochondrion; P:regulation of transcription, DNA-dependent; C:transcription factor complex; P:regulation of transcription, DNA-dependent	-
Cluster 5	VIT_204s0023g03020	serine carboxypeptidase s28 family protein	C:plant-type cell wall; ; ; C:plasma membrane; C:vacuolar membrane; C:extracellular region; F:serine-type peptidase activity; P:proteolysis; ; C:cytosol	-
Cluster 5	VIT_204s0023g03030	protein	F:zinc ion binding; C:intracellular	-
Cluster 5	VIT_204s0023g03280	zinc finger (ran-binding) family protein	C:intracellular; ; ; F:zinc ion binding	-
Cluster 5	VIT_204s0023g03300	2-oxoglutarate and fe -dependent oxygenase-like protein	C:plasmodesma; ; C:nucleus; ; F:zinc ion binding	-
Cluster 5	VIT_204s0023g03520	cold shock domain protein 3	; F:serine-type peptidase activity; P:DNA duplex unwinding; F:zinc ion binding; P:signal peptide processing; P:regulation of transcription, DNA-dependent; ; F:single-stranded DNA binding; C:nucleolus; ; P:response to cold; F:double-stranded DNA binding; P:proteolysis; C:chloroplast thylakoid; C:plasma membrane; ; P:stamen development; F:mRNA binding	-
Cluster 5	VIT_204s0023g03900	lateral signaling target protein	; ; P:protein targeting to vacuole; F:metal ion binding; ; ; P:membrane fusion; ; C:nucleus;	-
Cluster 5	VIT_204s0044g00280	transcription elongation factor family protein	C:cytosol; F:translation elongation factor activity; ; P:regulation of transcription, DNA-dependent; F:DNA binding; C:nucleus; C:ribosome; P:regulation of translational elongation	-
Cluster 5	VIT_204s0044g00980	50s ribosomal protein 7	; P:methionine biosynthetic process; C:ribosome; C:mitochondrion; P:DNA-dependent transcription, elongation; F:structural constituent of ribosome; P:RNA splicing, via endonucleolytic cleavage and ligation; C:chloroplast; P:ribosome biogenesis	-
Cluster 5	VIT_205s0077g00570	f-box family protein	C:nucleus;	-
Cluster 5	VIT_205s0077g00650	poly polymerase	C:cytoplasm; ; ; F:RNA binding; ; F:polynucleotide adenylyltransferase activity; P:mRNA processing; C:nucleus	EC:2.7.7.19
Cluster 5	VIT_205s0077g00690	galactose kinase	P:carbohydrate phosphorylation; F:ATP binding; ; F:galactokinase activity; C:cytosol; F:N-acetylgalactosamine kinase activity	EC:2.7.1.6; EC:2.7.1.157
Cluster 5	VIT_205s0020g00670	s-adenosylmethionine synthase-like isoform	F:methionine adenosyltransferase activity; F:metal ion binding; P:S-adenosylmethionine biosynthetic process; P:one-carbon metabolic process; F:ATP binding; C:cytoplasm; ; P:methionine metabolic process	EC:2.5.1.6
Cluster 5	VIT_205s0020g02230	receptor-like cytosolic serine threonine-protein kinase rbk2-like	C:peroxisome; P:protein autophosphorylation; F:ATP binding; ; C:nucleus; F:protein serine/threonine kinase activity; ; P:serine family amino acid metabolic process	EC:2.7.11
Cluster 5	VIT_205s0020g02290	endonuclease exonuclease phosphatase domain-containing protein	; C:mitochondrion; F:exonuclease activity	-
Cluster 5	VIT_205s0020g02420	bsd domain-containing protein	C:chloroplast	-
Cluster 5	VIT_205s0020g02430	transmembrane bax inhibitor motif-containing protein 4	P:protein targeting to vacuole; P:membrane fusion; ; ;	-
Cluster 5	VIT_205s0020g02490	esterase lipase domain-containing protein	C:cytoplasm; F:GTP binding; C:plasma membrane; ; P:hydrogen peroxide biosynthetic process; C:nucleus;	-
Cluster 5	VIT_205s0020g02540	endo- - -beta-d-	P:Golgi organization; P:water transport; P:response to cadmium ion; C:plasma membrane; P:hyperosmotic response; F:carboxymethylenebutenolidase activity; P:glycolysis; C:nucleus; C:cytosol; C:apoplast; ; P:response to temperature stimulus;	EC:3.1.1.45
Cluster 5	VIT_205s0020g02600	membrane protein	C:chloroplast;	-
Cluster 5	VIT_205s0020g02790	nuclear transcription factor y subunit c-9	F:protein heterodimerization activity; F:sequence-specific DNA binding; C:cytoplasm; F:sequence-specific DNA binding transcription factor activity; ; P:regulation of transcription, DNA-dependent	-
Cluster 5	VIT_205s0020g02820	nedd8-activating enzyme catalytic subunit	C:cytoplasm; ; ; ; F:ATP binding; F:protein heterodimerization activity	-
Cluster 5	VIT_205s0020g03030	serine-threonine protein plant-	; ; C:plasma membrane; ; ;	-
Cluster 5	VIT_205s0020g03070	cyclin family protein	P:regulation of transcription, DNA-dependent; ; P:regulation of cyclin-dependent protein serine/threonine kinase activity	-
Cluster 5	VIT_205s0020g03320	amine oxidase	F:quinone binding; P:indoleacetic acid biosynthetic process; F:copper ion binding; P:coumarin biosynthetic process; ; ; ; P:tryptophan catabolic process; C:extracellular region; C:chloroplast	-
Cluster 5	VIT_205s0020g03680	uncharacterized n-acetyltransferase p20-like	; C:cytoplasm; F:N-acetyltransferase activity; P:acyl-carrier-protein biosynthetic process	EC:2.3.1
Cluster 5	VIT_205s0020g04070	-dihydroxy-3-keto-5-methylthiopentene dioxygenase 4	C:cytoplasm; F:metal ion binding; C:plasma membrane; ; ; C:nucleus;	-
Cluster 5	VIT_205s0020g04080	-dihydroxy-3-keto-5-methylthiopentene dioxygenase 3	; C:cytosol; ; ; ; F:iron ion binding; C:nucleus; C:plasma membrane	-
Cluster 5	VIT_205s0020g04550	uncharacterized protein	C:nuclear pore; ; ; ; F:ubiquitin-protein ligase activity; C:chloroplast;	EC:6.3.2.19
Cluster 5	VIT_205s0020g04670	auxin-induced protein 22d	; P:regulation of transcription, DNA-dependent; C:plastid; F:protein dimerization activity; P:auxin mediated signaling pathway; C:nucleus	-
Cluster 5	VIT_205s0020g04900	n-carbamoyl-l-amino acid hydrolase	P:allantoin catabolic process; P:methionine biosynthetic process; F:allantoate deiminase activity; F:N-carbamoyl-L-amino-acid hydrolase activity; C:mitochondrion; C:plastid; P:proteolysis; F:metallopeptidase activity; ; P:RNA splicing, via endonucleolytic cleavage and ligation; F:ureidoglycolate hydrolase activity; C:endoplasmic reticulum;	EC:3.5.3.9; EC:3.5.1.87; EC:3.5.3.19
Cluster 5	VIT_205s0049g00960	cryptochrome 2	; ; ; P:phototropism; ; ; F:protein homodimerization activity; ; C:vacuole; F:deoxyribodipyrimidine photo-lyase activity; P:chromatin remodeling; C:nucleus	EC:4.1.99.3
Cluster 5	VIT_205s0049g00980	actin depolymerizing factor	F:actin binding; ; P:actin filament depolymerization	-
Cluster 5	VIT_205s0029g00280	dna repair protein rad50	P:microtubule cytoskeleton organization; ; ; P:response to freezing; P:cell-cell signaling; F:zinc ion binding; P:embryo development ending in seed dormancy; ; C:Mre11 complex; P:photomorphogenesis; P:double-strand break repair; C:cytoplasm; P:embryo sac egg cell differentiation; ; ; P:meristem structural organization; ; ; P:seed germination; ; ; ; P:regulation of mitotic cell cycle; P:regulation…	-
Cluster 5	VIT_205s0029g00350	heat stress transcription factor a-5	P:regulation of transcription, DNA-dependent; F:sequence-specific DNA binding; P:nuclear-transcribed mRNA catabolic process; F:sequence-specific DNA binding transcription factor activity; C:cytoplasm; P:response to stress; C:transcription factor complex; P:regulation of transcription, DNA-dependent	-
Cluster 5	VIT_205s0029g00420	udp-d-glucuronic acid 4-epimerase	P:indoleacetic acid biosynthetic process; F:UDP-glucuronate 5'-epimerase activity; F:UDP-glucuronate 4-epimerase activity; C:endosome; ; P:tryptophan catabolic process; C:trans-Golgi network; ; F:coenzyme binding; P:nucleotide-sugar metabolic process; C:Golgi apparatus; P:starch metabolic process; P:sucrose metabolic process	EC:5.1.3.12; EC:5.1.3.6
Cluster 5	VIT_205s0029g00500	#NAME?	; P:protein folding; P:response to stress; ; ; C:nucleus	-
Cluster 5	VIT_205s0029g00540	down-regulated in metastasis domain-containing protein	C:nucleus; C:cytosol; C:Golgi apparatus	-
Cluster 5	VIT_205s0029g00656	beta galactosidase 9	C:plant-type cell wall; ; F:carbohydrate binding; C:plasma membrane; C:vacuolar membrane; C:extracellular region; C:cytosol; F:beta-galactosidase activity; ; P:glycosaminoglycan catabolic process; P:glycosphingolipid metabolic process; ; P:glycerolipid metabolic process	EC:3.2.1.23
Cluster 5	VIT_205s0062g00020	f-box protein fbw2-like	F:RNA-directed DNA polymerase activity; P:RNA-dependent DNA replication; F:RNA binding;	EC:2.7.7.49
Cluster 5	VIT_205s0062g00220	protein	C:chloroplast inner membrane	-
Cluster 5	VIT_205s0062g00720	udp-glycosyltransferase 75-like	C:phragmoplast; P:para-aminobenzoic acid metabolic process; ; ; F:UDP-glucose:4-aminobenzoate acylglucosyltransferase activity;	-
Cluster 5	VIT_205s0062g00850	protein	; C:plasmodesma; P:multicellular organismal development; F:monooxygenase activity; C:chloroplast; C:plasma membrane	-
Cluster 5	VIT_205s0094g00350	class iv chitinase	F:chitinase activity; P:carbohydrate metabolic process; C:plant-type cell wall; P:chitin catabolic process; C:plasma membrane; ; ; C:apoplast;	EC:3.2.1.14
Cluster 5	VIT_205s0094g00500	c2 and gram domain-containing protein ag03370-like	; P:systemic acquired resistance; ; P:salicylic acid biosynthetic process; C:extracellular region;	-
Cluster 5	VIT_205s0094g00950	btb and taz domain protein 4	C:vacuolar membrane; ; P:response to gibberellin stimulus; F:zinc ion binding; P:response to hydrogen peroxide; F:histone acetyltransferase activity; ; ; P:regulation of transcription, DNA-dependent; ; P:photoperiodism, flowering; P:response to jasmonic acid stimulus; ; P:pollen development; P:embryo sac development; P:response to cold; P:proximal/distal pattern formation; P:flower morphogenesis;…	EC:2.3.1.48
Cluster 5	VIT_205s0094g00966	ras-related protein ri	C:vacuole; F:GTP binding; ; C:plasma membrane; ; P:small GTPase mediated signal transduction;	-
Cluster 5	VIT_205s0077g00280	beta-amylase	; P:regulation of meristem structural organization; ; ; P:multidimensional cell growth; P:starch catabolic process; ; ; C:chloroplast; ; P:root hair elongation; C:cytosol; ; P:microtubule nucleation; ; P:protein phosphorylation; F:protein serine/threonine kinase activity; ; ; P:cell tip growth; ; P:gametophyte development; C:plasma membrane; C:nucleus; F:ATP binding; ; P:sucrose metabolic process…	EC:2.7.11
Cluster 5	VIT_206s0004g00830	pp2ac-2 - phosphatase 2a isoform 2 belonging to family 2	C:nucleolus; F:metal ion binding; F:protein serine/threonine phosphatase activity; C:plasma membrane; ; P:protein dephosphorylation; C:cytosol	-
Cluster 5	VIT_206s0004g00870	protein	C:extracellular region; ; C:vacuole	-
Cluster 5	VIT_206s0004g00950	e3 ubiquitin-protein ligase br-like 2	; F:zinc ion binding; ; C:cytoplasm; P:leaf morphogenesis; P:tRNA processing; ; P:histone H2B ubiquitination; P:positive regulation of transcription, DNA-dependent; F:protein homodimerization activity; P:regulation of mitotic cell cycle; P:post-translational protein modification; C:nucleus; ;	-
Cluster 5	VIT_206s0004g02630	protein binding	P:protein phosphorylation; F:zinc ion binding; F:protein serine/threonine kinase activity; F:ubiquitin-protein ligase activity; F:ATP binding; C:extracellular region; P:cytokinin metabolic process; C:plasma membrane; ; P:serine family amino acid metabolic process;	EC:2.7.11; EC:6.3.2.19
Cluster 5	VIT_206s0004g02970	e3 ubiquitin-protein ligase mgr-like	F:zinc ion binding; C:plasma membrane;	-
Cluster 5	VIT_206s0004g02980	f-box kelch-repeat protein at5g60570-like	; C:nucleus;	-
Cluster 5	VIT_206s0004g03320	ibr domain containing protein	F:nucleic acid binding; F:zinc ion binding;	-
Cluster 5	VIT_206s0004g03380	trna intron endonuclease	P:response to fructose stimulus; ; P:photorespiration; ; ; P:hydrogen peroxide catabolic process; C:apoplast; P:response to sucrose stimulus; P:cellular response to nitrogen starvation; P:tRNA splicing, via endonucleolytic cleavage and ligation; C:cytosolic ribosome; C:vacuole; P:mRNA processing; F:heme binding; P:aging; P:response to jasmonic acid stimulus; ; ; C:peroxisome; F:cobalt ion binding…	EC:1.11.1.6
Cluster 5	VIT_206s0004g03450	v-type proton atpase16 kda subunit a isoform-like	; P:proton-transporting V-type ATPase complex assembly; C:mitochondrion; ; ; C:plant-type vacuole membrane; C:endosome; ; C:trans-Golgi network; C:vacuolar proton-transporting V-type ATPase, V0 domain; ; C:chloroplast; F:hydrogen-translocating pyrophosphatase activity; C:plasma membrane	-
Cluster 5	VIT_206s0004g03600	dna repair protein rad-like 2	C:cytoplasm; ; F:DNA-dependent ATPase activity; F:DNA binding; F:ATP binding; C:nucleus; ;	-
Cluster 5	VIT_206s0004g03670	probable serine threonine-protein kinase rlckvii-like	; C:plasma membrane; P:protein phosphorylation; F:ATP binding; C:nucleus; F:protein serine/threonine kinase activity; P:serine family amino acid metabolic process	EC:2.7.11
Cluster 5	VIT_206s0004g04280	actin-depolymerizing factor 2-like isoform	P:response to oxidative stress; C:mitochondrion; P:defense response to bacterium; P:defense response signaling pathway, resistance gene-dependent; F:actin binding; C:chloroplast; P:response to cadmium ion; C:nucleus; C:plasma membrane; ; P:actin filament depolymerization	-
Cluster 5	VIT_206s0004g04480	protein fyd	P:hyperosmotic salinity response; ; P:response to high light intensity; P:response to hydrogen peroxide; P:response to heat; C:mitochondrion; P:protein N-linked glycosylation	-
Cluster 5	VIT_206s0004g04600	protein phosphatase	; P:N-terminal protein myristoylation; P:jasmonic acid mediated signaling pathway; P:systemic acquired resistance, salicylic acid mediated signaling pathway; ; ; P:defense response to fungus; P:negative regulation of programmed cell death; ; ; ; P:lateral root development; P:response to cold; P:oligopeptide transport; P:abscisic acid mediated signaling pathway; P:leaf development; C:plasma membra…	-
Cluster 5	VIT_206s0004g04650	type 2 metallothionein	F:metal ion binding	-
Cluster 5	VIT_206s0004g04660	---NA---	F:metal ion binding	-
Cluster 5	VIT_206s0004g04700	amino acid selective channel protein	P:response to glucose stimulus; P:response to jasmonic acid stimulus; P:response to sucrose stimulus; ; P:defense response to bacterium; C:etioplast membrane; P:response to cold; ; ; C:pore complex; F:protein homodimerization activity; P:protein import into chloroplast stroma; C:vacuole; C:chloroplast outer membrane; P:amino acid transport	-
Cluster 5	VIT_206s0004g04730	cax-interacting protein 4	; F:zinc ion binding; F:nucleic acid binding; ; P:photoperiodism, flowering; ; P:lipid transport; ; C:cytoplasm; C:nucleus	-
Cluster 5	VIT_206s0004g04930	oxysterol-binding protein	C:cytosol; ; ; P:innate immune response; ; P:salicylic acid mediated signaling pathway; P:para-aminobenzoic acid metabolic process; P:steroid metabolic process; P:response to high light intensity; P:response to hydrogen peroxide; C:nucleus; P:salicylic acid biosynthetic process	-
Cluster 5	VIT_206s0004g05090	e3 ubiquitin-protein ligase rin-like	F:metal ion transmembrane transporter activity; ; P:transmembrane transport; ; F:zinc ion binding; ;	-
Cluster 5	VIT_206s0004g05550	gtp-binding protein ra1	P:protein folding; P:response to hydrogen peroxide; ; F:GTP binding; ; C:Golgi apparatus; P:intracellular protein transport; C:cytosol; ; P:small GTPase mediated signal transduction; P:response to high light intensity; C:endosome; P:response to heat; C:plasmodesma; C:cell plate; F:GTPase activity; C:plasma membrane	-
Cluster 5	VIT_206s0004g05650	uncharacterized protein	P:response to oxidative stress	-
Cluster 5	VIT_206s0004g05800	phosphatidylinositol:ceramide inositolphosphotransferase	P:defense response; C:Golgi apparatus; ; ; C:mitochondrion;	-
Cluster 5	VIT_206s0004g06350	pleckstrin homology domain-containing protein	; C:cytoplasm; ;	-
Cluster 5	VIT_206s0004g06580	myo-inositol kinase	; ; ;	-
Cluster 5	VIT_206s0004g06640	pyridoxal biosynthesis protein	P:pentose-phosphate shunt; P:positive regulation of catalytic activity; ; ; P:maltose metabolic process; P:response to lipid hydroperoxide; P:pyridoxal phosphate biosynthetic process; C:chloroplast; C:cytosol; F:protein heterodimerization activity; P:hyperosmotic salinity response; ; P:cellular amino acid metabolic process; ; F:protein homodimerization activity; F:catalytic activity; C:plasma mem…	-
Cluster 5	VIT_206s0004g06650		; ; ; P:D-xylose metabolic process; F:phosphatidylinositol phospholipase C activity; ; C:plasma membrane; F:calcium ion binding; ; P:actin filament-based movement; P:intracellular signal transduction; P:phospholipid catabolic process; P:diacylglycerol metabolic process	EC:3.1.4.11
Cluster 5	VIT_206s0004g06880	ran-binding protein homolog c-like	P:RNA processing; P:cell cycle process; P:protein import into nucleus, translocation; ; P:mRNA export from nucleus; C:nucleus	-
Cluster 5	VIT_206s0004g06940	zip transporter	P:response to nematode; C:plasma membrane; ; F:2-alkenal reductase [NAD(P)] activity; ; F:zinc ion binding; ; F:zinc ion transmembrane transporter activity	EC:1.3.1.74
Cluster 5	VIT_206s0004g07430	phox domain-containing protein	; C:cytosol; P:late endosome to vacuole transport; P:intracellular signal transduction; C:retromer complex; ; ; ; ; C:multivesicular body membrane; F:protein heterodimerization activity; C:nucleus	-
Cluster 6	VIT_206s0009g00370	e3 ubiquitin-protein ligase pub23-like	; ; ; P:respiratory burst involved in defense response; F:ubiquitin-protein ligase activity; C:cytosol;	EC:6.3.2.19
Cluster 6	VIT_206s0009g02230	cysteine inhibitor	F:cysteine-type endopeptidase inhibitor activity; ; F:peptidase activity; F:cobalt ion binding; P:response to abiotic stimulus; P:proteolysis	-
Cluster 6	VIT_206s0009g02500	copper ion binding	; F:copper ion binding; P:electron transport chain; F:electron carrier activity;	-
Cluster 6	VIT_207s0005g00290	universal stress protein	C:vacuole; P:response to stress; C:Golgi apparatus; C:plasma membrane; P:response to molecule of fungal origin	-
Cluster 6	VIT_207s0005g00390	beta-glucosidase1-like	P:carbohydrate metabolic process; C:extracellular region; F:beta-glucosidase activity;	EC:3.2.1.21
Cluster 6	VIT_207s0005g00750	sucrose synthase	; P:biosynthetic process; P:sucrose metabolic process; P:starch metabolic process	-
Cluster 6	VIT_207s0005g00820	ap2 erf domain-containing transcription factor	F:sequence-specific DNA binding transcription factor activity; F:DNA binding; P:regulation of transcription, DNA-dependent; C:transcription factor complex; P:regulation of transcription, DNA-dependent	-
Cluster 6	VIT_207s0005g02570	wrky transcription	F:sequence-specific DNA binding transcription factor activity; F:sequence-specific DNA binding; F:zinc ion binding; P:regulation of transcription, DNA-dependent; C:transcription factor complex; P:regulation of transcription, DNA-dependent	-
Cluster 6	VIT_207s0095g00670	g-type lectin s-receptor-like serine threonine-protein kinase ce-like	P:protein phosphorylation; F:ATP binding; F:protein serine/threonine kinase activity; ; P:serine family amino acid metabolic process	EC:2.7.11
Cluster 6	VIT_207s0205g00070	phosphoenolpyruvate carboxykinase	C:cytosol; C:nucleolus; ; P:leaf morphogenesis; F:DNA binding; F:ATP binding; ; ; ; P:gluconeogenesis; P:response to cadmium ion; ; ; P:tricarboxylic acid cycle;	-
Cluster 6	VIT_208s0056g00290	calcium binding protein	P:response to cadmium ion; ; ; F:calcium ion binding	-
Cluster 6	VIT_208s0032g00760	protein lurp-one-related 8	F:translation initiation factor activity; C:ribosome; P:regulation of translational initiation	-
Cluster 6	VIT_208s0058g00470	abscisic acid receptor pyl4	F:receptor activity; ; ; C:nucleus; P:abscisic acid mediated signaling pathway	-
Cluster 6	VIT_208s0058g00670	uncharacterized protein lo00263765	P:membrane fusion; ; P:methylation; ; C:mitochondrion	-
Cluster 6	VIT_208s0040g00770	cysteine proteinase inhibitor	F:cysteine-type endopeptidase inhibitor activity; ; F:peptidase activity; F:cobalt ion binding; P:defense response; P:response to abiotic stimulus; C:extracellular region; P:proteolysis	-
Cluster 6	VIT_208s0040g02280	protein	; ; F:dolichyldiphosphatase activity; F:palmitoyl-(protein) hydrolase activity; P:pollen tube development; P:cellular protein modification process; C:chloroplast; ; P:glycosphingolipid metabolic process; P:phospholipid catabolic process	EC:3.1.2.22; EC:3.6.1.43
Cluster 6	VIT_208s0040g02700	chloroplast-targeted copper chaperone protein	; F:metal ion binding	-
Cluster 6	VIT_208s0007g00540	haloacid dehalogenase-like hydrolase domain-containing protein	;	-
Cluster 6	VIT_208s0007g02570	ccr4-associated factor	; F:nucleic acid binding; C:nucleus; P:response to biotic stimulus; F:poly(A)-specific ribonuclease activity;	EC:3.1.13.4
Cluster 6	VIT_208s0007g02770	iaa-amino acid hydrolase	P:para-aminobenzoic acid metabolic process; F:hippurate hydrolase activity; ; ; C:chloroplast; P:proteolysis; C:endoplasmic reticulum; ; F:metallopeptidase activity; P:auxin metabolic process; P:L-phenylalanine metabolic process	EC:3.5.1.32
Cluster 6	VIT_208s0007g02860	pinus taeda anonymous locus 05424_ genomic sequence	F:RNA binding; C:mitochondrion; ; C:chloroplast	-
Cluster 6	VIT_208s0007g03690	uridine nucleosidase-like	F:uridine nucleosidase activity; F:adenosine nucleosidase activity; F:xanthosine nucleotidase activity; ; ; F:inosine nucleosidase activity; C:cytosol; P:pyrimidine nucleobase metabolic process;	EC:3.2.2.7; EC:3.2.2.3; EC:3.2.2.2
Cluster 6	VIT_208s0007g04460	subfamily member 28	; ; ; C:chloroplast;	-
Cluster 6	VIT_208s0007g04570	udp-glucosyl transferase 73	; P:amino acid transport;	-
Cluster 6	VIT_208s0007g08050	peptidase s family protein	P:intracellular signal transduction; ; P:proteolysis; F:serine-type exopeptidase activity; F:serine-type endopeptidase activity; C:extracellular region; ; C:chloroplast thylakoid lumen;	EC:3.4.21
Cluster 6	VIT_208s0007g08840	glycosyltransferase family protein	C:extracellular region; ; ;	-
Cluster 6	VIT_209s0002g04280	dynein light chain	F:microtubule motor activity; F:Rho guanyl-nucleotide exchange factor activity; C:microtubule associated complex; P:microtubule cytoskeleton organization; ; P:pollen tube growth; C:cytoplasm; C:nucleus; C:microtubule; P:regulation of GTPase activity	-
Cluster 6	VIT_209s0002g06420	lactoylglutathione lyase glyoxalase i-like protein	C:cytoplasm; P:hyperosmotic salinity response; ; P:carbohydrate metabolic process; P:response to sucrose stimulus; P:para-aminobenzoic acid metabolic process; ; P:response to fructose stimulus; F:lactoylglutathione lyase activity; P:pyruvate metabolic process	EC:4.4.1.5
Cluster 6	VIT_209s0070g00490	protein phosphatase 2c	P:indoleacetic acid biosynthetic process; ; ; F:metal ion binding; C:plastid; P:systemic acquired resistance; F:protein serine/threonine phosphatase activity; P:tryptophan catabolic process; P:protein dephosphorylation; C:protein serine/threonine phosphatase complex	-
Cluster 6	VIT_200s0203g00050	receptor-interacting protein	C:mitochondrion; C:chloroplast stroma	-
Cluster 6	VIT_200s0225g00230	alliin lyase	F:L-methionine:2-oxoglutarate aminotransferase activity; ; ; ; F:L-tyrosine:pyruvate aminotransferase activity; P:positive gravitropism; ; F:L-tryptophan:pyruvate aminotransferase activity; F:L-leucine:2-oxoglutarate aminotransferase activity; F:L-tryptophan:2-oxoglutarate aminotransferase activity; P:cotyledon development; P:defense response to bacterium; C:cytoplasm; ; P:gynoecium development; …	EC:2.6.1.27; EC:4.4.1.4; EC:2.6.1.28; EC:2.6.1.6; EC:2.6.1.5; EC:2.6.1.58
Cluster 6	VIT_200s0229g00060	auxin-induced protein 5ng4-like	F:zinc ion binding; F:DNA binding; P:pollen tube growth; P:actin filament-based movement; P:plant-type cell wall modification; F:chromatin binding; ; C:nucleus; C:chromatin	-
Cluster 6	VIT_200s0322g00030	galactomannan galactosyltransferase	F:xyloglucan 6-xylosyltransferase activity; ; C:Golgi apparatus;	EC:2.4.2.39
Cluster 6	VIT_200s0347g00030	col domain class transcription factor	F:zinc ion binding; C:intracellular	-
Cluster 6	VIT_200s0404g00040	probable adp-ribosylation factor gtpase-activating protein agd5-like	C:trans-Golgi network; F:zinc ion binding; ; C:cytosol; P:activation of ARF GTPase activity; C:endosome; F:ARF GTPase activator activity	-
Cluster 6	VIT_200s0524g00030	protein	C:cytoplasm; C:plasma membrane; P:protein autophosphorylation; ; F:ubiquitin-protein ligase activity; F:transmembrane receptor protein serine/threonine kinase binding; C:nucleus; ;	EC:6.3.2.19
Cluster 6	VIT_200s0566g00020	upf0308 protein chloroplastic	; ; ; P:peroxidase reaction; P:response to oxidative stress	-
Cluster 6	VIT_200s0662g00040	dna binding	; P:regulation of transcription, DNA-dependent; F:DNA binding; ; F:sequence-specific DNA binding transcription factor activity; ; ; C:transcription factor complex; P:regulation of transcription, DNA-dependent	-
Cluster 6	VIT_200s0768g00040	receptor-like cytosolic serine threonine-protein kinase rb-like	; ; ; ; C:cytosol; P:response to parasitic fungus; ; F:MAP kinase kinase kinase activity; ; ; C:nucleus; F:ATP binding; ; P:serine family amino acid metabolic process	EC:2.7.11.25; EC:2.7.11
Cluster 6	VIT_200s0929g00020	receptor-like cytosolic serine threonine-protein kinase rb-like	; ; ; ; ; C:cytosol; P:protein autophosphorylation; P:response to parasitic fungus; ; F:MAP kinase kinase kinase activity; ; ; C:nucleus; F:ATP binding; ; P:serine family amino acid metabolic process	EC:2.7.11.25; EC:2.7.11
Cluster 6	VIT_202s0025g00030	protein binding	F:zinc ion binding; C:mitochondrion; P:negative regulation of transcription, DNA-dependent; ; C:nucleus;	-
Cluster 6	VIT_202s0025g00500	protein	P:cellular metabolic process	-
Cluster 6	VIT_202s0025g00820	cation proton exchanger	; C:late endosome; P:regulation of pH; ; C:chloroplast; P:sodium ion transmembrane transport;	-
Cluster 6	VIT_202s0025g02540	uncharacterized protein	C:nucleus; C:cytoplasm	-
Cluster 6	VIT_202s0025g03520	haloacid dehalogenase-like hydrolase domain-containing protein	; ; C:nucleus; C:plastid	-
Cluster 6	VIT_202s0025g03570	polynucleotidyl transferase ribonuclease h-like protein	; ; ; F:nucleic acid binding; P:regulation of transcription, DNA-dependent; F:ATP binding; ; C:cytoplasm; C:nucleus	-
Cluster 6	VIT_202s0025g03600	glutathione peroxidase	P:toxin catabolic process; P:circadian rhythm; P:response to oxidative stress; P:chromatin assembly or disassembly; P:response to cadmium ion; C:plasma membrane; F:glutathione peroxidase activity; C:chloroplast; C:cytosol; C:apoplast; ; C:mitochondrion; ; P:glutathione metabolic process; P:peroxidase reaction	EC:1.11.1.9
Cluster 6	VIT_202s0025g04290	thaumatin-like protein	P:defense response to fungus; C:extracellular region;	-
Cluster 6	VIT_202s0025g04730	protein	; ; C:cytoplasm; P:photorespiration; ; F:glyoxylate reductase (NADP) activity; F:glyoxylate reductase activity; P:glycine metabolic process; P:L-serine metabolic process; P:threonine metabolic process; P:glyoxylate metabolic process; P:pyruvate metabolic process	EC:1.1.1.26; EC:1.1.1.79
Cluster 6	VIT_202s0025g05050	protein	P:single-organism cellular process; F:DNA binding; C:plasmodesma; F:zinc ion binding	-
Cluster 6	VIT_202s0033g00075	histone acetyltransferase	; F:zinc ion binding; P:regulation of transcription, DNA-dependent; F:histone acetyltransferase activity; ; C:transcription factor complex; P:regulation of transcription, DNA-dependent; ; P:acyl-carrier-protein biosynthetic process	EC:2.3.1.48
Cluster 6	VIT_202s0087g00930	carotenoid cleavage dioxygenase 4	; ; ;	-
Cluster 6	VIT_203s0038g03430	expansin-like a2	C:plant-type cell wall; P:plant-type cell wall loosening; P:unidimensional cell growth; C:extracellular region; ;	-
Cluster 6	VIT_203s0038g04660	isoflavone reductase homolog	P:response to cadmium ion; C:cytoplasm; ; ;	-
Cluster 6	VIT_203s0063g02030	4-hydroxy-3-methylbut-2-enyl diphosphate reductase	; F:4-hydroxy-3-methylbut-2-en-1-yl diphosphate synthase activity; ; C:chloroplast stroma; ;	EC:1.17.7.1
Cluster 6	VIT_204s0008g00030	lachrymatory-factor synthase	C:nucleus	-
Cluster 6	VIT_204s0008g00520	6-phosphofructokinase 3-like	; C:6-phosphofructokinase complex; F:6-phosphofructokinase activity; F:diphosphate-fructose-6-phosphate 1-phosphotransferase activity; F:ATP binding; P:fructose 6-phosphate metabolic process; P:glycolysis; ; C:plasma membrane; P:fructose metabolic process; ; ; P:gluconeogenesis; P:pentose-phosphate shunt	EC:2.7.1.11; EC:2.7.1.90
Cluster 6	VIT_204s0008g02050	alpha beta fold family protein	; ; C:chloroplast	-
Cluster 6	VIT_204s0008g02800	auxin-induced protein 6b	; ; F:ATP binding; P:auxin mediated signaling pathway;	-
Cluster 6	VIT_204s0008g04990	potassium channel	F:voltage-gated potassium channel activity; P:root hair elongation; ; ; P:pollen tube growth; ; C:voltage-gated potassium channel complex	-
Cluster 6	VIT_204s0008g05770	calcineurin b-like protein-interacting protein kinase	P:defense response to fungus; P:protein phosphorylation; F:ATP binding; ; F:protein serine/threonine kinase activity; ; P:serine family amino acid metabolic process	EC:2.7.11
Cluster 6	VIT_204s0008g07020	rieske iron-sulfur protein tic55	; ; ; F:metal ion binding; ; ; C:chloroplast inner membrane; P:protein targeting to chloroplast	-
Cluster 6	VIT_204s0023g00320	auxin efflux carrier component 8	P:transmembrane transport; ; C:mitochondrion; ; P:auxin polar transport; P:pollen development; F:auxin:hydrogen symporter activity; ; P:auxin mediated signaling pathway; C:endoplasmic reticulum;	-
Cluster 6	VIT_204s0023g00600	isopentenyl diphosphate isomerase	C:cytosol; C:mitochondrion; F:metal ion binding; P:isopentenyl diphosphate biosynthetic process; ; P:flower development; P:dimethylallyl diphosphate biosynthetic process; ; F:isopentenyl-diphosphate delta-isomerase activity; ; C:chloroplast; ; P:steroid biosynthetic process	EC:5.3.3.2
Cluster 6	VIT_204s0023g02280	salicylate o-methyltransferase	P:methylation; F:jasmonate O-methyltransferase activity	EC:2.1.1.141
Cluster 6	VIT_204s0023g03230	saur family protein	P:auxin mediated signaling pathway; C:mitochondrion;	-
Cluster 6	VIT_204s0023g03470	chaperone protein dnaj chloroplastic-like	P:protein folding; ;	-
Cluster 6	VIT_204s0023g03600	thiosulfate sulfurtransferase	; P:systemic acquired resistance, salicylic acid mediated signaling pathway; F:thiosulfate sulfurtransferase activity; ; P:aging; C:chloroplast; ; P:cell wall macromolecule metabolic process	EC:2.8.1.1
Cluster 6	VIT_205s0077g00730	wrky transcription	F:sequence-specific DNA binding transcription factor activity; F:sequence-specific DNA binding; P:regulation of transcription, DNA-dependent; C:transcription factor complex; P:regulation of transcription, DNA-dependent	-
Cluster 6	VIT_205s0020g03870	protein kinase	; C:plasma membrane; P:protein phosphorylation; F:ATP binding; C:nucleus; F:protein serine/threonine kinase activity; P:serine family amino acid metabolic process	EC:2.7.11
Cluster 6	VIT_205s0020g04850	protein flk	F:ATP binding; P:pollen tube growth; ; ; P:plant-type cell wall modification; ; C:nucleus	-
Cluster 6	VIT_205s0049g00090	ethylene receptor	; P:intracellular signal transduction; ; P:regulation of transcription, DNA-dependent; ; F:ATP binding; C:endoplasmic reticulum membrane; ; P:ethylene mediated signaling pathway; P:regulation of transcription, DNA-dependent; C:protein histidine kinase complex	-
Cluster 6	VIT_205s0094g00300	endochitinase pr4	F:chitinase activity; P:carbohydrate metabolic process; P:chitin catabolic process; ; ; ;	EC:3.2.1.14
Cluster 6	VIT_206s0004g00070	alpha-expansin	C:plant-type cell wall; P:plant-type cell wall organization; ; C:extracellular region; ; ; P:syncytium formation	-
Cluster 6	VIT_206s0004g00800	neutral amino acid transport protein	P:sphingoid biosynthetic process; ; ; P:amino acid transmembrane transport; ; ; C:plasma membrane; ;	-
Cluster 6	VIT_206s0004g00960	uncharacterized protein	C:chloroplast	-
Cluster 6	VIT_206s0004g02200	chaperonin-like protein	C:chloroplast stroma; ;	-
Cluster 6	VIT_206s0004g05460	protein phosphatase 2c	P:negative regulation of abscisic acid mediated signaling pathway; C:cytosol; P:response to jasmonic acid stimulus; P:protein dephosphorylation; ; F:metal ion binding; P:response to cold; ; ; P:hyperosmotic salinity response; ; P:chloroplast organization; P:response to auxin stimulus; F:protein serine/threonine phosphatase activity; ; P:response to ethylene stimulus; C:nucleus; C:protein serine/t…	-
Cluster 6	VIT_206s0004g05730	universal stress protein family protein	C:plasmodesma; C:cytoplasm; P:response to cold; C:plasma membrane	-
Cluster 7	VIT_206s0009g00340	uncharacterized protein	C:cytoplasm; F:poly(A)-specific ribonuclease activity; P:mRNA catabolic process; F:metal ion binding; F:RNA binding; C:nucleus; ;	EC:3.1.13.4
Cluster 7	VIT_206s0009g00880	axial regulator yabby 2	F:sequence-specific DNA binding transcription factor activity; ; C:transcription factor complex; P:regulation of transcription, DNA-dependent	-
Cluster 7	VIT_206s0009g02360	ng interacting factor 3 like binding protein isoform	C:THO complex part of transcription export complex; P:mRNA processing	-
Cluster 7	VIT_206s0009g02640	hydroxymethylglutaryl- lyase	; C:mitochondrion; P:isoleucine catabolic process; P:leucine catabolic process; P:valine catabolic process; P:cellular ketone body metabolic process	-
Cluster 7	VIT_206s0009g02680	uncharacterized protein	F:RNA-directed DNA polymerase activity; P:RNA-dependent DNA replication; F:RNA binding; C:chloroplast; C:mitochondrion	EC:2.7.7.49
Cluster 7	VIT_206s0080g00030	aryl-alcohol dehydrogenase -like	P:aromatic amino acid family metabolic process; P:pentose-phosphate shunt; P:sulfur amino acid metabolic process; ; ; P:unsaturated fatty acid biosynthetic process; C:plant-type cell wall; ; P:vitamin metabolic process; P:chloroplast relocation; P:glycine catabolic process; ; ; ; F:aldo-keto reductase (NADP) activity; P:cellular amino acid biosynthetic process; C:chloroplast stroma; P:ncRNA metab…	EC:1.1.1
Cluster 7	VIT_206s0080g00440	30s ribosomal protein s9	; C:mitochondrion; P:DNA-dependent transcription, elongation; F:structural constituent of ribosome; P:pyrimidine ribonucleotide biosynthetic process; C:cytosolic small ribosomal subunit; P:ribosome biogenesis	-
Cluster 7	VIT_206s0080g00900	leucine-rich repeat-containing protein		-
Cluster 7	VIT_206s0080g00940	nitrilase 4a	F:cyanoalanine nitrilase activity; ; F:3-cyanoalanine hydratase activity; ; P:response to cadmium ion; C:plasma membrane; P:cellular response to sulfate starvation; ; ; C:chloroplast; C:apoplast; ; P:nitrile metabolic process	EC:3.5.5.4; EC:4.2.1.65
Cluster 7	VIT_207s0005g00040	dephospho- kinase	; ; C:peroxisome; F:ATP binding; ; ; C:chloroplast; C:vacuole;	-
Cluster 7	VIT_207s0005g00520	translocase oe6	; ; ; C:plastid	-
Cluster 7	VIT_207s0005g00880	fumarate class ii	C:tricarboxylic acid cycle enzyme complex; P:response to oxidative stress; P:pollen tube development; ; ; ; C:cytosol; ; C:mitochondrion; F:fumarate hydratase activity;	EC:4.2.1.2
Cluster 7	VIT_207s0005g02270	pto kinase interactor	P:plant-type hypersensitive response; F:ATP binding; ; F:MAP kinase kinase kinase activity; C:cytoplasm; C:plasma membrane; ; ; P:serine family amino acid metabolic process	EC:2.7.11.25; EC:2.7.11
Cluster 7	VIT_207s0005g03070	uncharacterized protein	F:protein dimerization activity;	-
Cluster 7	VIT_207s0005g03380	mitochondrial import inner membrane translocase subunit tim44	C:mitochondrial inner membrane presequence translocase complex; P:protein targeting to mitochondrion; P:termination of G-protein coupled receptor signaling pathway;	-
Cluster 7	VIT_207s0005g03440	structural maintenance of chromosomes	P:gravitropism; P:methylation-dependent chromatin silencing; ; P:xylan biosynthetic process; ; ; P:regulation of chromosome organization; C:chloroplast; P:determination of bilateral symmetry; ; P:RNA processing; ; P:organ morphogenesis; ; ; P:positive regulation of transcription, DNA-dependent; P:sister chromatid cohesion; ; C:nucleus; F:ATP binding; C:cohesin complex;	-
Cluster 7	VIT_207s0005g03470	structural maintenance of chromosomes	P:gravitropism; P:methylation-dependent chromatin silencing; ; P:xylan biosynthetic process; ; ; P:regulation of chromosome organization; C:chloroplast; P:determination of bilateral symmetry; ; P:RNA processing; ; P:organ morphogenesis; ; ; P:positive regulation of transcription, DNA-dependent; P:sister chromatid cohesion; ; C:nucleus; F:ATP binding; C:cohesin complex;	-
Cluster 7	VIT_207s0005g03620	uncharacterized protein	; ; C:nucleus; C:plastid	-
Cluster 7	VIT_207s0005g03640	ribophorin ii family protein	C:oligosaccharyltransferase complex; ; C:mitochondrion; ; P:cellulose biosynthetic process; C:plasmodesma; P:rRNA processing; P:response to cold; C:plant-type cell wall; C:vacuolar membrane; ; F:dolichyl-diphosphooligosaccharide-protein glycotransferase activity; C:Golgi apparatus; C:plasma membrane	EC:2.4.1.119
Cluster 7	VIT_207s0005g03900	rho gdp-dissociation inhibitor-like	F:Rho GDP-dissociation inhibitor activity; P:cell tip growth; ; C:plastid	-
Cluster 7	VIT_207s0005g04400	photosystem ii reaction center psb28 protein	P:very long-chain fatty acid metabolic process; P:phosphatidylglycerol biosynthetic process; P:cuticle development; ; ; C:photosystem II reaction center; F:methylated-DNA-[protein]-cysteine S-methyltransferase activity; C:chloroplast thylakoid membrane; C:chloroplast stroma; ; C:oxygen evolving complex	EC:2.1.1.63
Cluster 7	VIT_207s0005g04860	glutaredoxin- chloroplastic-like	; F:electron carrier activity; P:cell redox homeostasis; F:glutathione-disulfide reductase activity; C:chloroplast stroma; ; ; P:gluconeogenesis; P:glutathione metabolic process	EC:1.8.1.7
Cluster 7	VIT_207s0005g05660	f-box kelch repeat-containing f-box family protein		-
Cluster 7	VIT_207s0005g06360	e3 ubiquitin-protein ligase pr	; F:zinc ion binding; C:intracellular part;	-
Cluster 7	VIT_207s0005g06680	helicase sant- dna binding protein	C:apoplast; F:DNA binding; F:chromatin binding; C:chromatin	-
Cluster 7	VIT_207s0095g00730	sterile alpha motif domain-containing protein	C:cytoplasm; ;	-
Cluster 7	VIT_207s0289g00020	ferredoxin	; F:electron carrier activity; P:photorespiration; ; ; C:chloroplast; ; C:mitochondrion;	-
Cluster 7	VIT_208s0056g00040	transducin wd40 domain-containing protein	C:cytosol; C:mitochondrion; C:plasma membrane;	-
Cluster 7	VIT_208s0056g00080	alpha- -galacturonosyltransferase	C:endosome; ; C:Golgi apparatus; ; P:hydrogen peroxide biosynthetic process; C:trans-Golgi network;	-
Cluster 7	VIT_208s0056g00660	pentatricopeptide repeat-containing protein	C:mitochondrion;	-
Cluster 7	VIT_208s0032g00300	fiber annexin	; P:response to stress; F:calcium ion binding; F:calcium-dependent phospholipid binding; P:response to temperature stimulus	-
Cluster 7	VIT_208s0032g00620	ribosomal protein 7e family protein	; C:mitochondrion; F:metal ion binding; F:structural constituent of ribosome; ; ; F:GTPase activity; C:chloroplast; F:GTP binding; P:ribosome biogenesis	-
Cluster 7	VIT_208s0032g00670	probable glutamate carboxypeptidase 2-like	; ; ; P:root development; C:mitochondrion; ; F:hydrolase activity, hydrolyzing O-glycosyl compounds; P:meristem development; P:photomorphogenesis; P:carbohydrate metabolic process; ; P:proteolysis; F:2-alkenal reductase [NAD(P)] activity; P:embryo development	EC:1.3.1.74
Cluster 7	VIT_208s0032g00990	protein	C:extracellular region; C:plasma membrane	-
Cluster 7	VIT_208s0058g00370	uncharacterized protein	F:RNA binding; P:starch metabolic process; P:RNA-dependent DNA replication; ; F:RNA-directed DNA polymerase activity; ; C:nucleomorph; P:plant-type cell wall organization; P:polysaccharide catabolic process; C:nucleus	EC:2.7.7.49
Cluster 7	VIT_208s0058g00540	receptor-like kinase	C:plant-type cell wall; C:plasma membrane; P:cell cycle; P:protein phosphorylation; F:ATP binding; F:2-alkenal reductase [NAD(P)] activity; ; F:cyclin-dependent protein serine/threonine kinase activity; ; ; ; P:regulation of cell cycle; P:serine family amino acid metabolic process	EC:1.3.1.74; EC:2.7.11.22
Cluster 7	VIT_208s0040g00020	thioredoxin h	C:plasma membrane; F:electron carrier activity; P:cell redox homeostasis; P:glycerol ether metabolic process; C:nucleus; C:cytosol; ; C:plastid; ; P:electron transport chain;	-
Cluster 7	VIT_208s0040g00530	protein mp7	;	-
Cluster 7	VIT_208s0040g00540	vq motif-containing protein	; ; C:nucleus; ;	-
Cluster 7	VIT_208s0040g00600	nascent polypeptide associated complex alpha chain	; ; C:cytosolic ribosome;	-
Cluster 7	VIT_208s0040g00620	uncharacterized protein	C:plastid	-
Cluster 7	VIT_208s0040g02300	dead-box atp-dependent rna helicase 57	F:RNA binding; F:ATP-dependent helicase activity; P:pyrimidine ribonucleotide biosynthetic process; F:ATP binding; C:nucleus	-
Cluster 7	VIT_208s0040g02630	60s ribosomal protein l23a-like	; P:response to oxidative stress; ; C:nucleolus; P:response to cold; ; F:structural constituent of ribosome; ; P:response to high light intensity; C:cytosolic ribosome; ; P:ribosome biogenesis	-
Cluster 7	VIT_208s0040g02670	tetratricopeptide repeat domain-containing protein	; C:ribosome; ; F:structural constituent of ribosome; ; P:protein targeting to mitochondrion; C:chloroplast thylakoid membrane; C:plasma membrane; C:chloroplast thylakoid lumen; ; P:ribosome biogenesis	-
Cluster 7	VIT_208s0040g02740	pectate lyase	F:pectate lyase activity; C:plasma membrane	EC:4.2.2.2
Cluster 7	VIT_208s0007g00050	protein	P:methylation-dependent chromatin silencing; ; P:cell-cell signaling; P:regulation of DNA replication; ; P:sepal formation; ; ; ; ; P:DNA replication initiation; C:plasma membrane; C:nucleus;	-
Cluster 7	VIT_208s0007g00380	protein	; ; ; F:zinc ion binding; P:regulation of lipid catabolic process; P:cuticle hydrocarbon biosynthetic process; F:ubiquitin-protein ligase activity; ; P:response to abscisic acid stimulus	EC:6.3.2.19
Cluster 7	VIT_208s0007g00490	p-activated protein kinase-interacting protein-like	C:cytoplasm; C:nucleolus; C:heterotrimeric G-protein complex; ; ; ; C:Cul4-RING ubiquitin ligase complex;	-
Cluster 7	VIT_208s0007g00930	probable e3 ubiquitin-protein ligase her-like	F:Ran GTPase binding; ; ; F:chromatin binding; C:chromatin	-
Cluster 7	VIT_208s0007g02620	40s ribosomal protein 7	C:Golgi apparatus; F:structural constituent of ribosome; C:cytosolic small ribosomal subunit; P:ribosomal small subunit assembly;	-
Cluster 7	VIT_208s0007g02890	uncharacterized protein r20-like	P:mitochondrial fission; ; C:nucleus	-
Cluster 7	VIT_208s0007g03720	calcineurin-like metallo-phosphoesterase-like protein	F:protein serine/threonine phosphatase activity; C:mitochondrion; P:protein dephosphorylation; C:protein serine/threonine phosphatase complex	-
Cluster 7	VIT_208s0007g03880	enth vhs-like protein	P:telomere maintenance in response to DNA damage; ; ; ; F:zinc ion binding; C:intracellular; P:sister chromatid cohesion; P:regulation of telomere maintenance;	-
Cluster 7	VIT_208s0007g03920	transcriptional activator demeter	C:polar nucleus; ; P:base-excision repair; F:DNA-(apurinic or apyrimidinic site) lyase activity; P:regulation of gene expression by genetic imprinting; F:DNA binding; ; ; P:DNA methylation; P:embryo development ending in seed dormancy	EC:4.2.99.18
Cluster 7	VIT_208s0007g03940	histone deacetylase	; P:polarity specification of adaxial/abaxial axis; F:zinc ion binding; ; C:nucleolus; ; P:DNA mediated transformation; P:regulation of transcription, DNA-dependent; P:response to abscisic acid stimulus;	-
Cluster 7	VIT_208s0007g04700	phosphatidylinositol-4-phosphate 5-kinase 9	P:phosphatidylinositol phosphorylation; P:carbohydrate metabolic process; ; ; F:ATP binding; P:cellular amino acid metabolic process; ; C:nucleus; C:cytosol	-
Cluster 7	VIT_208s0007g05390	type-a response regulator	; C:plastid; ; ; P:gibberellic acid mediated signaling pathway; P:regulation of transcription, DNA-dependent; ; ; ; ; P:cytokinin mediated signaling pathway; ; C:nucleus; P:intracellular signal transduction; P:circadian rhythm; ; P:regulation of transcription, DNA-dependent	-
Cluster 7	VIT_208s0007g05520	pentatricopeptide repeat-containing protein	C:mitochondrion;	-
Cluster 7	VIT_208s0007g05690	lycopene beta-cyclase	F:capsanthin synthase activity; ; F:capsorubin synthase activity; F:lycopene beta cyclase activity; ; ;	EC:5.3.99.8
Cluster 7	VIT_208s0007g06230	ti7 domain-containing protein	; ; C:plastid outer membrane; C:mitochondrial respiratory chain complex I; ; C:mitochondrial inner membrane presequence translocase complex; ; ; P:photorespiration; ;	-
Cluster 7	VIT_208s0007g06540	nudix hydrolase chloroplastic-like	F:FAD diphosphatase activity; F:cation transmembrane transporter activity; P:transmembrane transport; ; ; C:chloroplast; ;	EC:3.6.1.18
Cluster 7	VIT_208s0007g06820	kinesin motor protein	; C:microtubule associated complex; F:ATP binding; F:microtubule motor activity; C:microtubule	-
Cluster 7	VIT_208s0007g07090	phosphatidic acid phosphatase family protein	C:endoplasmic reticulum membrane; P:sphingolipid metabolic process; P:stomatal closure; P:response to abscisic acid stimulus; C:extracellular region; F:sphingosine-1-phosphate phosphatase activity	-
Cluster 7	VIT_208s0007g07460	tcp cpn60 chaperonin family protein	C:cytoplasm; P:protein folding; F:ATP binding; ;	-
Cluster 7	VIT_208s0007g07560	glucan endo- -beta-glucosidase	; C:anchored to plasma membrane; C:plasmodesma; ; F:glucan endo-1,3-beta-D-glucosidase activity; ; P:amino acid transport; C:extracellular region; P:starch metabolic process; P:sucrose metabolic process	EC:3.2.1.39
Cluster 7	VIT_208s0007g07840	cysteine proteinases-like protein	F:cysteine-type peptidase activity; P:regulation of cell shape; F:UDP-N-acetylmuramoylalanine-D-glutamate ligase activity; ; P:proteolysis; F:ATP binding; C:chloroplast; ; P:peptidoglycan biosynthetic process	EC:6.3.2.9; EC:3.4
Cluster 7	VIT_208s0007g08060	zinc finger hit domain-containing protein	F:identical protein binding; P:defense response to bacterium; P:regulation of developmental growth; P:chromatin remodeling; P:regulation of flower development; C:nucleus; C:plastid	-
Cluster 7	VIT_208s0007g08360	zinc finger a and c2h2 domain-containing stress-associated protein6-like	F:nucleic acid binding; P:response to stress; C:nucleus; F:zinc ion binding	-
Cluster 7	VIT_208s0007g08400	abc transporter family protein	; C:outer membrane-bounded periplasmic space; ; P:ATP catabolic process; F:ATP binding; C:plasma membrane;	-
Cluster 7	VIT_208s0007g08420	disease resistance protein rga3-like	; P:defense response; ; ; P:protein dephosphorylation	-
Cluster 7	VIT_208s0007g08490	insulin degrading enzyme	F:metalloendopeptidase activity; P:proteolysis; F:zinc ion binding; C:plastid	EC:3.4.24
Cluster 7	VIT_208s0007g08580	ap2-like ethylene-responsive transcription factor	; P:regulation of transcription, DNA-dependent; F:DNA binding; F:sequence-specific DNA binding transcription factor activity; F:2-alkenal reductase [NAD(P)] activity; C:transcription factor complex; P:regulation of transcription, DNA-dependent	EC:1.3.1.74
Cluster 7	VIT_208s0007g08940	uncharacterized protein at2g620-like	P:telomere maintenance in response to DNA damage; ; P:response to freezing; ; ; P:embryo development ending in seed dormancy; P:mRNA export from nucleus; ; ; ; P:photomorphogenesis; C:nucleolus; ; C:nuclear pore; ; P:meristem structural organization; ; P:seed germination; ; P:regulation of telomere maintenance; ; C:plasmodesma; P:regulation of flower development; P:sister chromatid cohesion;	-
Cluster 7	VIT_209s0002g00390	translation initiation factor eif-2b subunit alpha-like	F:translation initiation factor activity; ; F:guanyl-nucleotide exchange factor activity; P:regulation of translational initiation; C:chloroplast; F:GTP binding; C:ribosome; P:regulation of GTPase activity	-
Cluster 7	VIT_209s0002g00690	chaperone protein dnaj	P:protein folding; F:heme binding; ; ; P:response to stress; F:iron ion binding; F:electron carrier activity; ; ;	-
Cluster 7	VIT_209s0002g00870	flourescent in blue light protein	; ; P:phosphatidylglycerol biosynthetic process; ; P:unsaturated fatty acid biosynthetic process; ; P:vitamin metabolic process; P:glycine catabolic process; ; ; ; P:response to singlet oxygen; ; P:leaf morphogenesis; P:jasmonic acid biosynthetic process; ; ; ; P:positive regulation of transcription, DNA-dependent; P:aromatic amino acid family biosynthetic process; C:chloroplast thylakoid membran…	-
Cluster 7	VIT_209s0002g00930	u6 snrna-associated sm-like protein ls	F:nucleic acid binding; C:small nucleolar ribonucleoprotein complex; C:nucleus;	-
Cluster 7	VIT_209s0002g02240	chaperonin cpn60-like protein	F:copper ion binding; P:protein refolding; P:response to heat; C:vacuolar membrane; F:ATP binding; C:mitochondrial matrix; C:chloroplast; P:response to cadmium ion; C:cytosolic ribosome; C:plasma membrane	-
Cluster 7	VIT_209s0002g02340	oxidoreductase gly-like	F:3-hydroxyisobutyrate dehydrogenase activity; C:mitochondrion; P:pentose-phosphate shunt; F:glyoxylate reductase (NADP) activity; F:2-hydroxy-3-oxopropionate reductase activity; ; C:chloroplast stroma; ; F:coenzyme binding; P:isoleucine catabolic process; P:leucine catabolic process; P:valine catabolic process; P:pyruvate metabolic process; P:glyoxylate metabolic process;	EC:1.1.1.31; EC:1.1.1.60; EC:1.1.1.79
Cluster 7	VIT_209s0002g02520	40s ribosomal protein 5a-5	C:vacuole; F:structural constituent of ribosome; C:cytosolic small ribosomal subunit; C:chloroplast; ; C:mitochondrion; P:ribosome biogenesis	-
Cluster 7	VIT_209s0002g03460	clavaminate synthase-like protein	; C:nucleus;	-
Cluster 7	VIT_209s0002g03880	cell division protein	; ; F:zinc ion binding; F:serine-type endopeptidase activity; ; P:embryo development ending in seed dormancy; ; F:microtubule-severing ATPase activity; P:maltose metabolic process; ; ; F:metalloendopeptidase activity; ; P:proteolysis; P:ATP catabolic process; C:plasma membrane; F:ATP binding;	EC:3.6.4.3; EC:3.4.24; EC:3.4.21
Cluster 7	VIT_209s0002g04000	zinc phosphodiesterase elac protein 2-like	; P:tRNA 3'-trailer cleavage; ; P:intracellular protein transport; C:nucleus;	-
Cluster 7	VIT_209s0002g04060	wd repeat-containing protein	F:RNA binding; C:mitochondrion; P:regulation of transcription, DNA-dependent; ; ; P:serine family amino acid metabolic process; ;	-
Cluster 7	VIT_209s0002g04070	uncharacterized protein	C:endosome; C:Golgi apparatus; P:methionine biosynthetic process; P:RNA splicing, via endonucleolytic cleavage and ligation; C:trans-Golgi network; C:plastid; C:mitochondrion	-
Cluster 7	VIT_209s0002g04260	harpin-induced protein	C:mitochondrion	-
Cluster 7	VIT_209s0002g04340	homeobox-leucine zipper protein glabra 2-like	P:epidermal cell fate specification; P:regulation of transcription, DNA-dependent; F:sequence-specific DNA binding; F:sequence-specific DNA binding transcription factor activity; ; C:transcription factor complex; P:regulation of transcription, DNA-dependent	-
Cluster 7	VIT_209s0002g04430	phox domain-containing protein	F:RNA binding; ; ; ; P:RNA-dependent DNA replication; C:intracellular; F:ATP-dependent helicase activity; F:RNA-directed DNA polymerase activity; ; F:DNA binding; F:ATP binding; ;	EC:2.7.7.49
Cluster 7	VIT_209s0002g05070	disease resistance protein rps5-like	; P:defense response; ; F:ATP binding	-
Cluster 7	VIT_209s0002g06460	uncharacterized protein at2g360	F:nucleic acid binding; C:nucleus; C:plasma membrane	-
Cluster 7	VIT_209s0002g07060	pt-like tyrosine-protein kinase at35890-like	C:plasma membrane; ; P:protein phosphorylation; F:ATP binding; F:protein serine/threonine kinase activity; P:serine family amino acid metabolic process	EC:2.7.11
Cluster 7	VIT_209s0002g07820	low quality protein: quinone oxidoreductase pig3-like	; ; ; F:zinc ion binding	-
Cluster 7	VIT_209s0002g07920	pyrophosphate-energized vacuolar membrane proton	; ; C:mitochondrion; ; P:auxin polar transport; ; ; F:prephenate dehydrogenase (NADP+) activity; C:plant-type vacuole membrane; F:prephenate dehydrogenase activity; F:inorganic diphosphatase activity; ; P:leaf development; F:2-alkenal reductase [NAD(P)] activity; ; ; F:hydrogen-translocating pyrophosphatase activity; C:plasma membrane; ; P:L-phenylalanine biosynthetic process;	EC:3.6.1.1; EC:1.3.1.74; EC:1.3.1.13; EC:1.3.1.12
Cluster 7	VIT_209s0002g08260	cobw domain-containing protein 2-like isoform	C:plastid chromosome; C:chloroplast stroma	-
Cluster 7	VIT_209s0070g00050	40s ribosomal protein 2	C:mitochondrial small ribosomal subunit; F:nucleic acid binding; P:response to cadmium ion; F:structural constituent of ribosome; C:cytosolic small ribosomal subunit; C:nucleus; ; ; P:ribosome biogenesis	-
Cluster 7	VIT_209s0070g00090	uncharacterized protein	C:mitochondrion	-
Cluster 7	VIT_209s0070g00470	zinc finger ccch domain-containing protein6	F:zinc ion binding; F:DNA binding; ; C:nuclear envelope	-
Cluster 7	VIT_209s0054g00220	metal tolerance protein	F:cation transmembrane transporter activity; P:transmembrane transport; ; ; ; C:mitochondrion	-
Cluster 7	VIT_209s0054g00520	r protein	;	-
Cluster 7	VIT_209s0054g00770	splicing endonuclease positive effector	F:metal ion binding; ; F:protein serine/threonine phosphatase activity; F:poly(U) RNA binding; P:protein dephosphorylation; C:protein serine/threonine phosphatase complex	-
Cluster 7	VIT_209s0054g00930	7-dehydrocholesterol reductase	; ; ; ; F:7-dehydrocholesterol reductase activity; P:acetyl-CoA metabolic process; ; C:Golgi apparatus; C:nucleus; C:plasma membrane;	EC:1.3.1.21
Cluster 7	VIT_200s0207g00240	tetratricopeptide repeat domain-containing protein	; P:flower development; ; P:chromatin silencing; P:meristem development; ; P:single-organism developmental process; P:anatomical structure formation involved in morphogenesis;	-
Cluster 7	VIT_200s0207g00270	protein disulfide-isomerase	P:glycerol ether metabolic process; P:electron transport chain; ; P:cell redox homeostasis; F:electron carrier activity; ; ; C:chloroplast thylakoid membrane; C:chloroplast stroma; ; ; ;	-
Cluster 7	VIT_200s0227g00090	disease resistance protein at34460-like		-
Cluster 7	VIT_200s0250g00020	protein tyrosine phosphatase	P:protein dephosphorylation; F:polysaccharide binding; P:starch catabolic process; P:circadian rhythm; ; P:maltose metabolic process; ; ; C:chloroplast stroma; ; ; P:positive regulation of catalytic activity	-
Cluster 7	VIT_200s0268g00020	purple acid phosphatase	P:seed germination; C:extracellular region; F:metal ion binding; F:protein serine/threonine phosphatase activity; P:pollen germination; F:acid phosphatase activity; P:protein dephosphorylation; C:protein serine/threonine phosphatase complex; ;	EC:3.1.3.2
Cluster 7	VIT_200s0270g00090	pentatricopeptide repeat-containing protein at5g66520-like		-
Cluster 7	VIT_200s0287g00040	gata transcription factor 26	F:sequence-specific DNA binding transcription factor activity; F:sequence-specific DNA binding; F:zinc ion binding; P:regulation of transcription, DNA-dependent; C:transcription factor complex; P:regulation of transcription, DNA-dependent	-
Cluster 7	VIT_200s0299g00030	e3 ubiquitin-protein ligase ho-like	P:G2 phase of mitotic cell cycle; P:methylation-dependent chromatin silencing; P:response to freezing; P:cell-cell signaling; F:zinc ion binding; P:embryo development ending in seed dormancy; ; ; ; P:photomorphogenesis; C:cytoplasm; ; ; P:meristem structural organization; P:DNA methylation; F:ubiquitin-protein ligase activity; ; P:seed germination; ; ; ; P:positive regulation of transcription, DN…	EC:6.3.2.19
Cluster 7	VIT_200s0299g00060	myb family transcription factor	P:response to jasmonic acid stimulus; P:response to gibberellin stimulus; F:zinc ion binding; ; P:regulation of transcription, DNA-dependent; ; C:plastid; F:DNA binding; P:response to abscisic acid stimulus; P:response to ethylene stimulus; P:response to cadmium ion; F:chromatin binding; C:chromatin	-
Cluster 7	VIT_200s0323g00030	fa0 family protein at4g22670-like	P:response to cadmium ion; F:electron carrier activity; F:monooxygenase activity; F:iron ion binding; P:cell redox homeostasis; F:heme binding; ; C:cytosol; ; ;	-
Cluster 7	VIT_200s0338g00020	uncharacterized protein	; F:serine-type endopeptidase activity; P:proteolysis	EC:3.4.21
Cluster 7	VIT_200s0353g00050	s-locus lectin protein kinase-like protein	F:carbohydrate binding; ; P:membrane fusion; ; P:ethylene biosynthetic process; P:respiratory burst involved in defense response; ; ; P:defense response to fungus; P:recognition of pollen; P:negative regulation of programmed cell death; P:protein phosphorylation; F:protein serine/threonine kinase activity; P:salicylic acid mediated signaling pathway; C:plasma membrane; F:ATP binding; P:response t…	EC:2.7.11
Cluster 7	VIT_200s0353g00060	serine threonine protein kinase	P:protein autophosphorylation; C:plasmodesma; ; F:ATP binding; P:recognition of pollen; C:vacuole; F:transmembrane receptor protein serine/threonine kinase activity; F:carbohydrate binding; C:plasma membrane; ; ; P:serine family amino acid metabolic process	EC:2.7.11
Cluster 7	VIT_200s0360g00050	cyclin family protein	; ; ; P:regulation of transcription, DNA-dependent; ; ; F:cyclin-dependent protein serine/threonine kinase activity; P:regulation of cyclin-dependent protein serine/threonine kinase activity; P:regulation of cell cycle; P:serine family amino acid metabolic process	EC:2.7.11.22
Cluster 7	VIT_200s0379g00020	nucleotide binding	C:plasma membrane; ; P:intracellular protein transport; C:cytosol; C:mitochondrion; ; ; ;	-
Cluster 7	VIT_200s0379g00070	cdpk-related protein kinase-like	F:calmodulin-dependent protein kinase activity; F:calcium-dependent protein serine/threonine phosphatase activity; P:multidimensional cell growth; ; ; F:calcium ion binding; P:regulation of actin filament polymerization; C:cytoplasm; F:actin binding; ; P:protein phosphorylation; P:hydrogen peroxide biosynthetic process; C:Arp2/3 protein complex; ; C:plasma membrane; F:ATP binding; P:serine family…	EC:2.7.11.17
Cluster 7	VIT_200s0386g00020	cytochrome c oxidase subunit via	; ; ;	-
Cluster 7	VIT_200s0396g00030	unnamed protein product [Vitis vinifera]	C:mitochondrion	-
Cluster 7	VIT_200s0407g00030	ubiquitin carboxyl-terminal hydrolase6-like	; ; F:zinc ion binding;	-
Cluster 7	VIT_200s0429g00030	set domain protein	P:histone lysine methylation; ; C:nucleus; ; P:lysine catabolic process	-
Cluster 7	VIT_200s0434g00080	aspartyl protease family protein	; C:extracellular region; P:amino acid transport; P:proteolysis;	-
Cluster 7	VIT_200s0438g00020	atpase subunit 9	; F:proton-transporting ATP synthase activity, rotational mechanism; ; P:mitochondrial ATP synthesis coupled proton transport; ; F:lipid binding; C:mitochondrial proton-transporting ATP synthase complex, coupling factor F(o); F:ATP binding;	-
Cluster 7	VIT_200s0477g00070	magnesium-translocating p-type atpase	F:methionine synthase activity; ; P:methionine biosynthetic process; F:metal ion binding; P:ATP biosynthetic process; ; ; P:methylation; F:ATP binding	EC:2.1.1.13
Cluster 7	VIT_200s0525g00050	cbs domain-containing protein	C:plasma membrane;	-
Cluster 7	VIT_200s0629g00020	nadh dehydrogenase subunit 4	; C:mitochondrial respiratory chain complex I; ; ; ; P:ubiquinone biosynthetic process; ;	-
Cluster 7	VIT_200s0684g00040	protein	P:pentose-phosphate shunt; ; P:maltose metabolic process; ; ; C:chloroplast; ; F:NAD(P)H dehydrogenase (quinone) activity; ; P:steroid biosynthetic process	EC:1.6.5.2
Cluster 7	VIT_200s0790g00020	isoflavone 2 -hydroxylase-like	; P:defense response to bacterium; ; F:electron carrier activity; F:monooxygenase activity; P:defense response by callose deposition in cell wall; P:indole glucosinolate biosynthetic process; F:heme binding; ; P:defense response to fungus; ; F:iron ion binding; C:endoplasmic reticulum; C:plasma membrane;	-
Cluster 7	VIT_200s0838g00020	30s ribosomal protein s5	; P:response to antibiotic; ; P:defense response to bacterium; P:response to cold; ; F:structural constituent of ribosome; C:chloroplast thylakoid membrane; C:chloroplast stroma; P:protein targeting to chloroplast; P:response to cadmium ion; C:nucleus; P:ribosome biogenesis	-
Cluster 7	VIT_200s0878g00030	rab family gtpase	; P:small GTPase mediated signal transduction; P:regulation of transcription, DNA-dependent; F:DNA binding; ; C:chloroplast; C:vacuole; ; F:GTP binding; C:plasma membrane	-
Cluster 7	VIT_202s0234g00080	methylglutaconyl- hydratase	F:enoyl-CoA hydratase activity; C:mitochondrion; F:methylglutaconyl-CoA hydratase activity; P:isoleucine catabolic process; P:leucine catabolic process; P:lysine catabolic process; P:tryptophan metabolic process; P:valine catabolic process; P:fatty acid biosynthetic process; ; ;	EC:4.2.1.17; EC:4.2.1.18
Cluster 7	VIT_202s0025g00270	mitogen-activated protein kinase	F:MAP kinase activity; P:hypotonic salinity response; P:protein phosphorylation; P:response to fungus; P:response to cold; F:ATP binding; ; P:cortical microtubule organization; P:response to abscisic acid stimulus; P:hyperosmotic response; P:response to indolebutyric acid stimulus; C:cytoplasm; C:nucleus; ; ; ; P:serine family amino acid metabolic process	EC:2.7.11.24
Cluster 7	VIT_202s0025g00440	transducin family protein	P:protein glycosylation; C:cytosol;	-
Cluster 7	VIT_202s0025g00480	protein phosphatase type pbg	C:nucleolus; ; F:metal ion binding; F:protein serine/threonine phosphatase activity; P:protein dephosphorylation;	-
Cluster 7	VIT_202s0025g00720	transmembrane protein	; ;	-
Cluster 7	VIT_202s0025g00880	btb poz domain-containing protein po-like	C:cytoplasm; P:proximal/distal pattern formation; P:flower morphogenesis; C:nucleus; F:protein heterodimerization activity; ; F:protein homodimerization activity;	-
Cluster 7	VIT_202s0025g02080	bidirectional sugar transporter sweet4-like	C:integral to plasma membrane; ; P:carbohydrate transport; C:chloroplast	-
Cluster 7	VIT_202s0025g02960	protein	C:cytoplasm; P:systemic acquired resistance; F:naringenin 3-dioxygenase activity; F:iron ion binding; P:salicylic acid biosynthetic process; ;	EC:1.14.11.9
Cluster 7	VIT_202s0025g03430	gmp synthase	; P:negative regulation of catalytic activity; F:serine-type endopeptidase activity; P:pyrimidine ribonucleotide biosynthetic process; ; C:extracellular region; C:cytosol; P:asparagine biosynthetic process; F:identical protein binding; F:GMP synthase (glutamine-hydrolyzing) activity; ; P:proteolysis; P:protein import into nucleus; F:ATP binding; F:asparagine synthase (glutamine-hydrolyzing) activ…	EC:3.4.21; EC:6.3.5.2; EC:6.3.5.4
Cluster 7	VIT_202s0025g03480	kinesin calponin homology and calcium binding and coiled-coil domain-containing protein	P:microtubule cytoskeleton organization; ; P:methylation-dependent chromatin silencing; P:cell-cell signaling; ; ; F:heme binding; F:electron carrier activity; ; P:floral organ formation; C:microtubule; F:microtubule motor activity; ; F:monooxygenase activity; P:DNA methylation; F:iron ion binding; ; C:microtubule associated complex; ; ; ; ; C:endoplasmic reticulum; P:regulation of flower develop…	-
Cluster 7	VIT_202s0025g03690	rna-binding protein no	P:protein import into nucleus	-
Cluster 7	VIT_202s0025g03930	general transcription factor iie subunit	F:translation initiation factor activity; P:transcription initiation from RNA polymerase II promoter; C:transcription factor TFIIE complex; C:ribosome; P:regulation of translational initiation	-
Cluster 7	VIT_202s0025g04840	nudix hydrolase chloroplastic-like	F:ADP-glucose pyrophosphohydrolase activity; C:mitochondrion; ; C:chloroplast stroma	-
Cluster 7	VIT_202s0025g04890	cytochrome p450 76c4	F:heme binding; F:iron ion binding; F:electron carrier activity; F:aromatase activity; ; F:N-methylcoclaurine 3'-monooxygenase activity;	EC:1.14.14.1; EC:1.14.13.71
Cluster 7	VIT_202s0025g04900	uncharacterized protein	P:cell cycle process; P:RNA processing	-
Cluster 7	VIT_202s0025g04960	cell cycle regulated microtubule associated protein	; ; ; P:regulation of flower development; ; P:microtubule cytoskeleton organization; P:methylation-dependent chromatin silencing; ;	-
Cluster 7	VIT_202s0488g00020	palmitoyl-protein thioesterase	C:vacuole; F:palmitoyl-(protein) hydrolase activity; ; P:cellular protein modification process	EC:3.1.2.22
Cluster 7	VIT_202s0033g00260	isoflavone reductase homolog	F:2'-hydroxyisoflavone reductase activity; P:lignan biosynthetic process; ; ;	EC:1.3.1.45
Cluster 7	VIT_202s0033g00420	40s ribosomal protein s28-like	F:structural constituent of ribosome; C:plasma membrane; ; C:cytosolic small ribosomal subunit; ; P:ribosome biogenesis	-
Cluster 7	VIT_202s0033g00800	bifunctional nitrilase nitrile hydratase nit4b	F:cyanoalanine nitrilase activity; P:nitrile metabolic process	EC:3.5.5.4
Cluster 7	VIT_202s0087g00630	long-chain-alcohol oxidase fao4a-like	F:flavin adenine dinucleotide binding; F:long-chain-alcohol oxidase activity; ;	EC:1.1.3.20
Cluster 7	VIT_203s0038g00290	vacuolar proton	; C:plant-type vacuole membrane; ; ; ; ; P:cell morphogenesis; P:vacuole organization; P:vacuolar proton-transporting V-type ATPase complex assembly; ; C:vacuolar proton-transporting V-type ATPase, V0 domain; C:Golgi apparatus; ; F:hydrogen-translocating pyrophosphatase activity; P:Golgi organization; ; ; ; F:nutrient reservoir activity; ; ; C:plasma membrane; C:mitochondrion	-
Cluster 7	VIT_203s0038g00320	uncharacterized protein	; ; C:chloroplast stroma; C:nucleus;	-
Cluster 7	VIT_203s0038g00700	kinesin-related protein	; C:microtubule associated complex; C:plasma membrane; F:ATP binding; F:microtubule motor activity; C:microtubule	-
Cluster 7	VIT_203s0038g00740	epimerase family protein sl223-like	C:mitochondrion; P:pentose-phosphate shunt; ; ; ; ; ; ; ; F:coenzyme binding; F:catalytic activity	-
Cluster 7	VIT_203s0038g00960	protein af-9 homolog	; C:mitochondrion; P:regulation of histone H4 acetylation; P:regulation of transcription, DNA-dependent; ; C:chloroplast; C:nucleus	-
Cluster 7	VIT_203s0038g02420	protein	P:regulation of transcription, DNA-dependent; F:sequence-specific DNA binding; ; F:protein dimerization activity; ; P:endoplasmic reticulum unfolded protein response; F:sequence-specific DNA binding transcription factor activity; C:transcription factor complex; P:regulation of transcription, DNA-dependent	-
Cluster 7	VIT_203s0038g02590	26s proteasome regulatory subunit	; ; P:fatty acid beta-oxidation; ; P:embryo development ending in seed dormancy; P:toxin catabolic process; ; ; C:cytosol; ; P:DNA endoreduplication; P:regulation of catalytic activity; C:plasmodesma; C:plasma membrane; C:nucleus; F:enzyme regulator activity;	-
Cluster 7	VIT_203s0038g02730	precursor monofunctional aspartokinase	F:zinc ion binding; C:mitochondrion; P:lysine biosynthetic process via diaminopimelate; F:transposase activity; F:DNA binding; F:aspartate kinase activity; ; ; C:chloroplast stroma; ; P:glycine metabolic process; P:L-serine metabolic process; P:threonine metabolic process	EC:2.7.2.4
Cluster 7	VIT_203s0038g02920	24-methylenesterol c-methyltransferase 2	; P:multidimensional cell growth; ; P:glucose catabolic process; F:sterol 24-C-methyltransferase activity; C:Golgi apparatus; C:cytosol; ; P:acetyl-CoA metabolic process; F:24-methylenesterol C-methyltransferase activity; P:methylation; C:endoplasmic reticulum; P:negative regulation of DNA endoreduplication;	EC:2.1.1.143; EC:2.1.1.41
Cluster 7	VIT_203s0038g03440	alanyl-trna synthetase	C:mitochondrion; ; ; F:metal ion binding; F:ATP binding; C:chloroplast stroma; F:tRNA binding; ; P:embryo development ending in seed dormancy; P:alanine metabolic process;	-
Cluster 7	VIT_203s0063g00890	nucleic acid binding protein	F:nucleic acid binding; C:nucleus; F:zinc ion binding	-
Cluster 7	VIT_203s0063g00940	cdpk-related protein kinase-like	F:calmodulin-dependent protein kinase activity; F:calcium-dependent protein serine/threonine phosphatase activity; P:multidimensional cell growth; ; ; F:calcium ion binding; P:regulation of actin filament polymerization; C:cytoplasm; F:actin binding; ; P:protein phosphorylation; P:hydrogen peroxide biosynthetic process; C:Arp2/3 protein complex; ; C:plasma membrane; F:ATP binding; P:serine family…	EC:2.7.11.17
Cluster 7	VIT_203s0063g02290	nogo-b receptor	P:response to low light intensity stimulus; ; C:mitochondrion; F:dehydrodolichyl diphosphate synthase activity; ; ; P:endoplasmic reticulum unfolded protein response; P:protein N-linked glycosylation	-
Cluster 7	VIT_203s0063g02300	atp-dependent clp protease proteolytic subunit	; C:chloroplastic endopeptidase Clp complex; P:regulation of protein dephosphorylation; F:serine-type endopeptidase activity; ; ; P:chloroplast relocation; ; P:proteolysis; C:chloroplast thylakoid; P:positive regulation of transcription, DNA-dependent; P:aromatic amino acid family biosynthetic process; P:transcription from plastid promoter; P:rRNA processing;	EC:3.4.21
Cluster 7	VIT_203s0063g02580	50s ribosomal protein l27	C:ribosome; F:structural constituent of ribosome; ; P:ribosome biogenesis	-
Cluster 7	VIT_203s0088g00370	protein	; C:nucleus; C:plastid; C:mitochondrion	-
Cluster 7	VIT_203s0088g00930	c3hc4-type ring finger protein	F:zinc ion binding;	-
Cluster 7	VIT_203s0097g00590	mitochondrial import receptor subunit tom40	C:vacuolar membrane; C:mitochondrial outer membrane translocase complex; P:photorespiration; F:voltage-gated anion channel activity; ; P:pyrimidine ribonucleotide biosynthetic process; ; C:mitochondrial inner membrane; ; P:transmembrane transport; P:regulation of anion transport; C:plasma membrane; P:rRNA processing; P:protein targeting to mitochondrion;	-
Cluster 7	VIT_204s0008g00200	tryptophanyl-trna synthetase	C:mitochondrion; ; F:tryptophan-tRNA ligase activity; ; ; P:chloroplast organization; P:tryptophanyl-tRNA aminoacylation; ; F:ATP binding; C:chloroplast stroma; P:embryo development ending in seed dormancy; P:tryptophan metabolic process	EC:6.1.1.2
Cluster 7	VIT_204s0008g00790	60s ribosomal protein l28	F:structural constituent of ribosome; C:plasmodesma; C:plasma membrane; P:ribosome biogenesis; ; C:cytosolic large ribosomal subunit; C:chloroplast;	-
Cluster 7	VIT_204s0008g00860	pollen-specific protein sf-like	; C:cytoplasm;	-
Cluster 7	VIT_204s0008g02580	vacuolar h+-atpase catalytic subunit	C:plant-type vacuole; C:vacuolar membrane; ; ; ; ; F:proton-transporting ATP synthase activity, rotational mechanism; ; ; P:Golgi organization; P:pollen development; P:ATP catabolic process; C:plasma membrane; F:ATP binding; ; ; C:proton-transporting ATP synthase complex	-
Cluster 7	VIT_204s0008g02590	selenium binding protein	P:cell redox homeostasis; F:selenium binding; C:nucleus	-
Cluster 7	VIT_204s0008g02870	protein	P:primary metabolic process; P:cellular macromolecule metabolic process; C:plasmodesma; F:chromatin binding; C:chromatin	-
Cluster 7	VIT_204s0008g03440	exosome complex component rrp46	; P:nucleic acid phosphodiester bond hydrolysis; ; F:double-stranded DNA binding; F:single-stranded RNA binding; C:nucleolus; P:rRNA processing; P:mRNA splicing, via spliceosome; F:deoxyribonuclease activity; F:identical protein binding; P:protein targeting to mitochondrion; ; C:cytoplasm; ; P:DNA catabolic process;	-
Cluster 7	VIT_204s0008g03730	branched-chain-amino-acid aminotransferase-like protein chloroplastic-like	P:tetrahydrofolate biosynthetic process; F:4-amino-4-deoxychorismate lyase activity; ; ; C:chloroplast stroma; P:arginine metabolic process; P:L-phenylalanine metabolic process; P:proline metabolic process; ; P:lysine biosynthetic process; P:peptidoglycan biosynthetic process; P:D-alanine metabolic process	EC:4.1.3.38
Cluster 7	VIT_204s0008g03890	gtp-binding protein	C:mitochondrion; P:rRNA processing; P:chloroplast organization; ; P:tRNA metabolic process; C:chloroplast; F:GTP binding	-
Cluster 7	VIT_204s0008g03930	dehydration-responsive protein rd22	P:response to abscisic acid stimulus; P:response to desiccation;	-
Cluster 7	VIT_204s0008g04350	syntaxin 32	; F:SNAP receptor activity; ; P:intracellular protein transport; C:intracellular	-
Cluster 7	VIT_204s0008g04780	protein phosphatase 2c	C:cytoplasm; C:protein serine/threonine phosphatase complex; F:metal ion binding; F:protein serine/threonine phosphatase activity; P:regulation of defense response to virus; P:protein dephosphorylation	-
Cluster 7	VIT_204s0008g04930	paramyosin-related protein	C:nucleus	-
Cluster 7	VIT_204s0008g05500	g-type lectin s-receptor-like serine threonine-protein kinase sd2-5-like	P:protein autophosphorylation; F:protein serine/threonine kinase activity; C:mitochondrion; ; F:ATP binding; P:recognition of pollen; ; F:carbohydrate binding; C:plasma membrane; P:serine family amino acid metabolic process	EC:2.7.11
Cluster 7	VIT_204s0008g05580	ubiquitin-like family protein	; F:nucleic acid binding; ; C:proton-transporting ATP synthase complex, coupling factor F(o); C:ribonucleoprotein complex; C:nucleus; C:plasma membrane	-
Cluster 7	VIT_204s0008g05690	cg mrna stability	; ; F:catalytic activity; P:biosynthetic process; F:DNA binding; C:chloroplast;	-
Cluster 7	VIT_204s0008g05780	transcription initiation factor tfiid subunit 5-like	F:translation initiation factor activity; ; P:regulation of chromosome organization; P:regulation of transcription, DNA-dependent; ; ; P:sister chromatid cohesion; ; ; P:RNA splicing, via endonucleolytic cleavage and ligation; C:nucleus; P:transcription from RNA polymerase II promoter; ; C:ribosome; P:regulation of translational initiation	-
Cluster 7	VIT_204s0008g05870	chaperone protein clpb	C:mitochondrion; P:protein folding; ; P:response to heat; F:ATP binding; ; C:chloroplast stroma; ; P:response to high light intensity; P:response to hydrogen peroxide	-
Cluster 7	VIT_204s0008g06380	wd repeat-containing	C:cytosol; P:jasmonic acid mediated signaling pathway; ; ; ; P:response to auxin stimulus; F:protein homodimerization activity; P:negative regulation of transcription, DNA-dependent; C:nucleus	-
Cluster 7	VIT_204s0008g06520	purple acid phosphatase-like protein	P:phosphate ion homeostasis; F:metal ion binding; C:plant-type cell wall; C:vacuole; F:acid phosphatase activity; P:response to cadmium ion; F:protein serine/threonine phosphatase activity; P:response to osmotic stress; C:extracellular region; C:cytosol; ; ; P:protein dephosphorylation; C:protein serine/threonine phosphatase complex	EC:3.1.3.2
Cluster 7	VIT_204s0008g06620	protein	F:catalytic activity;	-
Cluster 7	VIT_204s0008g06700	uncharacterized protein	P:cellular process	-
Cluster 7	VIT_204s0008g06800	enhancer of rudimentary	; ; ; ; P:polarity specification of adaxial/abaxial axis; ; P:plant-type cell wall organization; ; ; P:defense response to fungus; P:defense response to bacterium; C:chloroplast; C:extracellular region; P:asymmetric cell division; ; P:leaf morphogenesis; P:protein phosphorylation; F:protein serine/threonine kinase activity; ; P:regulation of organ morphogenesis; F:ATP binding; P:cell cycle; C:mit…	EC:2.7.11
Cluster 7	VIT_204s0008g06830	major facilitator protein	; C:nucleus; ;	-
Cluster 7	VIT_204s0008g06980	uncharacterized protein	; F:exodeoxyribonuclease VII activity; P:DNA catabolic process;	EC:3.1.11.6
Cluster 7	VIT_204s0008g06990	dna-directed rna polymerase ii subunit rp1	P:RNA splicing, via endonucleolytic cleavage and ligation; ; P:photorespiration; F:DNA-directed RNA polymerase activity; P:transcription from RNA polymerase II promoter; ; ; ; P:methionine biosynthetic process; F:protein dimerization activity; ; ; C:DNA-directed RNA polymerase II, core complex; F:DNA binding; ; C:nucleolus; ; P:pyrimidine nucleobase metabolic process	EC:2.7.7.6
Cluster 7	VIT_204s0069g00790	cyclic nucleotide gated channel	P:response to sucrose stimulus; ; F:voltage-gated potassium channel activity; P:transmembrane transport; P:response to glucose stimulus; ; P:response to fructose stimulus; ; C:voltage-gated potassium channel complex	-
Cluster 7	VIT_204s0079g00650	protein set domain group 40-like	C:chloroplast;	-
Cluster 7	VIT_204s0043g00270	pre-mrna-splicing factor 38b		-
Cluster 7	VIT_204s0043g00570	translational activator gc	; C:cytosol; ; P:defense response to bacterium; ; ; P:gluconeogenesis; P:intracellular protein transport; C:chloroplast; C:nucleus;	-
Cluster 7	VIT_204s0023g00030	chromatin remodeling complex subunit	F:helicase activity; F:DNA binding; F:chromatin binding; F:ATP binding; ; C:nucleus; F:zinc ion binding; C:chromatin	-
Cluster 7	VIT_204s0023g00740	thioredoxin f	; P:pentose-phosphate shunt; ; P:negative regulation of catalytic activity; P:positive regulation of catalytic activity; ; ; P:maltose metabolic process; F:electron carrier activity; F:enzyme activator activity; C:cytosol; P:electron transport chain; P:cell redox homeostasis; C:chloroplast stroma; P:glycerol ether metabolic process; C:chloroplast thylakoid; ; F:enzyme inhibitor activity;	-
Cluster 7	VIT_204s0023g00920	protein dicer-like 2	F:ribonuclease III activity; P:cell-cell signaling; ; F:ATP-dependent helicase activity; ; ; P:determination of bilateral symmetry; P:chromatin silencing; ; F:metal ion binding; F:DNA binding; ; ; ; F:double-stranded RNA binding; P:positive regulation of transcription, DNA-dependent; P:post-translational protein modification; P:nucleic acid phosphodiester bond hydrolysis; P:mRNA splicing, via spl…	EC:3.1.26.3
Cluster 7	VIT_204s0023g02020	replication factor c dna polymerase iii gamma-tau	P:DNA replication; F:DNA binding; F:ATP binding	-
Cluster 7	VIT_204s0023g02430	bzip domain class transcription factor	P:response to sucrose stimulus; P:regulation of transcription, DNA-dependent; ; F:sequence-specific DNA binding; F:sequence-specific DNA binding transcription factor activity; F:protein heterodimerization activity; C:transcription factor complex; P:regulation of transcription, DNA-dependent	-
Cluster 7	VIT_204s0023g02640	protein	; P:phosphatidylglycerol biosynthetic process; ; P:embryo development ending in seed dormancy; P:tRNA modification; ; ; ; F:2-alkenal reductase [NAD(P)] activity; C:chloroplast; ; P:protein autophosphorylation; F:metal ion binding; ; P:aromatic amino acid family biosynthetic process; C:mitochondrion	EC:1.3.1.74
Cluster 7	VIT_204s0023g03430	transcription factor bhl-like	; P:fatty acid beta-oxidation; F:protein dimerization activity	-
Cluster 7	VIT_204s0023g03770	cell cycle checkpoint protein ra7-like	P:cell cycle; C:nucleus;	-
Cluster 7	VIT_204s0044g00320	protein	; P:positive regulation of catalytic activity; P:maltose metabolic process; C:chloroplast thylakoid membrane	-
Cluster 7	VIT_205s0077g00450	ribosomal protein	P:pentose-phosphate shunt; ; C:ribosome; ; ; P:chloroplast relocation; ; P:photosynthetic electron transport in photosystem I; C:chloroplast stroma; C:thylakoid; F:structural constituent of ribosome; F:RNA binding; P:rRNA processing; ; C:mitochondrion	-
Cluster 7	VIT_205s0077g00460	nuclear export mediator factor nemf-like	F:nucleic acid binding; P:embryo development ending in seed dormancy; P:nuclear-transcribed mRNA catabolic process; C:nucleus; F:zinc ion binding	-
Cluster 7	VIT_205s0020g00790	dna binding	F:DNA binding; F:protein dimerization activity; C:nucleus	-
Cluster 7	VIT_205s0020g02050	dnaj heat shock n-terminal domain-containing protein	P:protein folding; P:response to stress; ;	-
Cluster 7	VIT_205s0020g02860	e3 ubiquitin-protein ligase rha	P:regulation of primary metabolic process; ; F:zinc ion binding; ; ; ; ; C:cell part; ; F:ubiquitin-protein ligase activity; ; ; ; P:microgametogenesis; ; ; P:innate immune response; P:regulation of macromolecule metabolic process	EC:6.3.2.19
Cluster 7	VIT_205s0020g02950	protein	P:protein targeting to mitochondrion; P:embryo sac egg cell differentiation; ; C:nucleus	-
Cluster 7	VIT_205s0020g03060	cyclin	P:regulation of transcription, DNA-dependent; ; P:regulation of cyclin-dependent protein serine/threonine kinase activity	-
Cluster 7	VIT_205s0020g03430	imidazoleglycerol-phosphate dehydratase	; C:chloroplast; F:imidazoleglycerol-phosphate dehydratase activity	EC:4.2.1.19
Cluster 7	VIT_205s0020g03590	uncharacterized protein	; ; ; ; ; ; P:chromatin silencing; C:chloroplast stroma; F:DNA binding; C:nucleus	-
Cluster 7	VIT_205s0020g03790	atp-dependent rna helicase mitochondrial-like	; ; F:ATP-dependent RNA helicase activity; F:nucleic acid binding; C:mitochondrion; F:ATP binding; P:pollen development	-
Cluster 7	VIT_205s0020g04460	adp-ribosylation factor	; P:protein targeting to vacuole; P:small GTPase mediated signal transduction; C:intracellular; P:Golgi organization; P:vacuole organization; F:GTP binding; C:plasma membrane	-
Cluster 7	VIT_205s0020g04770	chloroplastic group iia intron splicing facilitator chloroplastic-like	F:RNA binding; P:Group II intron splicing; C:chloroplast;	-
Cluster 7	VIT_205s0049g00460	transcription factor bhl04	P:response to sucrose stimulus; ; ; P:regulation of transcription, DNA-dependent; F:DNA binding; F:protein dimerization activity; F:sequence-specific DNA binding transcription factor activity; C:transcription factor complex; P:regulation of transcription, DNA-dependent	-
Cluster 7	VIT_205s0049g02220	histone-lysine n- h3 lysine-9 specific suvh9	P:G2 phase of mitotic cell cycle; C:plastid; F:histone binding; F:zinc ion binding; ; ; ; P:photomorphogenesis; P:DNA mediated transformation; C:nuclear heterochromatin; ; P:positive regulation of transcription, DNA-dependent; P:histone lysine methylation; P:regulation of gene expression, epigenetic; P:lysine catabolic process	-
Cluster 7	VIT_205s0029g00390	transcription factor bhlh62-like	F:protein dimerization activity	-
Cluster 7	VIT_205s0029g00680	beta galactosidase 9	C:plant-type cell wall; ; F:carbohydrate binding; C:plasma membrane; C:vacuolar membrane; C:extracellular region; C:cytosol; F:beta-galactosidase activity; ; P:glycosaminoglycan catabolic process; P:glycosphingolipid metabolic process; ; P:glycerolipid metabolic process	EC:3.2.1.23
Cluster 7	VIT_205s0094g00020	rwp-rk domain-containing protein	P:post-translational protein modification; F:sequence-specific DNA binding transcription factor activity; P:abscisic acid biosynthetic process; P:positive regulation of transcription, DNA-dependent; ; C:transcription factor complex; P:regulation of transcription, DNA-dependent	-
Cluster 7	VIT_205s0077g00060	peptidase s family protein	P:intracellular signal transduction; P:phosphatidylglycerol biosynthetic process; C:mitochondrion; P:proteolysis; F:serine-type exopeptidase activity; F:serine-type endopeptidase activity; C:extracellular region; C:chloroplast thylakoid lumen;	EC:3.4.21
Cluster 7	VIT_206s0004g00240	tcp cpn60 chaperonin family protein	; C:apoplast; ; ; ; C:cytosolic ribosome; C:Golgi apparatus; C:nucleolus; C:chloroplast stroma; ; P:chloroplast organization; ; P:response to cold; P:protein refolding; C:plasma membrane; F:ATP binding; ; P:systemic acquired resistance; C:mitochondrion	-
Cluster 7	VIT_206s0004g00400	lysyl-trna synthetase	F:nucleic acid binding; C:mitochondrion; ; F:lysine-tRNA ligase activity; P:rRNA processing; ; ; P:chloroplast organization; ; F:ATP binding; F:magnesium ion binding; P:lysyl-tRNA aminoacylation; C:chloroplast; P:embryo development ending in seed dormancy; P:lysine biosynthetic process	EC:6.1.1.6
Cluster 7	VIT_206s0004g00420	calpain-type cysteine protease	P:endosperm development; P:embryonic pattern specification; ; ; ; ; ; ; P:root hair cell differentiation; ; P:regulation of cell differentiation; P:proteolysis; ; C:endoplasmic reticulum; P:sister chromatid cohesion; C:plasma membrane; ; ;	-
Cluster 7	VIT_206s0004g00940	protein		-
Cluster 7	VIT_206s0004g02090	nucleolar gtp-binding protein-like	C:nucleolus; F:GTP binding; P:ribosome biogenesis; ;	-
Cluster 7	VIT_206s0004g02320	sister chromatid cohesion protein pds5-like protein	F:mismatched DNA binding; ; ; ; F:identical protein binding; ; P:proteolysis; F:ATP binding; P:mismatch repair; P:negative regulation of catalytic activity; F:serine-type endopeptidase activity	EC:3.4.21
Cluster 7	VIT_206s0004g02430	se ash2 histone methyltransferase complex subunit ash2	; ; ; ; C:extracellular region; P:simple leaf morphogenesis; ; P:embryo development ending in seed dormancy; ; C:chromatin	-
Cluster 7	VIT_206s0004g02660	exosome complex component mtr3-like	F:RNA binding; P:RNA processing; P:histone lysine methylation; P:seed germination; P:regulation of flower development; P:floral organ formation; C:cytoplasm; C:nucleus; ;	-
Cluster 7	VIT_206s0004g02750	auxin response factor8-like	P:developmental growth; ; P:auxin mediated signaling pathway; P:regulation of transcription, DNA-dependent; P:root cap development; P:pattern specification process; P:sepal development; ; F:protein dimerization activity; ; F:DNA binding; P:abscisic acid mediated signaling pathway; P:leaf development; P:response to carbohydrate stimulus; C:nucleus;	-
Cluster 7	VIT_206s0004g02800	homeobox leucine-zipper protein	; ; P:polarity specification of adaxial/abaxial axis; ; P:regulation of transcription, DNA-dependent; ; P:determination of bilateral symmetry; ; P:leaf morphogenesis; ; F:sequence-specific DNA binding; P:root hair cell differentiation; P:regulation of cell differentiation; F:lipid binding; P:radial pattern formation; F:sequence-specific DNA binding transcription factor activity; ; P:flower morpho…	-
Cluster 7	VIT_206s0004g02940	zinc finger ccch domain-containing protein 24-like	; P:embryo sac egg cell differentiation; ; F:RNA binding; P:RNA processing; F:zinc ion binding; ; P:protein import into nucleus;	-
Cluster 7	VIT_206s0004g03090	syntaxin 72	; F:protein transporter activity; ; C:plasmodesma; F:SNAP receptor activity; ; P:pollen tube growth; P:membrane fusion; P:plant-type cell wall modification; C:endoplasmic reticulum; C:nucleus; C:plasma membrane	-
Cluster 7	VIT_206s0004g03390	uncharacterized protein lo002601 isoform	P:fatty acid catabolic process; ; C:plasmodesma; C:plasma membrane; P:aging; ; C:extracellular region	-
Cluster 7	VIT_206s0004g03440	sentrin sumo-specific	; P:regulation of transcription, DNA-dependent; P:proteolysis; F:sequence-specific DNA binding; F:sequence-specific DNA binding transcription factor activity; ; C:transcription factor complex; P:regulation of transcription, DNA-dependent	-
Cluster 7	VIT_206s0004g03490	nuclear transcription factor y subunit b-8-like	; P:regulation of transcription, DNA-dependent; F:sequence-specific DNA binding; F:sequence-specific DNA binding transcription factor activity; F:protein heterodimerization activity; C:transcription factor complex; P:regulation of transcription, DNA-dependent	-
Cluster 7	VIT_206s0004g03620	mitogen-activated protein kinase	F:MAP kinase activity; P:hypotonic salinity response; P:protein phosphorylation; P:response to fungus; P:response to cold; F:ATP binding; ; P:cortical microtubule organization; P:response to abscisic acid stimulus; P:hyperosmotic response; P:response to indolebutyric acid stimulus; C:cytoplasm; C:nucleus; ; ; ; P:serine family amino acid metabolic process	EC:2.7.11.24
Cluster 7	VIT_206s0004g03730	dna-directed rna polymerase iii subunit rp-like	P:telomere maintenance in response to DNA damage; ; F:DNA-directed RNA polymerase activity; ; F:zinc ion binding; ; ; F:ribonucleoside binding; ; P:double-strand break repair; ; P:embryo sac egg cell differentiation; P:RNA processing; ; F:DNA binding; P:regulation of telomere maintenance; P:DNA-dependent transcription, elongation; ; P:sister chromatid cohesion; C:nucleolus; ; P:pyrimidine nucleob…	EC:2.7.7.6
Cluster 7	VIT_206s0004g03740	dna-directed rna polymerase iii subunit rp-like	P:telomere maintenance in response to DNA damage; ; F:DNA-directed RNA polymerase activity; ; F:zinc ion binding; ; ; F:ribonucleoside binding; ; P:double-strand break repair; ; P:embryo sac egg cell differentiation; P:RNA processing; ; F:DNA binding; P:regulation of telomere maintenance; P:DNA-dependent transcription, elongation; ; P:sister chromatid cohesion; C:nucleolus; ; P:pyrimidine nucleob…	EC:2.7.7.6
Cluster 7	VIT_206s0004g04300	histone h2b	C:nucleosome; C:nucleolus; F:DNA binding; P:nucleosome assembly; F:protein heterodimerization activity; C:chloroplast	-
Cluster 7	VIT_206s0004g04460	inner membrane protein	P:regulation of cell aging; ; P:hydrogen peroxide catabolic process; ; P:regulation of protein dephosphorylation; ; P:chloroplast relocation; ; ; P:hyperosmotic salinity response; ; P:protein import into chloroplast thylakoid membrane; P:positive regulation of transcription, DNA-dependent; P:transcription from plastid promoter; C:chloroplast thylakoid membrane; C:plasma membrane; P:rRNA processin…	-
Cluster 7	VIT_206s0004g04720	mitochondrial import inner membrane translocase subunit tim9	; ; C:mitochondrial inner membrane; F:metal ion binding; P:protein import into mitochondrial inner membrane; ; P:photorespiration; P:embryo development ending in seed dormancy;	-
Cluster 7	VIT_206s0004g04980	gras family transcription factor	C:nucleus; C:cytosol; P:regulation of transcription, DNA-dependent;	-
Cluster 7	VIT_206s0004g05020	ripening-related hydrolase-like protein	; ; C:nucleus	-
Cluster 7	VIT_206s0004g05400	low quality protein: uncharacterized short-chain type dehydrogenase reductase y4vi-like	; ;	-
Cluster 7	VIT_206s0004g06040	anion transporter 4	P:transmembrane transport; P:protein phosphorylation; ; F:protein serine/threonine kinase activity; ; ; ; F:ATP binding; ; ; P:serine family amino acid metabolic process; ; ; P:carbohydrate transport	EC:2.7.11
Cluster 7	VIT_206s0004g06060	upf0503 protein chloroplastic-like	C:plasma membrane	-
Cluster 7	VIT_206s0004g06440	rna-binding motif x-linked 2	F:DNA binding; F:RNA binding; P:protein phosphorylation; F:ATP binding; F:zinc ion binding; F:protein serine/threonine kinase activity; P:serine family amino acid metabolic process	EC:2.7.11
Cluster 7	VIT_206s0004g06500	villin-	; P:methylation-dependent chromatin silencing; ; ; ; ; ; ; ; ; ; ; C:cytoplasm; P:leaf morphogenesis; P:DNA methylation; P:ammonium transmembrane transport; ; ; ; ;	-
Cluster 7	VIT_206s0004g06980	probable phytol kinase chloroplastic-like	; F:geraniol kinase activity; P:carpel development; C:mitochondrion; ; ; ; ; F:CTP:2-trans,-6-trans-farnesol kinase activity; P:response to abscisic acid stimulus; ; ; F:phosphatidate cytidylyltransferase activity; ; P:hydrogen peroxide biosynthetic process; P:phospholipid biosynthetic process; P:glycerolipid metabolic process	EC:2.7.7.41; EC:2.7.1
Cluster 7	VIT_206s0004g07390	calcineurin-like metallo-phosphoesterase-like protein	F:aspartyl esterase activity; ; C:peroxisome; ; F:pectinesterase activity; P:cell wall modification; F:enzyme inhibitor activity; F:protein serine/threonine phosphatase activity; P:negative regulation of catalytic activity; P:pectin catabolic process; C:chloroplast; P:starch metabolic process; P:sucrose metabolic process; P:protein dephosphorylation; C:protein serine/threonine phosphatase complex	EC:3.1.1.11
Cluster 7	VIT_206s0004g07770	peroxidase 52	F:metal ion binding; P:hydrogen peroxide catabolic process; C:Golgi apparatus; ; ; F:heme binding; ; ; C:cytosol; C:apoplast; ; P:peroxidase reaction	-
Cluster 7	VIT_206s0004g07800	pentatricopeptide repeat-containing protein	F:RNA binding; F:ribonuclease T2 activity; C:chloroplast; F:zinc ion binding; C:mitochondrion	EC:3.1.27.1
Cluster 7	VIT_206s0004g07830	serine-threonine kinase	P:negative regulation of abscisic acid mediated signaling pathway; P:protein phosphorylation; F:ATP binding; F:calmodulin-dependent protein kinase activity; ; P:serine family amino acid metabolic process	EC:2.7.11.17
Cluster 7	VIT_206s0004g07850	methyltransferase-related protein		-
Cluster 8	VIT_206s0004g08260	60s ribosomal protein 0	; C:nucleolus; F:structural constituent of ribosome; ; ; C:vacuole; P:developmental process; C:cytosolic large ribosomal subunit; C:plasma membrane; P:ribosome biogenesis	-
Cluster 8	VIT_206s0004g08280	ubiquinol-cytochrome c reductase complex ubiquinone-binding protein qp-c	C:mitochondrial respiratory chain complex III; ; P:photorespiration; P:electron transport chain; ; ; ; C:respiratory chain complex III	-
Cluster 8	VIT_206s0004g08350	abc transporter b family member mitochondrial-like	F:sequence-specific DNA binding transcription factor activity; P:gibberellin biosynthetic process; P:leaf morphogenesis; ; P:actin filament-based movement; P:root development; F:enzyme inhibitor activity; ; C:endoplasmic reticulum; P:positive regulation of catalytic activity; C:chloroplast stroma; P:pentose-phosphate shunt; ; P:regulation of meristem development; P:ATP catabolic process; P:rRNA p…	EC:3.6.3.44
Cluster 8	VIT_206s0004g08450	la and cln8 lipid-sensing domain containing protein		-
Cluster 8	VIT_206s0009g00650	chloroplast biogenesis partial	; C:mitochondrion; C:chloroplast;	-
Cluster 8	VIT_206s0009g00690	serine threonine-protein kinase nek5-like	P:anatomical structure morphogenesis; C:cortical microtubule; P:cortical microtubule organization; ; P:cell development; P:protein phosphorylation; F:protein serine/threonine kinase activity; F:ATP binding; ; P:serine family amino acid metabolic process	EC:2.7.11
Cluster 8	VIT_206s0009g02480	transcription factor gamyb-like	P:positive regulation of abscisic acid mediated signaling pathway; P:negative regulation of growth; P:pollen sperm cell differentiation; P:positive regulation of programmed cell death; ; F:DNA binding; P:response to ethylene stimulus; P:positive regulation of transcription, DNA-dependent; F:chromatin binding; C:chromatin	-
Cluster 8	VIT_206s0009g02660	methyltransferase family protein	C:cytoplasm; ; P:methylation	-
Cluster 8	VIT_206s0009g02670	methyltransferase family protein	C:cytoplasm; ; P:methylation	-
Cluster 8	VIT_206s0009g02700	f-box protein at2g32560-like	; F:ATP binding;	-
Cluster 8	VIT_206s0009g03240	rho gtpase activation protein	; ; C:chloroplast thylakoid membrane; P:positive regulation of GTPase activity; ; C:plasma membrane;	-
Cluster 8	VIT_206s0009g03360	protein	C:trans-Golgi network; C:Golgi apparatus; C:endosome;	-
Cluster 8	VIT_206s0080g00230	s-adenosylmethionine-dependent methyltransferase domain-containing protein	C:nucleus	-
Cluster 8	VIT_206s0080g00460	dna polymerase epsilon subunit 3	F:sequence-specific DNA binding transcription factor activity; F:sequence-specific DNA binding; F:protein heterodimerization activity; P:regulation of transcription, DNA-dependent; C:transcription factor complex; P:regulation of transcription, DNA-dependent	-
Cluster 8	VIT_206s0080g00470	rna-binding protein	C:cytosol; F:RNA binding;	-
Cluster 8	VIT_206s0080g00740	40s ribosomal protein 4	C:nucleolus; C:cytosolic ribosome; F:structural constituent of ribosome; C:plasma membrane; ; C:chloroplast; ; F:phospho-N-acetylmuramoyl-pentapeptide-transferase activity; P:ribosome biogenesis; P:lipid metabolic process; P:peptidoglycan biosynthetic process	EC:2.7.8.13
Cluster 8	VIT_206s0080g00870	rna recognition motif-containing protein	F:RNA binding; C:nucleus; ; C:chloroplast	-
Cluster 8	VIT_206s0080g00880	nicalin precursor	C:mitochondrion; ; C:plasmodesma; C:vacuolar membrane; ; P:N-terminal protein myristoylation; P:regulation of signal transduction; ; P:photorespiration; C:endoplasmic reticulum; C:Golgi apparatus; C:plasma membrane	-
Cluster 8	VIT_207s0005g00500	small nuclear ribonucleoprotein d2	C:nucleolus; F:nucleic acid binding; C:small nucleolar ribonucleoprotein complex; ; C:cytosol; P:RNA splicing; C:small nuclear ribonucleoprotein complex	-
Cluster 8	VIT_207s0005g00560	60s ribosomal protein l22-2	; ; C:nucleolus; C:plasmodesma; F:structural constituent of ribosome; C:cytosolic large ribosomal subunit; C:plasma membrane; P:ribosome biogenesis	-
Cluster 8	VIT_207s0005g00890	probable polygalacturonase-like	P:protein autophosphorylation; ; P:root hair elongation; ; C:plant-type cell wall; P:response to blue light; ; ; P:Golgi organization; F:polygalacturonase activity; C:extracellular region; C:vacuole; P:starch metabolic process; P:sucrose metabolic process	EC:3.2.1.15
Cluster 8	VIT_207s0005g00950	mitochondrial carrier	C:mitochondrial inner membrane; ; P:transmembrane transport; ; P:mitochondrial transport; ;	-
Cluster 8	VIT_207s0005g02000	adp-ribosylation factor	; F:copper ion binding; F:calcium ion binding; P:small GTPase mediated signal transduction; C:plastid; ; ; P:intracellular protein transport; C:vacuole; P:response to cadmium ion; ; C:Golgi-associated vesicle; F:GTP binding; C:plasma membrane	-
Cluster 8	VIT_207s0005g02360	protein	C:nucleus	-
Cluster 8	VIT_207s0005g02520	uncharacterized protein	C:nucleolus; ; C:chromosome	-
Cluster 8	VIT_207s0005g02530	uncharacterized protein	C:intracellular organelle	-
Cluster 8	VIT_207s0005g02550	indole-3-acetic acid inducible 30	P:root development; ; C:mitochondrion; P:regulation of transcription, DNA-dependent; ; C:plastid; P:skotomorphogenesis; ; F:protein dimerization activity; ; P:gravitropism; ; P:auxin mediated signaling pathway; C:nucleus	-
Cluster 8	VIT_207s0005g02620	protein	C:cytosol; F:proline-tRNA ligase activity; C:plasmodesma; F:ATP binding; P:prolyl-tRNA aminoacylation; ; P:arginine metabolic process; P:proline metabolic process	EC:6.1.1.15
Cluster 8	VIT_207s0005g03320	chromatin modification-related protein eaf6	C:vacuole; P:photoperiodism, flowering; C:nucleus	-
Cluster 8	VIT_207s0005g03350	malate dehydrogenase	F:L-malate dehydrogenase activity; ; ; ; P:cellular carbohydrate metabolic process; ; C:chloroplast stroma; ; C:vacuole; P:response to cadmium ion; C:nucleus; C:plasma membrane; C:apoplast; P:pyruvate metabolic process; ; P:glyoxylate metabolic process	EC:1.1.1.37
Cluster 8	VIT_207s0005g03680	abc transporter family protein	; P:ATP catabolic process; F:ATP binding; ; P:endocytosis; ; C:plasma membrane	-
Cluster 8	VIT_207s0005g04420	xyloglucan galactosyltransferase katamar-like	C:Golgi cisterna membrane; ; ; C:endosome; ; P:protein glycosylation; P:salicylic acid mediated signaling pathway; C:trans-Golgi network; P:unidimensional cell growth; P:xyloglucan biosynthetic process; ; P:fucose biosynthetic process	-
Cluster 8	VIT_207s0005g04440	nadh dehydrogenase	; ; C:mitochondrial respiratory chain complex I; ; ; ; ; F:NADH dehydrogenase activity; F:coenzyme binding; P:photorespiration;	EC:1.6.99.3
Cluster 8	VIT_207s0005g04550	brix domain-containing protein	; P:embryo sac egg cell differentiation; C:cytosol; ; P:rRNA processing; P:regulation of flower development; P:pyrimidine ribonucleotide biosynthetic process; C:nucleus	-
Cluster 8	VIT_207s0005g04980	pentatricopeptide repeat-containing protein	C:mitochondrion	-
Cluster 8	VIT_207s0005g05000	protein binding	;	-
Cluster 8	VIT_207s0005g05500	protein	C:mitochondrion; C:plastid	-
Cluster 8	VIT_207s0005g05620	thioredoxin-like protein 4b	; P:mitosis; F:catalytic activity	-
Cluster 8	VIT_207s0005g06200	nbs-containing resistance-like protein	P:defense response; F:RNA-directed DNA polymerase activity; ; ; P:RNA-dependent DNA replication; F:RNA binding; F:ATP binding; ; P:protein dephosphorylation	EC:2.7.7.49
Cluster 8	VIT_207s0005g06290	cytochrome b5	P:alkane biosynthetic process; P:electron transport chain; ; P:defense response to bacterium; F:metal ion binding; F:nitrate reductase (NADH) activity; ; F:heme binding; C:endoplasmic reticulum membrane; ; ; P:nitrogen compound metabolic process; C:nitrate reductase complex	EC:1.7.1.1
Cluster 8	VIT_207s0005g06490	60s ribosomal protein 3a	; ; C:nucleolus; C:plasmodesma; F:structural constituent of ribosome; P:cell wall modification; P:plant-type cell wall organization; C:chloroplast; ; C:cytosolic large ribosomal subunit; P:ribosome biogenesis	-
Cluster 8	VIT_207s0095g00550	g-type lectin s-receptor-like serine threonine-protein kinase ag67520-like	P:protein phosphorylation; F:ATP binding; F:protein serine/threonine kinase activity; P:serine family amino acid metabolic process	EC:2.7.11
Cluster 8	VIT_208s0056g00030	protein	; ; F:guanosine-3',5'-bis(diphosphate) 3'-diphosphatase activity; F:bis(5'-adenosyl)-pentaphosphatase activity; F:ATP binding; P:nucleoside phosphate metabolic process; C:chloroplast; ; P:pyrimidine nucleobase metabolic process	EC:3.1.7.2
Cluster 8	VIT_208s0056g00820	cysteine synthase	; C:mitochondrion; C:chromoplast; ; C:chloroplast stroma; P:photosynthetic acclimation; ; P:cysteine biosynthetic process from serine; P:regulation of superoxide metabolic process; ; ; ; C:cysteine synthase complex	-
Cluster 8	VIT_208s0056g00830	presenilin	P:cell-cell signaling; P:regulation of DNA replication; ; ; ; P:cell proliferation; P:sepal formation; ; P:chromatin silencing; P:DNA methylation; ; P:pollen development; ; ; ; ; P:regulation of flower development;	-
Cluster 8	VIT_208s0032g00280	ankyrin repeat and regulator of chromosome condensation domain-containing protein	C:plastid; ; P:negative regulation of transcription, DNA-dependent; ; C:nucleus;	-
Cluster 8	VIT_208s0032g00496	c2 domain-containing protein	; P:polarity specification of adaxial/abaxial axis; C:cytosol; P:seed germination; ; C:plasmodesma; ; P:regulation of flower development; P:photomorphogenesis; ; ; ; P:response to freezing; P:determination of bilateral symmetry; ; ; C:endoplasmic reticulum; C:nucleus; C:plasma membrane; P:embryo development ending in seed dormancy;	-
Cluster 8	VIT_208s0032g00930	fasciclin-like arabinogalactan protein7	C:extracellular region; C:vacuole;	-
Cluster 8	VIT_208s0058g00860	protein lurp-one-related5-like	P:indoleacetic acid biosynthetic process; ; P:tryptophan catabolic process; P:cellular cation homeostasis; P:divalent metal ion transport; C:chloroplast; P:cellular response to nitrogen starvation; P:defense response to fungus	-
Cluster 8	VIT_208s0058g00890	regulatory-associated protein of tor-like	; P:regulation of cell differentiation; ; ; P:embryonic pattern specification; C:Cul4-RING ubiquitin ligase complex; ; ; P:sister chromatid cohesion; ; ; P:protein N-linked glycosylation	-
Cluster 8	VIT_208s0058g00940	alpha-ketoglutarate-dependent dioxygenase alkb-like protein	; ;	-
Cluster 8	VIT_208s0040g00760	protein	; F:metal ion binding; ; P:amino acid transmembrane transport; F:ATP binding; F:protein serine/threonine phosphatase activity; ; F:MAP kinase kinase kinase activity; ; P:protein dephosphorylation; C:protein serine/threonine phosphatase complex; ; P:serine family amino acid metabolic process	EC:2.7.11.25; EC:2.7.11
Cluster 8	VIT_208s0040g02490	ras-like protein	P:small GTPase mediated signal transduction; C:vacuole; F:GTP binding; C:plasma membrane; P:ethylene mediated signaling pathway; F:GTPase activity; ; P:intracellular protein transport;	-
Cluster 8	VIT_208s0040g02640	serine threonine-protein kinase af	; ; F:ferrochelatase activity; P:membrane fusion; ; P:heme biosynthetic process; P:regulation of transcription, DNA-dependent; ; ; ; C:chloroplast; P:negative regulation of programmed cell death; P:positive regulation of translation; P:protein phosphorylation; F:protein serine/threonine kinase activity; P:defense response by callose deposition; ; P:endoplasmic reticulum unfolded protein response;…	EC:2.7.11; EC:4.99.1.1
Cluster 8	VIT_208s0040g02850	rna recognition motif and cchc-type zinc finger domain-containing protein	; F:zinc ion binding; ; ; P:photoperiodism, flowering; P:production of siRNA involved in RNA interference; C:cytosol; F:nucleic acid binding; P:spliceosomal complex assembly; ; P:positive regulation of transcription, DNA-dependent; P:post-translational protein modification	-
Cluster 8	VIT_208s0040g03050	run and tb domain containing	F:Rab GTPase activator activity; C:cytosol; C:chloroplast;	-
Cluster 8	VIT_208s0040g03330	rna binding protein	F:RNA binding; ; C:plastid	-
Cluster 8	VIT_208s0040g03380	unc93-like protein	C:plasma membrane	-
Cluster 8	VIT_208s0007g00090	protein	; ; C:endoplasmic reticulum membrane	-
Cluster 8	VIT_208s0007g00290	protein notum homolog	C:extracellular region; C:mitochondrion; ; C:plastid	-
Cluster 8	VIT_208s0007g00440	alpha-expansin 4	C:extracellular region; ; P:plant-type cell wall organization; C:plant-type cell wall; P:syncytium formation	-
Cluster 8	VIT_208s0007g00480	oxysterol-binding protein	C:cytosol; ; ; P:innate immune response; ; ; P:salicylic acid mediated signaling pathway; P:ER to Golgi vesicle-mediated transport; P:para-aminobenzoic acid metabolic process; P:steroid metabolic process; P:response to high light intensity; P:response to hydrogen peroxide; P:double fertilization forming a zygote and endosperm; C:endoplasmic reticulum; C:nucleus; P:salicylic acid biosynthetic proc…	-
Cluster 8	VIT_208s0007g00820	subtilisin inhibitor	; ; F:serine-type endopeptidase inhibitor activity	-
Cluster 8	VIT_208s0007g02655	transmembrane protein84c-like		-
Cluster 8	VIT_208s0007g02970	uncharacterized protein	C:mitochondrion; P:pentose-phosphate shunt; P:maltose metabolic process; ; C:chloroplast thylakoid membrane; C:chloroplast stroma; P:positive regulation of catalytic activity	-
Cluster 8	VIT_208s0007g03000	chaperone protein dnaj-like protein	; C:mitochondrion; ; C:plastid	-
Cluster 8	VIT_208s0007g03040		; ; F:desacetoxyvindoline 4-hydroxylase activity; ; ; P:indole biosynthetic process	EC:1.14.11.20
Cluster 8	VIT_208s0007g03430	germin-like protein subfamily 3 member 2-like	; C:apoplast; F:superoxide dismutase activity; F:nutrient reservoir activity; ; ; P:glyoxylate metabolic process;	EC:1.15.1.1
Cluster 8	VIT_208s0007g03750	starch branching enzyme ii	; ; F:1,4-alpha-glucan branching enzyme activity; P:pentose-phosphate shunt; F:hydrolase activity, hydrolyzing O-glycosyl compounds; ; ; P:maltose metabolic process; ; C:chloroplast stroma; P:positive regulation of catalytic activity; P:glycogen biosynthetic process; P:sucrose metabolic process	EC:2.4.1.18
Cluster 8	VIT_208s0007g03860	pan domain-containing protein	C:endosome; P:oligopeptide transport; C:Golgi apparatus; ; F:carbohydrate binding; C:plasma membrane; ; P:recognition of pollen; C:trans-Golgi network	-
Cluster 8	VIT_208s0007g03890	ribosome production factor 2 homolog	C:nucleolus; ; C:cytosol	-
Cluster 8	VIT_208s0007g03930	sterol c4 reductase	; ; ; P:acetyl-CoA metabolic process; ; ; C:nucleus; ; P:embryo development ending in seed dormancy;	-
Cluster 8	VIT_208s0007g04020	dna binding protein	C:nucleolus; ; F:DNA binding; ; C:mitochondrion; C:tubulin complex	-
Cluster 8	VIT_208s0007g04740	ras-related protein rabc2a-like	; P:protein dephosphorylation; C:peroxisome; P:small GTPase mediated signal transduction; F:metal ion binding; P:regulation of transcription, DNA-dependent; F:sphingomyelin phosphodiesterase activity; ; F:ATP binding; F:protein serine/threonine phosphatase activity; F:GTP-dependent protein binding; ; P:intracellular protein transport; C:Golgi apparatus; F:GTP binding; F:GTPase activity; ; ; ; P:g…	EC:3.1.4.12
Cluster 8	VIT_208s0007g04780	tonoplast intrinsic protein	C:plant-type vacuole membrane; ; P:water transport; ; P:gibberellic acid mediated signaling pathway; C:protein storage vacuole; ; ; ; ; P:phenylpropanoid metabolic process; P:hyperosmotic response; P:Golgi organization; P:glycolysis; P:polyamine catabolic process; P:cellular modified amino acid biosynthetic process; P:response to cadmium ion; P:response to cold; C:central vacuole; P:response to a…	-
Cluster 8	VIT_208s0007g05420	tubulin folding cofactor b	P:embryo development; C:phragmoplast; C:nucleus; C:plastid; ;	-
Cluster 8	VIT_208s0007g05580	methyltransferase ddb_g0268948-like	P:toxin catabolic process; ; P:response to cadmium ion; P:methylation; C:cytosol; ; C:mitochondrion	-
Cluster 8	VIT_208s0007g05740	btb poz ankyrin repeat protein	P:induced systemic resistance, jasmonic acid mediated signaling pathway; P:polarity specification of adaxial/abaxial axis; P:proximal/distal pattern formation; ; ; ; ; P:flower morphogenesis; ; C:cytoplasm; C:nucleus	-
Cluster 8	VIT_208s0007g05790	calcium-binding allergen ole	C:plasma membrane; F:calcium ion binding	-
Cluster 8	VIT_208s0007g05870	phosphatidylinositol n-acetylglucosaminyltransferase subunit gp	P:GPI anchor biosynthetic process; ;	-
Cluster 8	VIT_208s0007g06290	protein	C:mitochondrion; C:plastid	-
Cluster 8	VIT_208s0007g06390	enoyl-acp reductase	F:copper ion binding; P:fatty acid biosynthetic process; ; ; ; C:thylakoid; ; C:chloroplast stroma; ; C:fatty acid synthase complex; P:acyl-carrier-protein biosynthetic process	-
Cluster 8	VIT_208s0007g06520	actin	; P:root hair elongation; C:cytoskeleton; F:ATP binding; C:cytoplasm; C:nucleus; C:plasma membrane	-
Cluster 8	VIT_208s0007g06670	homeobox-leucine zipper protein ha4-like	F:sequence-specific DNA binding transcription factor activity; F:sequence-specific DNA binding; P:regulation of transcription, DNA-dependent; C:transcription factor complex; P:regulation of transcription, DNA-dependent	-
Cluster 8	VIT_208s0007g06740	e3 ubiquitin-protein ligase sinat2	; P:multicellular organismal development; ; ; F:ubiquitin-protein ligase activity; C:nucleus; F:zinc ion binding; C:mitochondrion	EC:6.3.2.19
Cluster 8	VIT_208s0007g07070	dead-box atp-dependent rna helicase 37-like	C:nucleolus; F:ATP-dependent helicase activity; F:nucleic acid binding; C:peroxisome; C:plasma membrane; F:ATP binding; C:chloroplast	-
Cluster 8	VIT_208s0007g07200	homogentisate solanesyltransferase	P:root development; ; ; ; ; P:polarity specification of adaxial/abaxial axis; ; ; ; ; ; F:nucleocytoplasmic transporter activity; P:leaf morphogenesis; C:nuclear envelope; ; ; ; C:chloroplast thylakoid membrane; C:mitochondrion; P:steroid biosynthetic process	-
Cluster 8	VIT_208s0007g07630	tyrosine-specific transport	; F:L-tyrosine transmembrane transporter activity; P:purine nucleobase transport; ; C:plastid;	-
Cluster 8	VIT_208s0007g07900	uncharacterized protein	; C:mitochondrial respiratory chain complex I; ; ; F:polygalacturonase activity; C:extracellular region; P:photorespiration; C:chloroplast; P:starch metabolic process; P:sucrose metabolic process	EC:3.2.1.15
Cluster 8	VIT_208s0007g08250	nuclear transcription factor y subunit a-	P:regulation of transcription, DNA-dependent; F:DNA binding; ; F:sequence-specific DNA binding transcription factor activity; P:regulation of transcription, DNA-dependent	-
Cluster 8	VIT_208s0007g08260	guanylate kinase	F:guanylate kinase activity; ; P:endoplasmic reticulum unfolded protein response; ; C:cytoplasm; P:defense response to fungus; ; ;	EC:2.7.4.8
Cluster 8	VIT_208s0007g08530	uncharacterized protein	C:trans-Golgi network; ; C:Golgi apparatus; C:endosome; C:nucleus; C:chloroplast;	-
Cluster 8	VIT_208s0007g08720	pentatricopeptide repeat-containing protein	C:mitochondrion;	-
Cluster 8	VIT_208s0007g08900	zeatin o-glucosyltransferase-like	; ;	-
Cluster 8	VIT_209s0002g00320	pectin methylesterase	P:indoleacetic acid biosynthetic process; F:aspartyl esterase activity; F:pectinesterase activity; P:cell wall modification; C:plant-type cell wall; P:glycine catabolic process; F:enzyme inhibitor activity; P:negative regulation of catalytic activity; P:pectin catabolic process; P:tryptophan catabolic process; C:cytoplasm; P:response to nematode; C:plasma membrane; C:apoplast; P:starch metabolic …	EC:3.1.1.11
Cluster 8	VIT_209s0002g00330	pectinesterase 3-like	F:aspartyl esterase activity; ; C:plasmodesma; ; F:pectinesterase activity; P:cell wall modification; C:endosome; C:plant-type cell wall; C:vacuolar membrane; P:negative regulation of catalytic activity; P:pectin catabolic process; C:trans-Golgi network; ; C:extracellular region; C:Golgi apparatus; C:nucleus; C:plasma membrane; P:starch metabolic process; P:sucrose metabolic process	EC:3.1.1.11
Cluster 8	VIT_209s0002g00490	zinc finger	P:response to jasmonic acid stimulus; ; ; F:arylesterase activity; ; P:induced systemic resistance, ethylene mediated signaling pathway; ; ; P:defense response to fungus;	EC:3.1.1.2
Cluster 8	VIT_209s0002g00790	beta-ketoacyl-acp synthase ii	P:fatty acid biosynthetic process; ; C:chloroplast; C:fatty acid synthase complex; P:acyl-carrier-protein biosynthetic process	-
Cluster 8	VIT_209s0002g00920	tpa: lung seven transmembrane receptor family protein	C:Golgi apparatus; F:nucleic acid binding; ; ; F:zinc ion binding; P:microtubule nucleation	-
Cluster 8	VIT_209s0002g00980	proteasome subunit alpha	C:cytosolic ribosome; F:threonine-type endopeptidase activity; ; ; F:metal ion binding; P:ATP biosynthetic process; ; ; F:copper-transporting ATPase activity; C:chloroplast thylakoid membrane; P:copper ion transport; C:plasma membrane; C:nucleus; F:ATP binding	EC:3.4.25
Cluster 8	VIT_209s0002g02230	protein	C:plasma membrane	-
Cluster 8	VIT_209s0002g02400	pr family protein f2	C:Golgi apparatus; C:plasma membrane; F:electron carrier activity; F:monooxygenase activity; F:iron ion binding; F:heme binding; C:vacuolar membrane; ; ; ; C:endoplasmic reticulum; ;	-
Cluster 8	VIT_209s0002g02560	60s ribosomal protein	F:structural constituent of ribosome; C:plasma membrane; ; C:cytosolic large ribosomal subunit; C:chloroplast; ; P:ribosome biogenesis	-
Cluster 8	VIT_209s0002g02630	iaa-amino acid hydrolase il-like 4	; ; F:hippurate hydrolase activity; C:plasma membrane; C:chloroplast; P:proteolysis; ; C:endoplasmic reticulum; F:metallopeptidase activity; P:L-phenylalanine metabolic process	EC:3.5.1.32
Cluster 8	VIT_209s0002g03200	mitochondrial-processing peptidase subunit alpha	P:electron transport chain; ; F:zinc ion binding; ; C:mitochondrial respiratory chain complex III; ; F:metalloendopeptidase activity; P:proteolysis; C:mitochondrial intermembrane space; F:ATP binding; C:mitochondrial matrix; C:chloroplast; C:plasma membrane; ; ; ; C:respiratory chain complex III	EC:3.4.24
Cluster 8	VIT_209s0002g04480	kinesin-like protein kif2a-like	; C:microtubule associated complex; C:plasma membrane; F:ATP binding; C:nucleus; C:mitochondrion; F:microtubule motor activity; C:microtubule	-
Cluster 8	VIT_209s0002g04540	rna polymerase beta subunit	F:DNA-directed RNA polymerase activity; ; F:DNA binding; C:chloroplast; C:nucleolus; ; P:pyrimidine nucleobase metabolic process	EC:2.7.7.6
Cluster 8	VIT_209s0002g05059	disease resistance protein rps5-like	; P:defense response; ; F:ATP binding	-
Cluster 8	VIT_209s0002g05240	cyclin a2	; P:regulation of DNA replication; ; ; ; ; ; ; P:cell proliferation; ; C:endoplasmic reticulum membrane; ; ; ; P:negative regulation of cyclin-dependent protein serine/threonine kinase activity; P:GPI anchor biosynthetic process; P:DNA endoreduplication; ; P:M phase of mitotic cell cycle; P:nuclear division; ; C:nucleus; P:proteasome assembly	-
Cluster 8	VIT_209s0002g05320	2-oxoglutarate-dependent dioxygenase	C:cytoplasm; ; F:iron ion binding; ; ; ; ; ;	-
Cluster 8	VIT_209s0002g05360	pleiotropic drug resistance protein-like	; P:ATP catabolic process; ; F:ATP binding; ; ; C:plasma membrane	-
Cluster 8	VIT_209s0002g05660	sulfate transporter	; C:plant-type vacuole membrane; P:sulfate transport; ; ; ; C:mitochondrion	-
Cluster 8	VIT_209s0002g05840	disease resistance protein rps5-like	; P:defense response; ; F:ATP binding	-
Cluster 8	VIT_209s0002g05980	cytochrome p450	; ; ; F:electron carrier activity; F:iron ion binding; F:heme binding; P:response to auxin stimulus; ; ; F:steroid hydroxylase activity; ; ; P:regulation of growth; ; ; P:indole biosynthetic process;	-
Cluster 8	VIT_209s0002g06030	periodic tryptophan protein 2	; P:protein import into nucleus; P:pyrimidine ribonucleotide biosynthetic process; C:Cul4-RING ubiquitin ligase complex; ; ; P:mRNA export from nucleus; C:nucleus; ; P:serine family amino acid metabolic process; ;	-
Cluster 8	VIT_209s0002g06040	monothiol glutaredoxin-5	F:electron carrier activity; P:cell redox homeostasis; ; ; P:anther development; F:zinc ion binding; ; C:mitochondrion;	-
Cluster 8	VIT_209s0002g07940	vacuolar h+-translocating inorganic pyrophosphatase	; ; C:mitochondrion; ; P:auxin polar transport; ; C:plant-type vacuole membrane; F:inorganic diphosphatase activity; P:leaf development; F:2-alkenal reductase [NAD(P)] activity; ; ; F:hydrogen-translocating pyrophosphatase activity; C:plasma membrane;	EC:3.6.1.1; EC:1.3.1.74
Cluster 8	VIT_209s0002g08340	photosystem i p700 apoprotein a2	P:electron transport chain; C:photosystem I; ; ; ; F:electron carrier activity; ; ; F:ATP binding; F:magnesium ion binding; C:chloroplast thylakoid membrane; ;	-
Cluster 8	VIT_209s0002g08460	8-amino-7-oxononanoate synthase	; ; F:transaminase activity; C:cytosol; ; C:mitochondrion	-
Cluster 8	VIT_209s0002g09280	otu-like cysteine protease family protein	P:proteolysis; C:nucleus; C:chloroplast; C:plasma membrane; F:cysteine-type peptidase activity	EC:3.4
Cluster 8	VIT_209s0096g00780	atp binding microtubule motor family protein	; C:microtubule associated complex; P:defense response; ; C:plasma membrane; F:ATP binding; F:microtubule motor activity; C:microtubule	-
Cluster 8	VIT_209s0070g00320	cyclin-dependent kinase f-4-like	P:protein phosphorylation; F:RNA polymerase II carboxy-terminal domain kinase activity; ; F:ATP binding; P:positive regulation of translation; C:intracellular part; P:protein N-linked glycosylation; P:serine family amino acid metabolic process	EC:2.7.11.23
Cluster 8	VIT_209s0070g00480	extensin-like protein	F:histidine phosphotransfer kinase activity; ; P:root hair elongation; C:plasmodesma; ; C:plant-type cell wall; ; F:2-alkenal reductase [NAD(P)] activity; P:lateral root development; P:unidimensional cell growth; C:extracellular region; C:nucleus; P:cell morphogenesis involved in differentiation; ; P:cell wall biogenesis	EC:1.3.1.74
Cluster 8	VIT_209s0054g00030	60s ribosomal protein	C:nucleolus; C:vacuole; C:plasma membrane; ; C:cytosolic large ribosomal subunit; C:chloroplast	-
Cluster 8	VIT_209s0054g00360	metal tolerance protein c4	F:cation transmembrane transporter activity; P:transmembrane transport; ; ; ; C:mitochondrion	-
Cluster 8	VIT_209s0054g00620	kelch repeat-containing protein at3g27220	C:endosome; ; C:Golgi apparatus; C:plasma membrane; P:lipid transport; C:trans-Golgi network;	-
Cluster 8	VIT_209s0054g00840	protein	; C:plastid	-
Cluster 8	VIT_209s0054g00980	ring fyve phd zinc finger-containing protein	F:zinc ion binding; C:cytoplasm	-
Cluster 8	VIT_200s0204g00080	trna rrna methyltransferase family protein	F:RNA binding; ; ; P:RNA processing	-
Cluster 8	VIT_200s0207g00200	casp-like protein at3g500-like	; C:mitochondrion; C:plasma membrane	-
Cluster 8	VIT_200s0220g00030	small nuclear ribonucleoprotein f	C:nucleolus; F:nucleic acid binding; C:small nucleolar ribonucleoprotein complex; ; C:cytosol; P:RNA processing	-
Cluster 8	VIT_200s0229g00080	uncharacterized protein	C:mitochondrion; C:plasma membrane	-
Cluster 8	VIT_200s0229g00200	dna mismatch repair protein msh4	P:telomere maintenance in response to DNA damage; F:DNA-dependent ATPase activity; ; ; ; ; F:damaged DNA binding; ; ; P:multicellular organism reproduction; F:mismatched DNA binding; ; ; P:double-strand break repair; ; ; C:synaptonemal complex; P:protein phosphorylation; P:mitosis; F:protein serine/threonine kinase activity; ; P:regulation of telomere maintenance; ; C:mismatch repair complex; C:p…	EC:2.7.11
Cluster 8	VIT_200s0233g00020	transaldolase-like protein	; F:zinc ion binding; P:acetyl-CoA metabolic process; ; ; C:chloroplast stroma; ; ; P:pentose-phosphate shunt	-
Cluster 8	VIT_200s0233g00060	beta-ketoacyl-acp synthase iii	; P:very long-chain fatty acid metabolic process; P:fatty acid biosynthetic process; P:cuticle development; ; P:response to cold; P:acetyl-CoA metabolic process; C:chloroplast stroma; ; ; C:fatty acid synthase complex; P:acyl-carrier-protein biosynthetic process	-
Cluster 8	VIT_200s0246g00070	nadh dehydrogenase subunit 7	; C:respiratory chain; F:quinone binding; ; C:mitochondrion; ; P:ubiquinone biosynthetic process; ;	-
Cluster 8	VIT_200s0250g00030	udp-glycosyltransferase family protein	C:trans-Golgi network; C:Golgi apparatus; C:endosome; C:nucleus; P:biosynthetic process;	-
Cluster 8	VIT_200s0253g00040	l-ascorbate oxidase homolog	; F:copper ion binding; C:extracellular region; C:plant-type cell wall; F:L-ascorbate oxidase activity; ; ;	EC:1.10.3.3
Cluster 8	VIT_200s0260g00060	fk506 binding-like protein	P:protein folding; C:vacuole; F:FK506 binding; ; C:chloroplast; ; ; C:endoplasmic reticulum; F:peptidyl-prolyl cis-trans isomerase activity	EC:5.2.1.8
Cluster 8	VIT_200s0264g00020	zinc finger family protein	; F:zinc ion binding; P:mRNA transcription; ; ; C:chloroplast thylakoid membrane	-
Cluster 8	VIT_200s0265g00060	uncharacterized protein	C:trans-Golgi network; C:Golgi apparatus; C:endosome; C:chloroplast	-
Cluster 8	VIT_200s0282g00030	uncharacterized protein	C:chloroplast	-
Cluster 8	VIT_200s0283g00030	calnexin homolog	C:vacuolar membrane; ; P:Mo-molybdopterin cofactor biosynthetic process; P:protein folding; P:jasmonic acid mediated signaling pathway; P:response to hydrogen peroxide; P:systemic acquired resistance, salicylic acid mediated signaling pathway; C:plant-type cell wall; ; P:auxin mediated signaling pathway; ; F:calcium ion binding; P:defense response to fungus; ; C:chloroplast; C:endoplasmic reticul…	-
Cluster 8	VIT_200s0304g00050	protein sc homolog mitochondrial-like	P:copper ion transport; P:respiratory chain complex IV assembly; C:mitochondrial inner membrane; P:cellular copper ion homeostasis; F:copper ion binding;	-
Cluster 8	VIT_200s0335g00090	disease resistance protein at34460-like	P:defense response;	-
Cluster 8	VIT_200s0337g00060	40s ribosomal protein s8	; P:maturation of SSU-rRNA from tricistronic rRNA transcript (SSU-rRNA, 5.8S rRNA, LSU-rRNA); ; C:mitochondrion; C:nucleolus; ; F:structural constituent of ribosome; ; ; F:electron carrier activity; C:cytosolic small ribosomal subunit; F:heme binding; C:chloroplast; F:iron ion binding; C:plasma membrane;	-
Cluster 8	VIT_200s0370g00020	clathrin light chain-like	; ; ; ; P:intracellular protein transport;	-
Cluster 8	VIT_200s0370g00030	rna polymerase ii c-terminal domain phosphatase-like-like	; ; F:double-stranded RNA binding; ; F:phosphoserine phosphatase activity; P:abscisic acid mediated signaling pathway; P:negative regulation of transcription, DNA-dependent; C:nucleus; P:glycine metabolic process; P:L-serine metabolic process; P:threonine metabolic process	EC:3.1.3.3
Cluster 8	VIT_200s0394g00020	pentatricopeptide repeat-containing	F:trans-zeatin O-beta-D-glucosyltransferase activity; ; C:mitochondrion; F:cis-zeatin O-beta-D-glucosyltransferase activity;	EC:2.4.1.215; EC:2.4.1.203
Cluster 8	VIT_200s0394g00040	alliin lyase	F:L-methionine:2-oxoglutarate aminotransferase activity; ; ; ; F:L-tyrosine:pyruvate aminotransferase activity; P:positive gravitropism; ; F:L-tryptophan:pyruvate aminotransferase activity; F:L-leucine:2-oxoglutarate aminotransferase activity; F:L-tryptophan:2-oxoglutarate aminotransferase activity; P:cotyledon development; P:defense response to bacterium; C:cytoplasm; ; P:gynoecium development; …	EC:2.6.1.27; EC:4.4.1.4; EC:2.6.1.28; EC:2.6.1.6; EC:2.6.1.5; EC:2.6.1.58
Cluster 8	VIT_200s0396g00020	nadh dehydrogenase subunit	C:plasma membrane; ; P:photorespiration; C:mitochondrial respiratory chain complex I; ; ; P:ubiquinone biosynthetic process; ;	-
Cluster 8	VIT_200s0399g00040	alternative oxidase	; P:electron transport chain; ; F:metal ion binding; ; P:response to temperature stimulus; P:chloroplast organization; C:thylakoid; C:respiratory chain; P:respiratory gaseous exchange; C:mitochondrial envelope; P:negative regulation of transcription, DNA-dependent; P:response to high light intensity;	-
Cluster 8	VIT_200s0404g00020	transmembrane protein84c	C:extracellular region; ; ; ; ; F:zinc ion binding	-
Cluster 8	VIT_200s0434g00020	protein phosphatase	F:metal ion binding; F:protein serine/threonine phosphatase activity; C:plasma membrane; P:protein dephosphorylation; ; C:mitochondrion; C:protein serine/threonine phosphatase complex	-
Cluster 8	VIT_200s0455g00030	pentatricopeptide repeat-containing protein	C:mitochondrion;	-
Cluster 8	VIT_200s0480g00030	polyphenol oxidase	F:metal ion binding; ; F:catechol oxidase activity; ; F:monophenol monooxygenase activity; ; P:tyrosine metabolic process; ; P:coumarin biosynthetic process; P:lignin biosynthetic process; ;	EC:1.14.18.1; EC:1.10.3.1
Cluster 8	VIT_200s0499g00040	chromatin assembly factor	; ; P:regulation of meristem structural organization; F:histone binding; P:regulation of DNA replication; ; ; P:regulation of transcription, DNA-dependent; P:double-strand break repair via homologous recombination; P:regulation of G2 phase of mitotic cell cycle; P:cell proliferation; ; P:DNA methylation; ; P:regulation of S phase of mitotic cell cycle; P:pollen development; P:leaf development; P:…	-
Cluster 8	VIT_200s0505g00030	nadh dehydrogenase subunit 2	; ; C:mitochondrial respiratory chain complex I; ; C:chloroplast; P:ubiquinone biosynthetic process; ;	-
Cluster 8	VIT_200s0525g00020	squalene monooxygenase	F:flavin adenine dinucleotide binding; ; F:squalene monooxygenase activity; ; C:plastid; ; P:steroid biosynthetic process;	EC:1.14.13.132
Cluster 8	VIT_200s0540g00020	class v	F:chitinase activity; P:carbohydrate metabolic process; P:chitin catabolic process; ; P:protein phosphorylation; F:ATP binding; F:protein serine/threonine kinase activity; ; ; P:serine family amino acid metabolic process	EC:3.2.1.14; EC:2.7.11
Cluster 8	VIT_200s0567g00060	patatin group a-3-like	; C:plastid; P:lipid metabolic process	-
Cluster 8	VIT_200s0734g00030	uncharacterized protein	; ; C:endosome; C:plasma membrane; C:vacuolar membrane; P:pectin metabolic process; C:trans-Golgi network; C:chloroplast thylakoid membrane	-
Cluster 8	VIT_200s0742g00030	nucleotide-sugar transporter family protein	P:transmembrane transport; ; C:ribosome; ; ; F:structural constituent of ribosome; ; ; P:carbohydrate transport; C:chloroplast; ; ; F:nucleotide-sugar transmembrane transporter activity; P:ribosome biogenesis	-
Cluster 8	VIT_200s0956g00020	ccaat-binding transcription factor subunit	F:sequence-specific DNA binding; C:nucleus; F:protein heterodimerization activity; P:regulation of transcription, DNA-dependent	-
Cluster 8	VIT_200s2434g00005	disease resistance rp3-like protein 2-like	; P:defense response; ; F:ATP binding	-
Cluster 8	VIT_202s0025g00220	protein		-
Cluster 8	VIT_202s0025g00340	monodehydroascorbate reductase	C:cytosol; P:hydrogen peroxide catabolic process; ; C:mitochondrion; P:response to cold; F:DNA-(apurinic or apyrimidinic site) lyase activity; F:electron carrier activity; ; F:ATP binding; F:flavin adenine dinucleotide binding; C:chloroplast stroma; P:response to cadmium ion; ; P:base-excision repair; ;	EC:4.2.99.18
Cluster 8	VIT_202s0025g00400	g-patch domain-containing protein	C:nucleus; F:nucleic acid binding	-
Cluster 8	VIT_202s0025g02050	protein	C:extracellular region; ; ; C:chloroplast	-
Cluster 8	VIT_202s0025g02200	cytochrome c oxidase assembly protein	F:copper ion binding; P:methylation; ; ; C:mitochondrion	-
Cluster 8	VIT_202s0025g02270	btb poz domain-containing protein at3g05675-like		-
Cluster 8	VIT_202s0025g02480	serine threonine protein	; C:plasma membrane; ; P:protein phosphorylation; F:ATP binding; F:protein serine/threonine kinase activity; P:serine family amino acid metabolic process	EC:2.7.11
Cluster 8	VIT_202s0025g02770	glucan endo- -beta-glucosidase	C:plant-type cell wall; ; C:anchored to plasma membrane; C:plasmodesma; F:glucan endo-1,3-beta-D-glucosidase activity; C:extracellular region; P:regulation of protein localization; C:endoplasmic reticulum; ; P:starch metabolic process; P:sucrose metabolic process	EC:3.2.1.39
Cluster 8	VIT_202s0025g03200	dehydration-responsive family protein	; P:methylation;	-
Cluster 8	VIT_202s0025g03230	beta- -n-acetylglucosaminyltransferase radical	; C:Golgi apparatus	-
Cluster 8	VIT_202s0025g03440	2-oxoglutarate-dependent dioxygenase	; P:root hair elongation; ; ; P:gibberellin biosynthetic process; C:cytoplasm; F:iron ion binding	-
Cluster 8	VIT_202s0025g03540	beta chain	; F:GTP binding; C:chloroplast; ; ; C:microtubule; ; P:response to cadmium ion; P:response to cold; F:GTPase activity; ; C:plasma membrane; F:structural constituent of cytoskeleton	-
Cluster 8	VIT_202s0025g03660	amp dependent	C:cytosol; F:oxalate-CoA ligase activity; ; C:mitochondrion; C:plasmodesma; ; ; C:chloroplast stroma; F:o-succinylbenzoate-CoA ligase activity; P:para-aminobenzoic acid metabolic process; ; ; ; P:response to cadmium ion; P:defense response to fungus; C:apoplast; P:glyoxylate metabolic process; P:ubiquinone biosynthetic process	EC:6.2.1.26; EC:6.2.1.8
Cluster 8	VIT_202s0025g03950	dead box atp-dependent rna	F:ATP-dependent helicase activity; F:RNA binding; F:ATP binding; C:mitochondrion	-
Cluster 8	VIT_202s0025g04380	f-box family protein	; F:carbohydrate binding; C:nucleus;	-
Cluster 8	VIT_202s0025g04490	adenosine 3 -phospho 5 -phosphosulfate	C:plasma membrane; P:UDP-galactose transmembrane transport; ; F:UDP-galactose transmembrane transporter activity	-
Cluster 8	VIT_202s0025g04525	nuclear rna polymerase a	P:methylation-dependent chromatin silencing; ; P:cell-cell signaling; F:DNA-directed RNA polymerase activity; ; F:zinc ion binding; ; P:amine metabolic process; ; P:DNA methylation; ; F:DNA binding; P:DNA-dependent transcription, elongation; ; F:quinone binding; ; F:copper ion binding; ; C:nucleolus; ; P:pyrimidine nucleobase metabolic process	EC:2.7.7.6
Cluster 8	VIT_202s0025g04750	protein	; C:cytoplasm; ; F:glyoxylate reductase activity; P:glyoxylate metabolic process	EC:1.1.1.26
Cluster 8	VIT_202s0025g04990	snare associated golgi protein family	P:response to oxidative stress; C:plasma membrane	-
Cluster 8	VIT_202s0488g00040	pentatricopeptide repeat-containing protein		-
Cluster 8	VIT_202s0236g00060	uncharacterized protein lo008534	P:lipid transport	-
Cluster 8	VIT_202s0033g00590	protein brevis radix-like	F:identical protein binding; P:lateral root development; P:response to abscisic acid stimulus; P:auxin mediated signaling pathway; C:nucleus; P:cytokinin mediated signaling pathway	-
Cluster 8	VIT_202s0087g00030	alpha glucosidase-like protein	P:carbohydrate metabolic process; F:maltose alpha-glucosidase activity; F:carbohydrate binding; C:nucleus; C:chloroplast	EC:3.2.1.20
Cluster 8	VIT_202s0087g00800	pinus taeda anonymous locus 04385_02 genomic sequence	C:nucleus; C:chloroplast	-
Cluster 8	VIT_203s0038g00380	xylulose kinase	F:xylulokinase activity; ; C:chloroplast; P:xylulose metabolic process	EC:2.7.1.17
Cluster 8	VIT_203s0038g00460	sh3 domain-containing protein	C:cytosol; F:clathrin binding;	-
Cluster 8	VIT_203s0038g00650	protein co0 a	C:mitochondrion; ; ; ; ;	-
Cluster 8	VIT_203s0038g00660	cold regulated protein 27	P:response to abiotic stimulus	-
Cluster 8	VIT_203s0038g00890	uncharacterized protein lo00853900 isoform	; C:mitochondrial proton-transporting ATP synthase complex, coupling factor F(o);	-
Cluster 8	VIT_203s0038g00930	saur family protein	P:auxin mediated signaling pathway; C:mitochondrion;	-
Cluster 8	VIT_203s0038g02050	disease resistance response protein 206	P:defense response; P:lignan biosynthetic process	-
Cluster 8	VIT_203s0038g02200	peptidyl-prolyl cis-trans isomerase cy9-4-like	C:endosome; P:protein folding; C:Golgi apparatus; ; ; C:trans-Golgi network; F:peptidyl-prolyl cis-trans isomerase activity	EC:5.2.1.8
Cluster 8	VIT_203s0038g02220	actin depolymerizing factor 5	C:cytoplasm; P:response to sucrose stimulus; F:actin binding; P:response to fructose stimulus; ; ; P:actin filament depolymerization	-
Cluster 8	VIT_203s0038g02300	proteasome subunit alpha type-7	P:flower development; P:gluconeogenesis; C:vacuole; C:cytosolic ribosome; ; P:defense response by callose deposition in cell wall; F:threonine-type endopeptidase activity; P:response to jasmonic acid stimulus; C:phragmoplast; P:defense response to fungus; ; P:indole phytoalexin biosynthetic process; ; ; P:glycolysis; P:cellulose biosynthetic process; C:chloroplast stroma; ; ; P:response to cadmiu…	EC:6.3.2.2; EC:3.4.25
Cluster 8	VIT_203s0038g02460	phosphatidylinositol synthase	; P:root development; ; ; ; P:drug transmembrane transport; C:Golgi apparatus; ; P:auxin polar transport; F:ATPase activity, coupled to transmembrane movement of substances; ; ; C:plasmodesma; ; C:endoplasmic reticulum; C:plasma membrane; F:ATP binding	-
Cluster 8	VIT_203s0038g02490	sk-like protein	C:cytoplasm; C:nucleolus;	-
Cluster 8	VIT_203s0038g02560	uncharacterized protein	P:response to abiotic stimulus; P:response to stress; P:ER to Golgi vesicle-mediated transport; C:plastid; C:mitochondrion	-
Cluster 8	VIT_203s0038g02650	protein phosphatase	C:protein serine/threonine phosphatase complex; F:metal ion binding; F:protein serine/threonine phosphatase activity; P:protein dephosphorylation; ; C:mitochondrion	-
Cluster 8	VIT_203s0038g02890	f-box family protein	P:glycerol ether metabolic process; F:electron carrier activity; ; P:cell redox homeostasis;	-
Cluster 8	VIT_203s0038g02980	mechanosensitive channel of small conductance-like 5	; C:plasmodesma; C:plasma membrane; P:transmembrane transport; C:vacuolar membrane; ; ; P:folic acid biosynthetic process	-
Cluster 8	VIT_203s0038g03580	gdsl esterase lipase at5g55050-like	; P:lipid metabolic process	-
Cluster 8	VIT_203s0038g03650	small nuclear ribonucleoprotein sm d3	; C:nucleolus; F:nucleic acid binding; C:ribonucleoprotein complex	-
Cluster 8	VIT_203s0038g03750	galacturonosyltransferase 3	F:polygalacturonate 4-alpha-galacturonosyltransferase activity; C:vacuolar membrane; C:plastid; ; C:trans-Golgi network; P:response to freezing; P:embryo development ending in seed dormancy; ; P:regulation of chromosome organization; P:DNA metabolic process; C:Golgi apparatus; P:photomorphogenesis; ; ; P:positive regulation of cell proliferation; P:meristem structural organization; P:RNA processi…	EC:2.4.1.43
Cluster 8	VIT_203s0038g03860	protein exordium like 5	C:extracellular region; C:plant-type cell wall;	-
Cluster 8	VIT_203s0038g03970	uncharacterized protein	F:aminoacylase activity; P:cellular amino acid metabolic process; C:chloroplast; P:proteolysis; F:metallopeptidase activity;	EC:3.5.1.14
Cluster 8	VIT_203s0038g03990	cmp-sialic acid	P:transmembrane transport; P:glucose catabolic process; ; ; C:endosome; F:DNA binding; F:protein dimerization activity; C:trans-Golgi network; P:carbohydrate transport; ; ; C:plasma membrane; F:nucleotide-sugar transmembrane transporter activity	-
Cluster 8	VIT_203s0038g04240	histone deacetylase	; F:NAD-dependent histone deacetylase activity (H3-K9 specific); P:histone H3 deacetylation; ; ; ; P:histone H4 deacetylation; P:negative regulation of transcription, DNA-dependent; P:regulation of multicellular organismal development; F:nucleic acid binding; P:DNA mediated transformation; F:NAD-dependent histone deacetylase activity (H3-K18 specific); F:NAD-dependent histone deacetylase activity…	EC:3.5.1.98
Cluster 8	VIT_203s0038g04350	26s protease regulatory subunit	; ; ; F:microtubule-severing ATPase activity; ; C:nucleolus; C:cytosol; P:cellulose biosynthetic process; ; C:proteasome regulatory particle, base subcomplex; C:plasmodesma; F:peptidase activity; C:plasma membrane; F:ATP binding; P:proteasome assembly	EC:3.6.4.3
Cluster 8	VIT_203s0038g04370	inositol monophosphatase - like protein	; ; ; F:inositol monophosphate 4-phosphatase activity; P:sulfur compound metabolic process; ; F:inositol monophosphate 3-phosphatase activity; F:inositol monophosphate 1-phosphatase activity; P:phosphatidylinositol phosphorylation; C:chloroplast;	EC:3.1.3.25
Cluster 8	VIT_203s0038g04560	40s ribosomal protein s25-2	; ; C:nucleolus; C:plasmodesma; F:structural constituent of ribosome; C:cytosolic small ribosomal subunit; C:vacuolar membrane; C:chloroplast; C:Golgi apparatus; C:plasma membrane; P:ribosome biogenesis	-
Cluster 8	VIT_203s0038g04600	protein reb	P:membrane fusion; ; C:Golgi apparatus; P:retrograde vesicle-mediated transport, Golgi to ER; ; ; C:endoplasmic reticulum; C:mitochondrion	-
Cluster 8	VIT_203s0063g00050	protein	; ; P:secretion by cell; F:quercetin 7-O-glucosyltransferase activity; ; ; F:quercetin 3-O-glucosyltransferase activity; F:flavonol 3-O-glucosyltransferase activity;	EC:2.4.1.91
Cluster 8	VIT_203s0063g00390	as-like protein	P:sphingoid biosynthetic process; ; ; ; P:long-chain fatty acid biosynthetic process; P:response to molecule of fungal origin; C:endoplasmic reticulum membrane; C:Golgi apparatus; C:plasma membrane; ; F:RNA binding; F:RNA-directed DNA polymerase activity; P:RNA-dependent DNA replication; P:glycosphingolipid metabolic process; P:acyl-carrier-protein biosynthetic process	EC:2.7.7.49
Cluster 8	VIT_203s0063g00860	serine carboxypeptidase-like protein	; ; P:proteolysis	-
Cluster 8	VIT_203s0063g02090	upf0496 protein at4g34320-like	C:peroxisome; ; C:plastid	-
Cluster 8	VIT_203s0063g02480	guanine nucleotide-binding protein subunit beta-2-like	P:seed germination; ; P:jasmonic acid mediated signaling pathway; ; C:Cul4-RING ubiquitin ligase complex; P:organ morphogenesis; ; P:endoplasmic reticulum unfolded protein response; ; P:lateral root development; F:histone acetyltransferase activity; ; P:response to ethylene stimulus; ; C:endoplasmic reticulum; C:plasma membrane; ; P:acyl-carrier-protein biosynthetic process	EC:2.3.1.48
Cluster 8	VIT_203s0063g02550	nadh dehydrogenase	F:metal ion binding; F:electron carrier activity; ; C:mitochondrial respiratory chain complex I; ; ; ; P:ubiquinone biosynthetic process; ;	-
Cluster 8	VIT_203s0063g02630	uncharacterized protein lo00853783 isoform	P:response to oxidative stress; C:mitochondrion	-
Cluster 8	VIT_203s0088g00280	ribosomal rna small subunit methyltransferase e	P:ubiquinone biosynthetic process; P:rRNA processing; P:methylation; C:chloroplast; ; C:mitochondrion	-
Cluster 8	VIT_203s0088g00380	alpha tubulin	C:microtubule; ; ; ; F:GTPase activity; C:cytoplasm; F:GTP binding; F:structural constituent of cytoskeleton	-
Cluster 8	VIT_203s0088g00500	aspartyl-trna synthetase	F:nucleic acid binding; C:mitochondrion; P:rRNA processing; P:chloroplast organization; ; F:ATP binding; ; C:chloroplast; ; P:aspartyl-tRNA aminoacylation; P:alanine metabolic process;	-
Cluster 8	VIT_203s0088g00620	uncharacterized protein	C:plasma membrane	-
Cluster 8	VIT_203s0088g00630	uncharacterized protein	C:endosome; C:Golgi apparatus; P:methionine biosynthetic process; P:RNA splicing, via endonucleolytic cleavage and ligation; C:nucleus; C:trans-Golgi network	-
Cluster 8	VIT_203s0088g00650	xyloglucan endotransglycosylase	F:hydrolase activity, hydrolyzing O-glycosyl compounds; P:cellular glucan metabolic process; C:apoplast; ;	-
Cluster 8	VIT_203s0088g00960	uncharacterized protein	; ; C:endosome; C:plasma membrane; C:vacuolar membrane; P:pectin metabolic process; C:trans-Golgi network; C:chloroplast thylakoid membrane	-
Cluster 8	VIT_203s0038g00580	gata transcription	F:sequence-specific DNA binding transcription factor activity; F:sequence-specific DNA binding; F:zinc ion binding; P:regulation of transcription, DNA-dependent; C:transcription factor complex; P:regulation of transcription, DNA-dependent	-
Cluster 8	VIT_203s0038g00970	dynamin-related protein 3a	P:mitochondrial fission; ; P:response to freezing; P:embryo development ending in seed dormancy; ; F:GTP binding; P:nuclear-transcribed mRNA catabolic process; ; P:photomorphogenesis; C:peroxisome; C:cytosol; ; ; P:regulation of peroxisome size; P:meristem structural organization; ; ; F:identical protein binding; P:seed germination; ; P:chloroplast organization; P:regulation of flower development…	-
Cluster 8	VIT_204s0008g00440	receptor-like protein kinase hs-like	; ; P:membrane fusion; P:respiratory burst involved in defense response; ; F:2-alkenal reductase [NAD(P)] activity; ; ; P:negative regulation of programmed cell death; P:defense response by callose deposition; F:MAP kinase kinase kinase activity; P:abscisic acid mediated signaling pathway; ; C:plasma membrane; F:ATP binding; P:response to ethylene stimulus; ; ; P:serine family amino acid metaboli…	EC:2.7.11.25; EC:1.3.1.74; EC:2.7.11
Cluster 8	VIT_204s0008g02320	coatomer subunit beta	C:plasmodesma; F:clathrin binding; ; P:intracellular protein transport; C:nucleus; C:cytosol; ;	-
Cluster 8	VIT_204s0008g02340	protein	P:vesicle docking involved in exocytosis; ; C:pollen tube; C:cytosol; C:mitochondrion	-
Cluster 8	VIT_204s0008g02500	actin associated protein	C:plastid	-
Cluster 8	VIT_204s0008g02880	uncharacterized protein	; C:vacuole	-
Cluster 8	VIT_204s0008g03220	monoglyceride lipase	C:cytoplasm; P:hyperosmotic salinity response; ; P:response to cold; ; P:response to abscisic acid stimulus; F:acylglycerol lipase activity; ; P:glycerolipid metabolic process	EC:3.1.1.23
Cluster 8	VIT_204s0008g03260	thioredoxin-related transmembrane protein 2	P:cell redox homeostasis;	-
Cluster 8	VIT_204s0008g03280	uncharacterized protein	P:defense response to bacterium; P:defense response to fungus; P:root development; ; C:mitochondrion	-
Cluster 8	VIT_204s0008g03530	ankyrin repeat-containing		-
Cluster 8	VIT_204s0008g03750	eukaryotic translation initiation factor 3 subunit l-like	C:plasmodesma; C:plasma membrane; F:translation initiation factor activity; C:cytosol; C:ribosome; P:regulation of translational initiation	-
Cluster 8	VIT_204s0008g03920	flavin-containing monooxygenase yucca6-like	F:flavin adenine dinucleotide binding; F:N,N-dimethylaniline monooxygenase activity; ; ;	EC:1.14.13.8
Cluster 8	VIT_204s0008g04050	low quality protein: burp domain-containing protein 3-like	P:response to abscisic acid stimulus; P:response to desiccation;	-
Cluster 8	VIT_204s0008g04270	serine threonine protein phosphatase 2a 57 kda regulatory subunit b iota isoform	; ; ; F:binding	-
Cluster 8	VIT_204s0008g04530	aminoacyl-trna synthetase	; ; P:regulation of flower development; P:DNA replication; ; P:methylation-dependent chromatin silencing; ; ; P:cell proliferation; P:DNA methylation;	-
Cluster 8	VIT_204s0008g05060	dna methyltransferase-2	P:DNA methylation; F:DNA binding; F:glycylpeptide N-tetradecanoyltransferase activity; C:nucleus; ; P:acyl-carrier-protein biosynthetic process	EC:2.3.1.97
Cluster 8	VIT_204s0008g05070	pentatricopeptide repeat-containing protein	P:DNA methylation; F:DNA binding; ; C:mitochondrion	-
Cluster 8	VIT_204s0008g05650	vesicle-associated membrane protein 7c	C:vacuolar membrane; P:membrane fusion; ; P:intermembrane transport; ; ; ; ; ; C:Golgi apparatus; P:Golgi organization; ; P:polyamine catabolic process; P:cellular modified amino acid biosynthetic process; P:response to cadmium ion; P:response to abscisic acid stimulus; P:positive regulation of flavonoid biosynthetic process; C:plasma membrane	-
Cluster 8	VIT_204s0008g05760	protein	P:defense response to bacterium; P:regulation of transcription, DNA-dependent; ; ; ; F:sequence-specific DNA binding; ; F:sequence-specific DNA binding transcription factor activity; P:defense response to fungus; C:transcription factor complex; P:regulation of transcription, DNA-dependent	-
Cluster 8	VIT_204s0008g06030	60s ribosomal protein l39	F:structural constituent of ribosome; C:cytosolic large ribosomal subunit; ; C:mitochondrion; P:ribosome biogenesis	-
Cluster 8	VIT_204s0008g06070	aberrant root formation protein 4	C:nucleus; ; C:cytosol	-
Cluster 8	VIT_204s0008g06220	40s ribosomal protein 1	C:cytosolic ribosome; F:structural constituent of ribosome; ; ; ; P:ribosome biogenesis	-
Cluster 8	VIT_204s0008g06600	probable wrky transcription factor 32	P:regulation of transcription, DNA-dependent; P:ATP catabolic process; F:sequence-specific DNA binding; F:ATP binding; ; F:sequence-specific DNA binding transcription factor activity; C:transcription factor complex; P:regulation of transcription, DNA-dependent	-
Cluster 8	VIT_204s0008g06640	endomembrane family protein 70	C:endosome; C:plant-type cell wall; C:Golgi apparatus; C:plasmodesma; C:plasma membrane; P:N-terminal protein myristoylation; C:vacuolar membrane; ; C:extracellular region; C:trans-Golgi network; C:mitochondrion	-
Cluster 8	VIT_204s0008g07050	pentatricopeptide repeat-containing protein	C:mitochondrion;	-
Cluster 8	VIT_204s0008g07260	lipid binding	C:nucleus	-
Cluster 8	VIT_204s0043g00330	uncharacterized protein		-
Cluster 8	VIT_204s0043g00870	uncharacterized protein		-
Cluster 8	VIT_204s0023g00350	uncharacterized protein		-
Cluster 8	VIT_204s0023g00380	membrane protein	P:glucose catabolic process; ; P:cellulose biosynthetic process; ; ; C:Golgi apparatus	-
Cluster 8	VIT_204s0023g00730	aspartyl protease-like protein	P:N-terminal protein myristoylation; P:fatty acid beta-oxidation; ; P:lipid transport; ; P:ethylene mediated signaling pathway; ; P:photoperiodism, flowering; ; ; P:response to superoxide; ; ; ; C:plasmodesma; P:salicylic acid mediated signaling pathway; C:plasma membrane	-
Cluster 8	VIT_204s0023g00780	membrane-associated 30 kda protein	; ; C:plastid chromosome; ; C:chloroplast stroma; C:chloroplast inner membrane; C:chloroplast thylakoid membrane	-
Cluster 8	VIT_204s0023g02000	transmembrane protein 53-like	C:mitochondrion; C:plastid	-
Cluster 8	VIT_204s0023g02390	thioredoxin domain-containing protein 9	P:nucleolus organization; ; ; P:cortical microtubule organization; P:chromatin silencing; C:cytoplasm; P:cell redox homeostasis; ; ; F:beta-tubulin binding; P:nuclear division; C:nucleus; F:ATP binding; C:tubulin complex	-
Cluster 8	VIT_204s0023g02780	short internodes 2	P:response to gibberellin stimulus; P:regulation of cellular process; F:binding; P:carpel development	-
Cluster 8	VIT_204s0023g03070	receptor-like protein kinase	; P:microtubule cytoskeleton organization; ; ; ; P:cell proliferation; F:2-alkenal reductase [NAD(P)] activity; ; ; P:determination of bilateral symmetry; ; P:DNA methylation; P:cellulose biosynthetic process; P:protein phosphorylation; F:protein serine/threonine kinase activity; ; ; ; P:response to molecule of bacterial origin; C:plasma membrane; F:ATP binding; P:DNA replication; P:stamen develo…	EC:1.3.1.74; EC:2.7.11
Cluster 8	VIT_204s0044g00050	serine threonine-protein kinase	; C:plasma membrane; P:protein phosphorylation; F:ATP binding; F:protein serine/threonine kinase activity; P:serine family amino acid metabolic process	EC:2.7.11
Cluster 8	VIT_204s0044g00730	g-type lectin s-receptor-like serine threonine-protein kinase rl-like	P:recognition of pollen; P:protein phosphorylation; F:ATP binding; F:protein serine/threonine kinase activity; ; P:serine family amino acid metabolic process	EC:2.7.11
Cluster 8	VIT_204s0044g02000	protein binding	P:response to cold; ; F:nucleic acid binding; F:protein dimerization activity; C:cytosol; P:response to heat; ;	-
Cluster 8	VIT_205s0077g00620	o-acetyltransferase family protein	; C:mitochondrion; P:secondary cell wall biogenesis; ; ; P:response to abscisic acid stimulus; P:xylan biosynthetic process; P:defense response to fungus; ; C:endoplasmic reticulum; C:Golgi apparatus	-
Cluster 8	VIT_205s0077g00654	pectinesterase inhibitor	F:pectinesterase activity; P:negative regulation of catalytic activity; F:enzyme inhibitor activity; P:starch metabolic process; P:sucrose metabolic process	EC:3.1.1.11
Cluster 8	VIT_205s0077g00920	pas domain-containing protein tyrosine kinase	; ; P:regulation of transcription, DNA-dependent; ; ; P:nuclear-transcribed mRNA catabolic process; C:cytoplasm; P:protein autophosphorylation; F:MAP kinase kinase kinase activity; C:nucleus; F:ATP binding; ; P:serine family amino acid metabolic process	EC:2.7.11.25; EC:2.7.11
Cluster 8	VIT_205s0077g02060	60s ribosomal protein 8	C:vacuole; F:structural constituent of ribosome; C:plasma membrane; F:RNA binding; C:cytosolic large ribosomal subunit; C:chloroplast; ; P:ribosome biogenesis	-
Cluster 8	VIT_205s0077g02070	60s ribosomal protein 8-2-like	; F:structural constituent of ribosome; P:pyrimidine ribonucleotide biosynthetic process; C:vacuolar membrane; ; C:chloroplast; C:cytosolic large ribosomal subunit; C:Golgi apparatus; C:plasma membrane; P:ribosome biogenesis	-
Cluster 8	VIT_205s0020g00250	nuclear export mediator factor nemf-like	F:nucleic acid binding; F:zinc ion binding	-
Cluster 8	VIT_205s0020g00320	nuclear export mediator factor nemf-like	F:nucleic acid binding; P:nuclear-transcribed mRNA catabolic process; F:zinc ion binding; F:ubiquitin-protein ligase activity; C:intracellular;	EC:6.3.2.19
Cluster 8	VIT_205s0020g00560	probable inactive serine threonine-protein kinase lvsg-like	P:protein phosphorylation; C:Cul4-RING ubiquitin ligase complex; F:ATP binding; ; C:nucleus; P:protein N-linked glycosylation;	-
Cluster 8	VIT_205s0020g00720	pto kinase interactor	P:plant-type hypersensitive response; F:ATP binding; ; F:MAP kinase kinase kinase activity; C:plasma membrane; ; ; P:serine family amino acid metabolic process	EC:2.7.11.25; EC:2.7.11
Cluster 8	VIT_205s0020g00750	novel plant snare3	P:membrane fusion; C:plasmodesma; C:plasma membrane; F:protein transporter activity; ; C:chloroplast; ;	-
Cluster 8	VIT_205s0020g02220	prolyl 4-hydroxylase alpha subunit-like protein	; ; F:procollagen-proline 4-dioxygenase activity; P:cell morphogenesis; ; ; ; C:extracellular region; F:iron ion binding; C:endoplasmic reticulum; C:Golgi apparatus; C:nucleus; P:arginine metabolic process; P:proline metabolic process	EC:1.14.11.2
Cluster 8	VIT_205s0020g02240	at45540 dl30w	P:protein autophosphorylation; P:hydrogen peroxide catabolic process; P:response to fructose stimulus; ; ; P:response to blue light; ; P:water transport	-
Cluster 8	VIT_205s0020g02440	pentatricopeptide repeat-containing protein	P:telomere maintenance in response to DNA damage; ; P:multicellular organism reproduction; ; ; P:positive regulation of cellular process; ; ; P:sister chromatid cohesion; ; ; P:regulation of telomere maintenance	-
Cluster 8	VIT_205s0020g02560	protein	; C:cytosol; ; ; ; ; P:DNA replication; P:pyrimidine ribonucleotide biosynthetic process; ; ; F:ribonucleoside-diphosphate reductase activity, thioredoxin disulfide as acceptor; P:multicellular organismal development; ; P:pyrimidine nucleobase metabolic process	EC:1.17.4.1
Cluster 8	VIT_205s0020g02580	pentatricopeptide repeat-containing protein	; C:mitochondrion;	-
Cluster 8	VIT_205s0020g02590	60s ribosomal protein	C:ribosome; F:structural constituent of ribosome; ; C:mitochondrion; P:ribosome biogenesis	-
Cluster 8	VIT_205s0020g02650	uncharacterized protein	C:chloroplast	-
Cluster 8	VIT_205s0020g02680	ring u-box domain-containing protein	C:cytoplasm; F:ubiquitin-protein ligase activity; F:zinc ion binding; ;	EC:6.3.2.19
Cluster 8	VIT_205s0020g02760	signal peptidase complex subunit 3b	F:peptidase activity; ; P:signal peptide processing; ; ; C:extracellular region; C:signal peptidase complex	-
Cluster 8	VIT_205s0020g02800	pfkb-like carbohydrate kinase family protein	C:mitochondrion; P:photoperiodism, flowering; F:ATP-dependent NAD(P)H-hydrate dehydratase activity; F:ATP binding; ; ; P:nicotinamide nucleotide metabolic process; C:chloroplast	EC:4.2.1.93
Cluster 8	VIT_205s0020g02840	rossmann-fold nad -binding domain-containing protein	P:protein phosphorylation; ; F:protein kinase activity; F:ATP binding; ; C:chloroplast; C:endoplasmic reticulum membrane; F:3-dehydrosphinganine reductase activity; P:glycosphingolipid metabolic process	EC:1.1.1.102
Cluster 8	VIT_205s0020g02990	protein	C:nucleolus; C:cytosolic ribosome; F:structural constituent of ribosome; ; C:chloroplast; ; ; P:ribosome biogenesis	-
Cluster 8	VIT_205s0020g03040	uncharacterized protein		-
Cluster 8	VIT_205s0020g03370	5 -nucleotidase sure	C:cytosol; F:acid phosphatase activity; F:5'-nucleotidase activity; ;	EC:3.1.3.2; EC:3.1.3.5
Cluster 8	VIT_205s0020g03660	major facilitator protein	; ; ; ; ; ; ; C:mitochondrion	-
Cluster 8	VIT_205s0020g04040	chlorophyllase- chloroplast	; C:vacuole; ; P:response to stress; C:chloroplast; F:chlorophyllase activity	EC:3.1.1.14
Cluster 8	VIT_205s0020g04280	calcium-transporting atpase plasma membrane-type-like	F:calcium-transporting ATPase activity; P:calcium ion transmembrane transport; ; F:metal ion binding; P:ATP biosynthetic process; F:ATP binding;	EC:3.6.3.8
Cluster 8	VIT_205s0020g04420	calmodulin-like protein	; ; ; ; F:calcium ion binding; F:2-alkenal reductase [NAD(P)] activity; C:nucleus; ; ; ; P:actin filament-based movement	EC:1.3.1.74
Cluster 8	VIT_205s0020g04690	aux iaa protein	; P:response to jasmonic acid stimulus; ; ; ; P:regulation of transcription, DNA-dependent; ; C:plastid; F:protein dimerization activity; P:gravitropism; P:auxin mediated signaling pathway; C:nucleus	-
Cluster 8	VIT_205s0020g04760	rna polymerase rpb7 n-terminal domain-containing protein	F:DNA-directed RNA polymerase activity; ; F:RNA binding; ; ; C:nucleolus; ; P:pyrimidine nucleobase metabolic process	EC:2.7.7.6
Cluster 8	VIT_205s0020g04790	40s ribosomal protein	C:nucleolus; F:structural constituent of ribosome; C:plasma membrane; F:RNA binding; C:cytosolic small ribosomal subunit; ; P:ribosome biogenesis	-
Cluster 8	VIT_205s0049g00360		; ; F:iron ion binding; ; P:indole biosynthetic process	-
Cluster 8	VIT_205s0049g00370		; ;	-
Cluster 8	VIT_205s0029g00330	s-adenosyl-l-homocysteine hydrolase	C:vacuolar membrane; ; P:photorespiration; P:gluconeogenesis; P:methylation-dependent chromatin silencing; C:apoplast; P:water transport; P:embryo development ending in seed dormancy; ; ; ; ; ; P:root hair elongation; C:Golgi apparatus; P:hyperosmotic response; C:cytosol; P:one-carbon metabolic process; ; P:Golgi organization; ; P:glycolysis; P:response to cadmium ion; C:plasmodesma; P:response t…	-
Cluster 8	VIT_205s0029g00720	methyltransferase-like protein3-like	F:RNA-directed DNA polymerase activity; F:DNA binding; P:RNA-dependent DNA replication; F:RNA binding; P:methylation; F:zinc ion binding; ; ; C:mitochondrion	EC:2.7.7.49
Cluster 8	VIT_205s0062g00250	brassinosteroid-regulated protein br	F:hydrolase activity, hydrolyzing O-glycosyl compounds; P:cellular glucan metabolic process; C:apoplast; ;	-
Cluster 8	VIT_205s0094g00440	something about silencing protein	F:nucleic acid binding; C:ribonucleoprotein complex; C:nucleus;	-
Cluster 8	VIT_205s0094g00940	u6 snrna-associated sm-like protein lsm6	F:nucleic acid binding; C:small nucleolar ribonucleoprotein complex; C:nucleus	-
Cluster 8	VIT_206s0004g00405	uncharacterized protein	; C:nucleus	-
Cluster 8	VIT_206s0004g00480	alpha-tubulin	C:apoplast; ; C:tubulin complex; F:GTP binding; ; ; C:cytosol; C:microtubule; P:response to cadmium ion; C:plasmodesma; F:GTPase activity; ; C:plasma membrane; F:structural constituent of cytoskeleton	-
Cluster 8	VIT_206s0004g00560	peptidyl-trna mitochondrial-like	F:aminoacyl-tRNA hydrolase activity; P:heme biosynthetic process; ; C:plastid; C:mitochondrion	EC:3.1.1.29
Cluster 8	VIT_206s0004g00600	calcium ion binding protein	; C:Golgi apparatus; F:calcium ion binding;	-
Cluster 8	VIT_206s0004g00840	dead-box atp-dependent rna helicase 37-like	C:nucleolus; F:ATP-dependent helicase activity; F:nucleic acid binding; C:peroxisome; C:plasma membrane; F:ATP binding; C:chloroplast; C:cytosol	-
Cluster 8	VIT_206s0004g02580	be homeotic	C:cytosol; ; ; P:regulation of transcription, DNA-dependent; ; ; ; ; F:sequence-specific DNA binding; F:sequence-specific DNA binding transcription factor activity; P:floral whorl morphogenesis; P:organ formation; P:internode patterning; C:transcription factor complex; P:regulation of transcription, DNA-dependent	-
Cluster 8	VIT_206s0004g02680	protein	C:cytosol; ; C:nucleus;	-
Cluster 8	VIT_206s0004g02890	protein disulfide isomerase l-2	P:response to oxidative stress; P:glycerol ether metabolic process; F:protein disulfide isomerase activity; P:response to endoplasmic reticulum stress; C:mitochondrion; P:cellulose biosynthetic process; P:cell redox homeostasis; F:electron carrier activity; C:vacuolar membrane; P:N-terminal protein myristoylation; ; C:extracellular region; C:chloroplast; F:dolichyl-diphosphooligosaccharide-protei…	EC:2.4.1.119; EC:5.3.4.1
Cluster 8	VIT_206s0004g03630	uncharacterized protein ykr070w-like	F:copper ion binding; ; ; C:mitochondrion; F:zinc ion binding	-
Cluster 8	VIT_206s0004g04200	gtp-binding protein ara-3	P:glucose catabolic process; C:cytosol; P:small GTPase mediated signal transduction; C:plasmodesma; P:D-xylose metabolic process; C:vacuolar membrane; ; C:Golgi apparatus; F:GTP binding; C:plasma membrane; P:ethylene mediated signaling pathway; F:GTPase activity; ; P:intracellular protein transport;	-
Cluster 8	VIT_206s0004g04230	histone h2b	C:nucleosome; C:nucleolus; F:DNA binding; P:nucleosome assembly; F:protein heterodimerization activity; C:chloroplast	-
Cluster 8	VIT_206s0004g04390	dtdp-glucose 4-6-	F:UDP-glucuronate decarboxylase activity; F:coenzyme binding; ; C:plasma membrane; P:D-xylose metabolic process; P:starch metabolic process; P:sucrose metabolic process;	EC:4.1.1.35
Cluster 8	VIT_206s0004g04500	uncharacterized protein	C:mitochondrion	-
Cluster 8	VIT_206s0004g04570	actin	; P:root hair elongation; C:cytoskeleton; F:ATP binding; C:cytoplasm; C:nucleus; C:plasma membrane	-
Cluster 8	VIT_206s0004g04630	gtpase obg	C:mitochondrion; ; F:magnesium ion binding; F:GTPase activity; F:GTP binding	-
Cluster 8	VIT_206s0004g05040	isoprenylcysteine carboxyl methyltransferase	; ; ; C:extracellular region	-
Cluster 8	VIT_206s0004g05080	protein binding	F:zinc ion binding; ; ; ; ; P:nucleic acid metabolic process; ; ; F:metal ion transmembrane transporter activity; F:ubiquitin-protein ligase activity; ; P:transmembrane transport; P:positive regulation of abscisic acid mediated signaling pathway;	EC:6.3.2.19
Cluster 8	VIT_206s0004g05480	initiation factor 3g	F:translation initiation factor activity; ; F:zinc ion binding; ; P:protein import into nucleus; P:mRNA splicing, via spliceosome; ; C:eukaryotic translation initiation factor 3 complex; ; P:photorespiration; C:plasma membrane; C:ribosome; P:regulation of translational initiation	-
Cluster 8	VIT_206s0004g05670	glutathione s-	P:response to oxidative stress; P:response to cadmium ion; C:plasma membrane; ; ; F:lactoylglutathione lyase activity; F:glutathione binding; P:carbohydrate metabolic process; P:pyruvate metabolic process	EC:4.4.1.5
Cluster 8	VIT_206s0004g05763	copper transporter	P:root development; ; P:pollen sperm cell differentiation; ; C:anchored to plasma membrane; C:vacuole;	-
Cluster 8	VIT_206s0004g05890	neutral ceramidase-like	C:extracellular region; C:vacuolar membrane; C:endoplasmic reticulum; C:Golgi apparatus; ; C:plasma membrane; P:glycosphingolipid metabolic process	-
Cluster 8	VIT_206s0004g05900	cytosolic enolase 3-like	; F:phosphopyruvate hydratase activity; F:magnesium ion binding; P:glycolysis; C:nucleus; ; P:gluconeogenesis; ; P:L-phenylalanine biosynthetic process	EC:4.2.1.11
Cluster 8	VIT_206s0004g05940	mitochondrial uncoupling protein	C:plasma membrane; P:photorespiration; P:mitochondrial transport; ; C:chloroplast;	-
Cluster 8	VIT_206s0004g06050	thioesterase family protein	C:peroxisome;	-
Cluster 8	VIT_206s0004g06070	uncharacterized protein	C:mitochondrion	-
Cluster 8	VIT_206s0004g06290	tetratricopeptide repeat-containing protein	P:cellular carbohydrate metabolic process; ; P:single-organism carbohydrate metabolic process; C:plastid; P:RNA processing; ; P:peroxidase reaction; P:response to oxidative stress	-
Cluster 8	VIT_206s0004g06370	udp-glycosyltransferase c4-like	; F:quercetin 7-O-glucosyltransferase activity; F:quercetin 3'-O-glucosyltransferase activity; F:quercetin 3-O-glucosyltransferase activity;	-
Cluster 8	VIT_206s0004g06670		; P:intracellular signal transduction; P:response to cold; ; F:phosphatidylinositol phospholipase C activity; C:plasma membrane; F:calcium ion binding; P:response to abscisic acid stimulus; ; ; P:intracellular signal transduction; P:phospholipid catabolic process; P:diacylglycerol metabolic process	EC:3.1.4.11
Cluster 8	VIT_206s0004g06730	protein	F:omega-3 fatty acid desaturase activity; ; P:response to cold; ; P:unsaturated fatty acid biosynthetic process; C:endoplasmic reticulum; ;	EC:1.14.99
Cluster 8	VIT_206s0004g06760	probable nadh dehydrogenase-like	; ; C:peroxisome; ; ; F:flavin adenine dinucleotide binding; ; P:ubiquinone biosynthetic process; ;	-
Cluster 8	VIT_206s0004g07280	udp-glycosyltransferase 87-like	;	-
Cluster 8	VIT_206s0004g07370	protein	;	-
Cluster 8	VIT_206s0004g07500	double wrky type transfactor	F:sequence-specific DNA binding transcription factor activity; F:sequence-specific DNA binding; P:regulation of transcription, DNA-dependent; C:transcription factor complex; P:regulation of transcription, DNA-dependent	-
Cluster 8	VIT_206s0004g07750	peroxidase	F:metal ion binding; P:response to oxidative stress; ; F:heme binding; ; ; P:peroxidase reaction	-
Cluster 8	VIT_206s0004g07760	biogenesis of lysosome-related organelles complex subunit	C:endosome; ; ; P:root development; P:late endosome to vacuole transport; C:nucleus;	-
Cluster 9	VIT_207s0005g00660	late embryogenesis abundant protein	P:response to stress
Cluster 9	VIT_208s0007g08330	polygalacturonase	F:polygalacturonase activity; P:fruit ripening; ; ; C:extracellular region; ; ; ; P:starch metabolic process; P:sucrose metabolic process	EC:3.25; EC:3.2.67
Cluster 9	VIT_200s0323g00070	kda protein	F:pectinesterase activity; P:negative regulation of catalytic activity; F:enzyme inhibitor activity; P:starch metabolic process; P:sucrose metabolic process	EC:31
Cluster 9	VIT_202s0025g04330	thaumatin-like protein	C:extracellular region; P:defense response; C:vacuole; P:response to biotic stimulus
Cluster 9	VIT_202s0025g04660	senescence-inducible chloroplast stay-green protein	; ; ; C:plastid
Cluster 9	VIT_203s0038g03570	l-ascorbate oxidase homolog	C:cytosol; F:copper ion binding; ; C:plasmodesma; F:L-ascorbate oxidase activity; C:plant-type cell wall; P:cell wall pectin metabolic process; ; ; ; C:apoplast; ;
Cluster 9	VIT_204s0008g06000	ap2 erf domain-containing transcription factor	P:defense response; P:regulation of transcription, DNA-dependent; F:DNA binding; F:sequence-specific DNA binding transcription factor activity; P:fruit ripening; P:ethylene mediated signaling pathway; C:transcription factor complex; P:regulation of transcription, DNA-dependent
Cluster 9	VIT_204s0079g00690	glutathione s-transferase	P:response to oxidative stress; F:glutathione transferase activity; ; P:glutathione metabolic process; P:glutathione conjugation reaction	EC:2.58
Cluster 9	VIT_204s0023g03540	thaumatin-like protein	C:extracellular region; ;
Cluster 9	VIT_204s0023g03550	protein	P:induced systemic resistance; P:response to ethylene stimulus
Cluster 9	VIT_205s0020g03860	homocysteine s-methyltransferase	P:S-methylmethionine cycle; C:plasma membrane; F:homocysteine S-methyltransferase activity; P:methionine biosynthetic process; P:methylation	EC:20
Cluster 9	VIT_205s0020g04570	cbl-interacting serine threonine-protein kinase 7	P:response to fructose stimulus; ; P:water transport; F:calmodulin-dependent protein kinase activity; ; P:cellular cation homeostasis; ; ; P:protein phosphorylation; ; P:divalent metal ion transport; P:response to cold; P:positive regulation of flavonoid biosynthetic process; C:plasma membrane; F:ATP binding; C:mitochondrion; ; P:serine family amino acid metabolic process	EC:2.717
Cluster 9	VIT_205s0094g00340	class iv chitinase	F:chitinase activity; P:carbohydrate metabolic process; P:chitin catabolic process; ; ; ;	EC:3.24
Cluster 9	VIT_206s0004g00590	protein	C:cytosol; F:protein homodimerization activity; C:nucleus;
Cluster 9	VIT_206s0004g02560	ripening-related protein grip22	C:extracellular region
Cluster 10	VIT_206s0004g08220	26s protease regulatory subunit 6b homolog	; ; ; ; P:photorespiration; P:gluconeogenesis; P:fatty acid beta-oxidation; ; ; P:multidimensional cell growth; F:microtubule-severing ATPase activity; P:plant-type cell wall organization; P:toxin catabolic process; P:phototropism; ; ; ; P:root hair elongation; C:cytosol; P:protein autophosphorylation; P:amino acid import; ; ; ; P:ER to Golgi vesicle-mediated transport; C:proteasome regulatory pa…	EC:3.6.4.3
Cluster 10	VIT_206s0004g08230	root phototropism protein 2	P:proximal/distal pattern formation; ; ; P:phototropism; ; ; P:Golgi organization; P:flower morphogenesis; ; ; C:nucleus; C:plasma membrane	-
Cluster 10	VIT_206s0004g08250	probable lrr receptor-like serine threonine-protein kinase ag06840-like	P:protein phosphorylation; F:protein serine/threonine kinase activity; ; ; ; ; F:ATP binding; C:extracellular region; C:chloroplast; C:plasma membrane; P:serine family amino acid metabolic process	EC:2.7.11
Cluster 10	VIT_206s0004g08300	ring finger and transmembrane domain-containing protein 2-like	F:RNA-directed DNA polymerase activity; P:RNA-dependent DNA replication; F:RNA binding; ; F:zinc ion binding;	EC:2.7.7.49
Cluster 10	VIT_206s0004g08460	cbs domain protein	C:mitochondrion; ; F:cobalt ion binding; P:cell redox homeostasis; P:response to temperature stimulus; ; P:hyperosmotic response; P:water transport; P:Golgi organization; P:glycolysis; P:response to cadmium ion;	-
Cluster 10	VIT_206s0004g08470	be-related homeotic protein 30	F:sequence-specific DNA binding transcription factor activity; F:sequence-specific DNA binding; P:regulation of transcription, DNA-dependent; C:transcription factor complex; P:regulation of transcription, DNA-dependent	-
Cluster 10	VIT_206s0009g00250	large subunit gtpase homolog	C:cytosol; ; P:ribosome biogenesis; F:GTPase activity; C:nucleus; F:GTP binding	-
Cluster 10	VIT_206s0009g00260	serine threonine-protein phosphatase bsl3	C:cytosol; F:protein serine/threonine phosphatase activity; F:iron ion binding; C:nucleus; ; C:plasma membrane; ; P:protein dephosphorylation; C:protein serine/threonine phosphatase complex	-
Cluster 10	VIT_206s0009g00320	e3 ubiquitin-protein ligase pub23-like	; ; ; P:respiratory burst involved in defense response; F:ubiquitin-protein ligase activity; C:cytosol;	EC:6.3.2.19
Cluster 10	VIT_206s0009g00450	protein	;	-
Cluster 10	VIT_206s0009g00890	ubiquitin carboxyl-terminal hydrolase 8-like	F:ubiquitin-specific protease activity; ; ; C:nucleus;	-
Cluster 10	VIT_206s0009g00900	uncharacterized protein	F:zinc ion binding;	-
Cluster 10	VIT_206s0009g00960	ubiquitin carboxyl-terminal hydrolase2-like	F:peptidase activity; ; ; P:DNA topological change; F:double-stranded DNA binding;	-
Cluster 10	VIT_206s0009g02040	plectin-related protein	; F:actin binding; C:plasma membrane; ; C:nucleus; P:regulation of protein localization	-
Cluster 10	VIT_206s0009g02340	tyrosine-specific transport	C:plasma membrane; P:purine nucleobase transport; P:amino acid transport; F:amine transmembrane transporter activity; C:chloroplast inner membrane; ;	-
Cluster 10	VIT_206s0009g02350	thioredoxin-related protein	F:zinc ion binding;	-
Cluster 10	VIT_206s0009g02420	serine-threonine protein plant-	; P:protein phosphorylation; F:ATP binding	-
Cluster 10	VIT_206s0009g02460	zinc finger family protein	F:zinc ion binding; F:nucleic acid binding; P:pollen sperm cell differentiation; P:regulation of transcription, DNA-dependent; P:actin cytoskeleton organization; F:sequence-specific DNA binding transcription factor activity; P:actin filament-based movement; C:transcription factor complex; P:regulation of transcription, DNA-dependent	-
Cluster 10	VIT_206s0009g02540	uncharacterized protein	C:cytosol	-
Cluster 10	VIT_206s0009g02550		; ; ; C:apoplast; P:protein folding; P:response to hydrogen peroxide; ; ; C:cytosol; P:glycolysis; P:response to endoplasmic reticulum stress; C:chloroplast stroma; P:response to high light intensity; P:tryptophan catabolic process; P:chloroplast organization; P:response to cadmium ion; P:response to cold; P:indoleacetic acid biosynthetic process; ; P:response to heat; C:chloroplast thylakoid mem…	-
Cluster 10	VIT_206s0009g02590	pectinesterase 2-like	P:cell wall modification; ; F:pectinesterase activity; C:extracellular region; F:aspartyl esterase activity; F:enzyme inhibitor activity; ; P:negative regulation of catalytic activity; P:pectin catabolic process; P:starch metabolic process; P:sucrose metabolic process	EC:3.1.1.11
Cluster 10	VIT_206s0009g02720	cytosolic phosphoglucose isomerase	C:cytoplasm; P:gluconeogenesis; F:glucose-6-phosphate isomerase activity; P:glycolysis; P:starch metabolic process; P:sucrose metabolic process; P:pentose-phosphate shunt	EC:5.3.1.9
Cluster 10	VIT_206s0009g02730	heat stress transcription factor b-4	P:regulation of transcription, DNA-dependent; F:sequence-specific DNA binding; P:asymmetric cell division; F:sequence-specific DNA binding transcription factor activity; P:response to stress; C:transcription factor complex; P:regulation of transcription, DNA-dependent	-
Cluster 10	VIT_206s0009g02770	pre-mrna branch site 4-like protein	F:RNA binding; C:nucleus;	-
Cluster 10	VIT_206s0009g02790	dihydropyrimidinase	; ; ; ; P:fatty acid beta-oxidation; ; P:cellular response to nitrogen levels; C:endoplasmic reticulum; C:Golgi apparatus; ;	-
Cluster 10	VIT_206s0009g02860	flavonoid 3 -hydroxylase	F:heme binding; ; F:monooxygenase activity; F:iron ion binding; F:electron carrier activity; ;	-
Cluster 10	VIT_206s0009g02880	flavonoid 3 -hydroxylase 2-like	F:heme binding; ; F:monooxygenase activity; F:iron ion binding; F:electron carrier activity; ;	-
Cluster 10	VIT_206s0009g03200	pentatricopeptide repeat-containing protein	; P:sepal formation; C:mitochondrion;	-
Cluster 10	VIT_206s0009g03330	telomerase activating protein es	C:cytoplasmic mRNA processing body; P:spindle assembly involved in meiosis; ; C:nucleus	-
Cluster 10	VIT_206s0009g03520	minor histocompatibility antigen 3	F:zinc ion binding; C:mitochondrion; ; F:metalloendopeptidase activity; P:proteolysis; P:N-terminal protein myristoylation; P:pollen development; C:chloroplast stroma; ; P:pollen germination; C:endoplasmic reticulum membrane; C:Golgi apparatus; P:embryo development ending in seed dormancy	EC:3.4.24
Cluster 10	VIT_206s0009g03550	ran gtpase binding	P:gravitropism; P:tissue development; F:zinc ion binding; P:xylan biosynthetic process; ; P:regulation of chromosome organization; P:cortical protein anchoring; F:Ran GTPase binding; F:phospholipid binding; P:nuclear-transcribed mRNA catabolic process; ; P:organ morphogenesis; F:chromatin binding; C:plasma membrane; C:nucleus; C:cell cortex; C:chromatin	-
Cluster 10	VIT_206s0009g03595	protein	P:protein phosphorylation; F:protein serine/threonine kinase activity; F:ATP binding; ; P:serine family amino acid metabolic process	EC:2.7.11
Cluster 10	VIT_206s0009g03600	uncharacterized protein	P:regulation of biological process; P:single-organism cellular process	-
Cluster 10	VIT_206s0009g03750	chromodomain-helicase-dna-binding protein 2-like	F:ATP-dependent helicase activity; P:chromatin assembly or disassembly; F:DNA binding; C:plasmodesma; F:chromatin binding; F:ATP binding; ; C:nucleus; C:chromatin	-
Cluster 10	VIT_206s0080g00090	cytochrome p450	; P:response to fungus; ; P:jasmonic acid mediated signaling pathway; F:aromatase activity; ; P:jasmonic acid biosynthetic process; P:hyperosmotic salinity response; F:electron carrier activity; ; ; P:response to auxin stimulus; ; F:heme binding; P:abscisic acid mediated signaling pathway; P:response to ethylene stimulus; C:extracellular region; F:iron ion binding; ;	EC:1.14.14.1
Cluster 10	VIT_206s0080g00240	udp-d-apiose udp-d-xylose synthase	F:UDP-glucuronate decarboxylase activity; ; P:nucleotide-sugar biosynthetic process; C:nucleus; C:cytosol; C:apoplast; P:starch metabolic process; P:sucrose metabolic process	EC:4.1.1.35
Cluster 10	VIT_206s0080g00260	poly	; F:DNA binding; F:NAD+ ADP-ribosyltransferase activity; F:2-alkenal reductase [NAD(P)] activity; C:nucleus;	EC:1.3.1.74; EC:2.4.2.30
Cluster 10	VIT_206s0080g00280	sodium bile acid cotransporter 7-like	; F:bile acid:sodium symporter activity; ; P:sodium ion transmembrane transport;	-
Cluster 10	VIT_206s0080g00300	pentatricopeptide repeat-containing protein at5g66520-like	; C:chloroplast;	-
Cluster 10	VIT_206s0080g00330	esterase lipase thioesterase-like protein	; P:negative regulation of transcription, DNA-dependent; C:chloroplast; F:catalytic activity; ; C:nucleus	-
Cluster 10	VIT_206s0080g00370	f-box lrr-repeat protein	C:nucleus;	-
Cluster 10	VIT_206s0080g00400	ribosomal protein	; P:adaxial/abaxial pattern specification; F:RNA binding; P:post-embryonic organ development; C:nucleolus; F:structural constituent of ribosome; C:cytosolic large ribosomal subunit; C:plasma membrane; P:ribosome biogenesis	-
Cluster 10	VIT_206s0080g00550	nicotiana eukaryotic translation initiation factor 4a	F:translation initiation factor activity; ; ; C:nucleolus; P:rRNA processing; F:ATP-dependent helicase activity; ; F:ATP binding; P:mRNA processing; ; C:ribosome; P:regulation of translational initiation	-
Cluster 10	VIT_206s0080g00560	n-carbamoylputrescine amidase	P:putrescine biosynthetic process from arginine; ; P:proline metabolic process	-
Cluster 10	VIT_206s0080g00780	nac domain-containing protein 90-like	P:regulation of transcription, DNA-dependent; F:DNA binding; ; F:sequence-specific DNA binding transcription factor activity; P:multicellular organismal development; C:transcription factor complex; P:regulation of transcription, DNA-dependent	-
Cluster 10	VIT_206s0080g00830	uncharacterized protein r20-like	P:mitochondrial fission; ; C:nucleus	-
Cluster 10	VIT_206s0080g00860	mrna-decapping enzyme-like protein	; P:RNA processing; ; P:cell cycle process; F:m7G(5')pppN diphosphatase activity; C:cytoplasmic mRNA processing body; F:2-alkenal reductase [NAD(P)] activity; F:protein homodimerization activity; C:nucleus	EC:1.3.1.74; EC:3.6.1.30
Cluster 10	VIT_207s0005g00230	u6 snrna-associated sm-like protein lsm4	; F:RNA binding; P:thiamine metabolic process; P:RNA-dependent DNA replication; F:mismatched DNA binding; F:RNA-directed DNA polymerase activity; P:RNA splicing; F:ATP binding; P:mismatch repair; F:thiamine diphosphokinase activity; C:ribonucleoprotein complex; P:mRNA processing; P:thiamine diphosphate biosynthetic process; C:nucleus	EC:2.7.6.2; EC:2.7.7.49
Cluster 10	VIT_207s0005g00240	wd repeat-containing protein 89 homolog	P:mRNA splicing, via spliceosome; ; ; C:nucleus; C:Cul4-RING ubiquitin ligase complex; ;	-
Cluster 10	VIT_207s0005g00250	co-chaperone protein sb	F:zinc ion binding; F:nucleic acid binding; C:plasma membrane	-
Cluster 10	VIT_207s0005g00270	uncharacterized protein	C:nucleus	-
Cluster 10	VIT_207s0005g00420	dna binding	; F:ubiquitin-protein ligase activity; F:zinc ion binding	EC:6.3.2.19
Cluster 10	VIT_207s0005g00470	peter pan-like protein	C:nucleus	-
Cluster 10	VIT_207s0005g00540	40s ribosomal protein 2	P:response to cadmium ion; F:structural constituent of ribosome; C:cytosolic small ribosomal subunit; C:nucleus; ; ; P:ribosome biogenesis	-
Cluster 10	VIT_207s0005g00600	leucine carboxyl methyltransferase domain-containing protein	; P:methylation	-
Cluster 10	VIT_207s0005g00840	60s ribosomal protein	C:nucleolus; F:structural constituent of ribosome; C:plasma membrane; C:cytosolic large ribosomal subunit; ; P:ribosome biogenesis	-
Cluster 10	VIT_207s0005g02050	carboxylic ester hydrolase	C:extracellular region; ; C:chloroplast stroma; P:lipid metabolic process	-
Cluster 10	VIT_207s0005g02090	polygalacturonase ag400-like	C:extracellular region; F:polygalacturonase activity; ; P:starch metabolic process; P:sucrose metabolic process	EC:3.2.1.15
Cluster 10	VIT_207s0005g02300	nucleic acid binding	C:peroxisome; F:nucleic acid binding; C:nucleus; F:zinc ion binding; C:chloroplast	-
Cluster 10	VIT_207s0005g02380	rhicadhesin receptor	F:nutrient reservoir activity; C:plant-type cell wall; ; P:response to cold; F:superoxide dismutase activity; C:nucleus; C:apoplast; ;	EC:1.15.1.1
Cluster 10	VIT_207s0005g02420	haloacid dehalogenase-like hydrolase domain-containing protein	; ;	-
Cluster 10	VIT_207s0005g02430	chaperone activity of b complex- mitochondrial-like	P:tRNA metabolic process; P:pentose-phosphate shunt; ; C:mitochondrial respiratory chain; ; F:DNA-directed RNA polymerase activity; ; P:cellular iron ion homeostasis; ; ; ; P:DNA-dependent transcription, initiation; P:regulation of transcription, DNA-dependent; P:chloroplast relocation; ; P:response to reactive oxygen species; ; ; C:chloroplast stroma; P:regulation of response to red or far red l…	EC:2.7.7.6
Cluster 10	VIT_207s0005g02460	hypothetical protein VITISV_0279 [Vitis vinifera]	; P:cellulose biosynthetic process; ; P:starch metabolic process; P:sucrose metabolic process;	-
Cluster 10	VIT_207s0005g02630	protein transport protein sec23	; P:intracellular protein transport; P:ER to Golgi vesicle-mediated transport; C:cytosol; F:zinc ion binding; C:plastid	-
Cluster 10	VIT_207s0005g02760	dnaj heat shock n-terminal domain-containing protein	P:protein folding; P:photoperiodism, flowering; P:response to stress; ;	-
Cluster 10	VIT_207s0005g02800	glucose-phosphate adenylyltransferase large subunit chloroplastic-like	P:glycogen biosynthetic process; ; C:chloroplast; F:glucose-1-phosphate adenylyltransferase activity; C:cytosol; P:sucrose metabolic process	EC:2.7.7.27
Cluster 10	VIT_207s0005g02880	alpha-l-fucosidase 2	P:lipid metabolic process; ; ; P:xylan biosynthetic process; P:plant-type cell wall biogenesis; ; C:apoplast	-
Cluster 10	VIT_207s0005g02960	f-box kelch-repeat protein or23-like	C:chloroplast;	-
Cluster 10	VIT_207s0005g03230	ap2 erf domain-containing transcription factor	P:defense response; P:regulation of transcription, DNA-dependent; F:DNA binding; F:sequence-specific DNA binding transcription factor activity; P:ethylene mediated signaling pathway; C:transcription factor complex; P:regulation of transcription, DNA-dependent	-
Cluster 10	VIT_207s0005g03260	ap2 erf domain-containing transcription factor	P:defense response; P:regulation of transcription, DNA-dependent; F:DNA binding; F:sequence-specific DNA binding transcription factor activity; P:ethylene mediated signaling pathway; C:transcription factor complex; P:regulation of transcription, DNA-dependent	-
Cluster 10	VIT_207s0005g03290	high affinity inorganic phosphate transporter	; C:plasmodesma; ; P:oligopeptide transport; ; P:response to abscisic acid stimulus; C:extracellular region; C:vacuole; ; C:Golgi apparatus; C:nucleus; ; C:plasma membrane; P:carbohydrate transport	-
Cluster 10	VIT_207s0005g03300	high affinity inorganic phosphate transporter	; C:plasmodesma; ; P:oligopeptide transport; ; P:response to abscisic acid stimulus; C:extracellular region; C:vacuole; ; C:Golgi apparatus; C:nucleus; ; C:plasma membrane; P:carbohydrate transport	-
Cluster 10	VIT_207s0005g03330	upf0420 protein 6orf58 homolog	; ; P:auxin polar transport; C:mitochondrion	-
Cluster 10	VIT_207s0005g03430	se4 cytosolic factor-like	C:cytosol; ; C:nucleus; ; C:plasma membrane;	-
Cluster 10	VIT_207s0005g03490	protein	; C:Golgi stack; C:plasma membrane; F:protein transporter activity; P:intracellular protein transport; C:nucleus; C:cytosol	-
Cluster 10	VIT_207s0005g03500	serine-type peptidase	C:plasma membrane; C:vacuolar membrane; F:serine-type peptidase activity; P:proteolysis; C:mitochondrion	-
Cluster 10	VIT_207s0005g03660	uncharacterized protein ag03900-like	; F:ATPase activity, coupled to transmembrane movement of substances; P:cell morphogenesis; P:ATP catabolic process; F:ATP binding; P:endocytosis; ; C:cytoplasm; ; P:extracellular transport	-
Cluster 10	VIT_207s0005g03670	dna repair and recombination protein	; ; F:zinc ion binding; ; F:DNA binding; ; F:ATP binding; ; F:helicase activity; C:endoplasmic reticulum; C:nucleus	-
Cluster 10	VIT_207s0005g03730	calcium ion binding	C:mitochondrion; C:nucleus; F:calcium ion binding	-
Cluster 10	VIT_207s0005g03790	succinyl- ligase	F:copper ion binding; ; ; C:mitochondrion; ; ; ; ; ; F:succinate-CoA ligase (ADP-forming) activity; F:ATP binding; P:glycolysis; P:gluconeogenesis; P:photorespiration; F:succinate-CoA ligase (GDP-forming) activity; P:response to cadmium ion; C:Golgi apparatus; ; C:succinate-CoA ligase complex	EC:6.2.1.4; EC:6.2.1.5
Cluster 10	VIT_207s0005g03800	thioredoxin family protein	C:chloroplast nucleoid; P:regulation of transcription, DNA-dependent; P:cell redox homeostasis; P:chloroplast organization	-
Cluster 10	VIT_207s0005g03950	uncharacterized protein lo002560	P:proteolysis; F:zinc ion binding; F:cysteine-type peptidase activity;	EC:3.4
Cluster 10	VIT_207s0005g03970	peptide transporter ptr3-a	P:hyperosmotic salinity response; P:defense response to bacterium; P:response to histidine; P:response to nematode; P:tripeptide transport; P:response to jasmonic acid stimulus; F:dipeptide transporter activity; ; ; ; P:response to abscisic acid stimulus; F:tripeptide transporter activity; ; P:response to phenylalanine; P:dipeptide transport	-
Cluster 10	VIT_207s0005g03980	protein	C:cytosol; F:RNA binding; C:ribonucleoprotein complex;	-
Cluster 10	VIT_207s0005g04020	probable lrr receptor-like serine threonine-protein kinase at4g08850-like	; ; ; ; F:ATP binding; ; F:MAP kinase kinase kinase activity; F:2-alkenal reductase [NAD(P)] activity; ; ; P:serine family amino acid metabolic process	EC:2.7.11.25; EC:1.3.1.74; EC:2.7.11
Cluster 10	VIT_207s0005g04050	probable lrr receptor-like serine threonine-protein kinase at4g08850-like	; ; ; ; F:ATP binding; ; F:MAP kinase kinase kinase activity; F:2-alkenal reductase [NAD(P)] activity; ; ; P:serine family amino acid metabolic process	EC:2.7.11.25; EC:1.3.1.74; EC:2.7.11
Cluster 10	VIT_207s0005g04300	ras-gtpase-activating protein-binding	; P:cellular biosynthetic process; P:primary metabolic process; F:nucleic acid binding; C:intracellular;	-
Cluster 10	VIT_207s0005g04390	leucine-rich repeat receptor-like protein kinase pxl2-like	F:MAP kinase activity; P:protein phosphorylation; ; ; ; ; ; F:ATP binding; P:stamen development; P:response to molecule of bacterial origin; F:2-alkenal reductase [NAD(P)] activity; ; C:plasma membrane; ; ; ; ; P:serine family amino acid metabolic process	EC:2.7.11.24; EC:1.3.1.74
Cluster 10	VIT_207s0005g04520	suppression of	P:amino acid transport; C:nucleus;	-
Cluster 10	VIT_207s0005g04530	pentatricopeptide repeat-containing protein	C:mitochondrion;	-
Cluster 10	VIT_207s0005g04560	uncharacterized protein	P:defense response; F:nucleic acid binding;	-
Cluster 10	VIT_207s0005g04620	cupin domain-containing protein	C:nucleus	-
Cluster 10	VIT_207s0005g04650	wd repeat-containing protein 26-like	C:cytoplasm; ;	-
Cluster 10	VIT_207s0005g04670	abc transporter c family member 5-like	C:plant-type vacuole; C:vacuolar membrane; P:microtubule cytoskeleton organization; P:cellular potassium ion homeostasis; ; ; ; F:2-alkenal reductase [NAD(P)] activity; ; P:amino acid import; P:ER to Golgi vesicle-mediated transport; F:ATPase activity, coupled to transmembrane movement of substances; P:transmembrane transport; ; P:ATP catabolic process; C:plasma membrane; F:ATP binding;	EC:1.3.1.74
Cluster 10	VIT_207s0005g04770	anthranilate phosphoribosyltransferase-like protein	; ; C:plasmodesma; ; ; C:nucleus; C:endoplasmic reticulum; C:mitochondrion;	-
Cluster 10	VIT_207s0005g04790	myosin subfamily xi heavy chain	; P:root hair elongation; C:peroxisome; ; ; F:ATP binding; F:GTP-dependent protein binding; F:motor activity; F:actin binding; ;	-
Cluster 10	VIT_207s0005g04890	glutathione s-	F:lactoylglutathione lyase activity; ; ; P:carbohydrate metabolic process; P:pyruvate metabolic process	EC:4.4.1.5
Cluster 10	VIT_207s0005g04950	tetraspanin family protein	P:protein phosphorylation; F:protein serine/threonine kinase activity; ; ; P:systemic acquired resistance; C:vacuolar membrane; F:ATP binding; ; P:Golgi organization; ; C:plasma membrane; P:serine family amino acid metabolic process	EC:2.7.11
Cluster 10	VIT_207s0005g04970	nadh-ubiquinone oxidoreductase subunit	P:embryo development ending in seed dormancy; P:photorespiration; C:mitochondrial respiratory chain complex I; C:chloroplast; ; F:NADH dehydrogenase activity;	EC:1.6.99.3
Cluster 10	VIT_207s0005g05400	b3 domain-containing transcription factor abi3-like	; P:regulation of transcription, DNA-dependent; F:DNA binding; P:response to auxin stimulus; P:response to abscisic acid stimulus; P:plastid organization; C:nucleus; P:embryo development	-
Cluster 10	VIT_207s0005g05590	protein	P:negative regulation of long-day photoperiodism, flowering; F:zinc ion binding; P:regulation of circadian rhythm; C:nucleus	-
Cluster 10	VIT_207s0005g05670	ribonuclease p protein subunit p25	F:nucleic acid binding; C:cytosol	-
Cluster 10	VIT_207s0005g05680	male sterility 5 family protein		-
Cluster 10	VIT_207s0005g05720	male sterility 5 family protein		-
Cluster 10	VIT_207s0005g05990	n-acetylglucosaminylphosphatidylinositol de-n-acetylase family protein	C:extracellular region; F:N-acetylglucosaminylphosphatidylinositol deacetylase activity; P:nitrogen compound metabolic process	EC:3.5.1.89
Cluster 10	VIT_207s0005g06380	transcriptional corepressor leunig	; P:embryo development; P:flower development; ; P:serine family amino acid metabolic process; ;	-
Cluster 10	VIT_207s0095g00040	disease resistance protein at34460-like	P:defense response;	-
Cluster 10	VIT_207s0095g00340	g-type lectin s-receptor-like serine threonine-protein kinase ag67520-like	P:protein phosphorylation; F:ATP binding; F:protein serine/threonine kinase activity; ; P:serine family amino acid metabolic process	EC:2.7.11
Cluster 10	VIT_207s0095g00580	retrotransposon t-copia subclass	F:nucleic acid binding; F:zinc ion binding; F:triglyceride lipase activity; ; ; P:glycerolipid metabolic process	EC:3.1.1.3
Cluster 10	VIT_207s0095g00680	g-type lectin s-receptor-like serine threonine-protein kinase ce-like	P:protein phosphorylation; F:ATP binding; F:protein serine/threonine kinase activity; P:serine family amino acid metabolic process	EC:2.7.11
Cluster 10	VIT_207s0095g00770	condensin complex subunit 3	C:plasmodesma; P:mitotic chromosome condensation; P:response to heat; C:nucleus; P:embryo development ending in seed dormancy; F:binding; C:condensin complex	-
Cluster 10	VIT_207s0289g00050	udp-glycosyltransferase 74e2-like	; F:quercetin 4'-O-glucosyltransferase activity; P:para-aminobenzoic acid metabolic process; ; F:UDP-glucose:4-aminobenzoate acylglucosyltransferase activity; F:salicylic acid glucosyltransferase (glucoside-forming) activity; F:quercetin 7-O-glucosyltransferase activity; ; P:salicylic acid metabolic process; F:salicylic acid glucosyltransferase (ester-forming) activity	EC:2.4.1
Cluster 10	VIT_207s0255g00090	cytochrome p450 82a3-like	F:heme binding; F:iron ion binding; F:electron carrier activity; ; ; ;	-
Cluster 10	VIT_208s0056g00050	gras family transcription factor	; ; P:regulation of transcription, DNA-dependent; C:plastid; F:sequence-specific DNA binding; P:asymmetric cell division; F:sequence-specific DNA binding transcription factor activity; P:radial pattern formation; P:gravitropism; F:protein homodimerization activity; C:transcription factor complex; P:regulation of transcription, DNA-dependent	-
Cluster 10	VIT_208s0056g00230	transducin wd40 domain-containing protein	P:xylan biosynthetic process; ; C:mitochondrion;	-
Cluster 10	VIT_208s0056g00530	diaminopimelate decarboxylase	P:lysine biosynthetic process via diaminopimelate; C:chloroplast stroma; F:diaminopimelate decarboxylase activity; C:cytosol; F:structural constituent of cytoskeleton; F:GTP binding; C:microtubule; ; F:GTPase activity;	EC:4.1.1.20
Cluster 10	VIT_208s0056g00560	uncharacterized protein	F:RNA binding;	-
Cluster 10	VIT_208s0056g00620	v-type proton atpase subunit	C:plant-type vacuole membrane; ; P:water transport; P:embryo development ending in seed dormancy; ; C:cytosolic ribosome; ; ; ; P:vacuole organization; P:defense response to bacterium; C:Golgi apparatus; P:hyperosmotic response; C:mitochondrial proton-transporting ATP synthase complex; P:Golgi organization; P:glycolysis; ; P:response to cadmium ion; P:response to cold; P:plant-type cell wall biog…	-
Cluster 10	VIT_208s0056g00630	syringolide-induced protein 5-3-5	; C:mitochondrion; F:acid phosphatase activity; ;	EC:3.1.3.2
Cluster 10	VIT_208s0056g00670	dead-box atp-dependent rna helicase0-like	F:nucleic acid binding; P:regulation of transcription, DNA-dependent; F:ATP-dependent helicase activity; P:pyrimidine ribonucleotide biosynthetic process; F:ATP binding; C:nucleus	-
Cluster 10	VIT_208s0056g00690	ub-associated protein 2a	P:defense response; C:cytosol; P:ethylene biosynthetic process; ; ; ; ; ; C:ribonucleoprotein complex; P:abscisic acid mediated signaling pathway; C:nucleus	-
Cluster 10	VIT_208s0056g00750	fa-related protein	F:zinc ion binding; ; C:plasmodesma; P:fatty acid beta-oxidation	-
Cluster 10	VIT_208s0056g00790	elmo domain-containing protein a	C:cytoskeleton; P:phagocytosis; C:mitochondrion; ; P:hyperosmotic salinity response; ; ; ; P:abscisic acid mediated signaling pathway; P:toxin catabolic process;	-
Cluster 10	VIT_208s0032g00080	protein	P:defense response; ; P:regulation of biological process	-
Cluster 10	VIT_208s0032g00090	replication factor c subunit 3-like	; ; ; F:bile acid:sodium symporter activity; F:DNA binding; F:ATP binding; ; C:nucleus; P:embryo development ending in seed dormancy;	-
Cluster 10	VIT_208s0032g00270	cytochrome p450	F:heme binding; ; F:monooxygenase activity; F:iron ion binding; F:electron carrier activity; ;	-
Cluster 10	VIT_208s0032g00290	protein vi	F:nucleic acid binding;	-
Cluster 10	VIT_208s0032g00360	n -adenine-specific dna methyltransferase 2-like	F:nucleic acid binding; C:cytoplasm; P:methylation;	-
Cluster 10	VIT_208s0032g00440	syntaxinb 2 3	P:membrane fusion; F:SNAP receptor activity; C:cell plate; C:plasmodesma; C:plasma membrane; ; P:response to abscisic acid stimulus; P:intracellular protein transport; C:nucleus; C:cytosol; C:trans-Golgi network	-
Cluster 10	VIT_208s0032g00600	ubiquitin carboxyl-terminal hydrolase2-like	F:ubiquitin-specific protease activity; ; ; C:nucleus; C:cytosol; P:glucose catabolic process; ;	-
Cluster 10	VIT_208s0032g00700	probable carboxylesterase5	F:retinyl-palmitate esterase activity; ; ; F:methyl jasmonate esterase activity; F:methyl indole-3-acetate esterase activity; P:retinol metabolic process	EC:3.1.1
Cluster 10	VIT_208s0032g00740	pentatricopeptide repeat-containing protein	C:mitochondrion	-
Cluster 10	VIT_208s0032g00790	abc transporter g family member 22	; ; C:mitochondrion; P:ATP catabolic process; F:ATP binding; ; C:plasma membrane;	-
Cluster 10	VIT_208s0032g00900	ubiquitin extension protein	F:metal ion binding; F:structural constituent of ribosome; C:cytosolic small ribosomal subunit; C:nucleus; ; ; P:ribosome biogenesis	-
Cluster 10	VIT_208s0032g00950	uncharacterized protein		-
Cluster 10	VIT_208s0058g00020	26s proteasome non-atpase regulatory subunit2-like	C:cytoplasm; P:multicellular organismal development; C:proteasome complex; C:nucleus	-
Cluster 10	VIT_208s0058g00040	leucine-rich repeat receptor protein kinase exs-like	; F:2-alkenal reductase [NAD(P)] activity; ; ;	EC:1.3.1.74
Cluster 10	VIT_208s0058g00060	leucine-rich repeat receptor protein kinase exs-like		-
Cluster 10	VIT_208s0058g00090	verticillium wilt disease resistance protein	; F:2-alkenal reductase [NAD(P)] activity; ; ;	EC:1.3.1.74
Cluster 10	VIT_208s0058g00280	l-type lectin-domain containing receptor kinase -like	P:protein phosphorylation; P:seed germination; P:cell cycle; C:mitochondrion; ; F:ATP binding; P:abscisic acid mediated signaling pathway; F:cyclin-dependent protein serine/threonine kinase activity; ; ; F:transmembrane receptor protein serine/threonine kinase activity; F:carbohydrate binding; C:plasma membrane; P:regulation of cell cycle; P:serine family amino acid metabolic process	EC:2.7.11; EC:2.7.11.22
Cluster 10	VIT_208s0058g00440	ferritin- chloroplastic	; ; P:response to cold; ; P:flower development; F:ferroxidase activity; P:cellular iron ion homeostasis; ; P:response to abscisic acid stimulus; P:iron ion transport; C:chloroplast thylakoid membrane; P:leaf development; C:chloroplast stroma; ; ; P:response to hydrogen peroxide;	EC:1.16.3.1
Cluster 10	VIT_208s0058g00480	trichome birefringence-like 34 protein	C:Golgi apparatus; P:xylan biosynthetic process;	-
Cluster 10	VIT_208s0058g00660	protein phosphatase-	; C:plasma membrane; ; P:transmembrane transport; ; ; C:nucleus; P:protein dephosphorylation; P:regulation of pH	-
Cluster 10	VIT_208s0058g00690	probable wrky transcription factor 33-like	F:sequence-specific DNA binding transcription factor activity; F:sequence-specific DNA binding; P:regulation of transcription, DNA-dependent; C:transcription factor complex; P:regulation of transcription, DNA-dependent	-
Cluster 10	VIT_208s0058g00770	protein scar2	P:reproduction; P:regulation of cell shape; ; P:growth; ; ; ; ; F:UDP-N-acetylmuramoylalanine-D-glutamate ligase activity; F:actin binding; P:cell cycle process; C:cytoskeleton; P:organ morphogenesis; ; C:plasma membrane; F:ATP binding; ; ; P:peptidoglycan biosynthetic process	EC:6.3.2.9
Cluster 10	VIT_208s0058g00880	protein	C:plasma membrane; ; P:intracellular protein transport	-
Cluster 10	VIT_208s0058g00950	pan domain-containing protein at5g03700-like	F:carbohydrate binding; P:recognition of pollen; C:cell part	-
Cluster 10	VIT_208s0058g00960	transcription factor bhlh93	; F:protein dimerization activity; ; C:mitochondrion	-
Cluster 10	VIT_208s0058g00990	cationic peroxidase-like	F:heme binding; F:metal ion binding; ; ; P:response to oxidative stress; P:peroxidase reaction	-
Cluster 10	VIT_208s0040g00060	probable inactive receptor kinase at5g58300-like	; C:plant-type cell wall; P:plant-type cell wall organization; ; ; F:2-alkenal reductase [NAD(P)] activity; P:pattern specification process; ; ; P:microtubule nucleation; P:acetyl-CoA metabolic process; ; P:protein phosphorylation; P:auxin polar transport; C:plasmodesma; ; C:plasma membrane; F:ATP binding; ; P:cell wall modification; ;	EC:1.3.1.74
Cluster 10	VIT_208s0040g00370	protein	F:2-alkenal reductase [NAD(P)] activity; C:nucleus; ; F:zinc ion binding; C:plasma membrane;	EC:1.3.1.74
Cluster 10	VIT_208s0040g00470	calmodulin	C:cytosol; ; F:calcium ion binding; ; P:acetyl-CoA metabolic process; ; ; ; F:2-alkenal reductase [NAD(P)] activity; P:pollen germination; C:vacuole; ; C:plasma membrane;	EC:1.3.1.74
Cluster 10	VIT_208s0040g00590	thioredoxin-related protein	F:zinc ion binding;	-
Cluster 10	VIT_208s0040g02320	pentatricopeptide repeat-containing protein	C:mitochondrion;	-
Cluster 10	VIT_208s0040g02390	c2h2 zinc finger protein	F:zinc ion binding; C:intracellular	-
Cluster 10	VIT_208s0040g02420	40s ribosomal protein s23	C:nucleolus; F:structural constituent of ribosome; C:cytosolic small ribosomal subunit; ; P:ribosome biogenesis	-
Cluster 10	VIT_208s0040g02440	pwwp domain-containing protein	; ;	-
Cluster 10	VIT_208s0040g02450	uncharacterized protein	F:protein dimerization activity	-
Cluster 10	VIT_208s0040g02500	auxin-induced protein 5ng4-like	C:cytoplasm; ; ;	-
Cluster 10	VIT_208s0040g02620	pentatricopeptide repeat-containing	C:mitochondrion;	-
Cluster 10	VIT_208s0040g02660	stress-induced hydrophobic peptide	; ; P:response to cold; P:hyperosmotic salinity response	-
Cluster 10	VIT_208s0040g02750	ankyrin repeat-containing	; C:plastid; P:pollen tube growth; ; ; P:plant-type cell wall modification; C:nucleus; C:plasma membrane	-
Cluster 10	VIT_208s0040g02790	uncharacterized protein	C:cytosol; C:mitochondrion	-
Cluster 10	VIT_208s0040g02840	white-brown-complex abc transporter family	P:amino acid transport; P:vacuolar transport; P:response to nematode; C:vacuolar lumen; ; P:ATP catabolic process; C:plasma membrane; F:ATP binding;	-
Cluster 10	VIT_208s0040g02860	arginine serine-rich splicing	F:nucleic acid binding; ; F:zinc ion binding; C:mitochondrion;	-
Cluster 10	VIT_208s0040g02920	pentatricopeptide repeat-containing protein	C:mitochondrion;	-
Cluster 10	VIT_208s0040g02990	pentatricopeptide repeat-containing protein	C:mitochondrion;	-
Cluster 10	VIT_208s0040g03030	hypothetical protein VITISV_007708 [Vitis vinifera]	; F:chitinase activity; P:chitin catabolic process; F:nucleic acid binding; F:protein dimerization activity; P:response to stress; ; F:zinc ion binding; ;	EC:3.2.1.14
Cluster 10	VIT_208s0040g03040	protein in2 homolog b-like	P:response to cadmium ion; C:cytoplasm; ; F:glutathione transferase activity; ; P:glutathione metabolic process; P:glutathione conjugation reaction	EC:2.5.1.18
Cluster 10	VIT_208s0040g03080	tbc domain-containing protein	F:Rab GTPase activator activity; C:cytosol; C:chloroplast;	-
Cluster 10	VIT_208s0040g03200	60s ribosomal protein l4	; ; ; C:nucleolus; C:plasmodesma; F:structural constituent of ribosome; P:pyrimidine ribonucleotide biosynthetic process; P:cell wall modification; P:plant-type cell wall organization; C:chloroplast; C:vacuole; C:cytosolic large ribosomal subunit; C:plasma membrane; P:ribosome biogenesis	-
Cluster 10	VIT_208s0040g03240	pentatricopeptide repeat-containing protein	C:mitochondrion; C:plastid	-
Cluster 10	VIT_208s0007g00240	wd-40 repeat family protein	; F:GTP binding; ; P:pollen tube development; C:peroxisome; C:chloroplast outer membrane; ; F:GTPase activity; ;	-
Cluster 10	VIT_208s0007g00280	dol-p-glc:glc man c -pp-dol alpha- -glucosyltransferase-like	; ; ; P:leaf development; F:glucosyltransferase activity; C:endoplasmic reticulum; P:protein N-linked glycosylation	EC:2.4.1
Cluster 10	VIT_208s0007g00350	mitochondrial import inner membrane translocase subunit tim9	; ; C:mitochondrial inner membrane; F:metal ion binding; P:protein import into mitochondrial inner membrane; ; P:photorespiration; P:embryo development ending in seed dormancy;	-
Cluster 10	VIT_208s0007g00460	uncharacterized ribonuclease sl290-like	F:RNA binding; P:chloroplast relocation; C:mitochondrion; ; P:rRNA processing; ; P:proteolysis; P:tRNA metabolic process; F:serine-type endopeptidase activity; F:exoribonuclease II activity; C:chloroplast; ; C:plasma membrane; P:embryo development ending in seed dormancy;	EC:3.4.21; EC:3.1.13.1
Cluster 10	VIT_208s0007g00600	laccase10b	F:copper ion binding; ; F:L-ascorbate oxidase activity; C:apoplast; P:lignin catabolic process; ; ;	EC:1.10.3.3
Cluster 10	VIT_208s0007g00670	laccase10c	; F:copper ion binding; ; F:L-ascorbate oxidase activity; C:apoplast; P:lignin catabolic process; ; ;	EC:1.10.3.3
Cluster 10	VIT_208s0007g00680	laccase10c	; F:copper ion binding; ; F:L-ascorbate oxidase activity; C:apoplast; P:lignin catabolic process; ; ;	EC:1.10.3.3
Cluster 10	VIT_208s0007g00690	protein	F:copper ion binding; ; F:L-ascorbate oxidase activity; C:apoplast; P:lignin catabolic process; ; ;	EC:1.10.3.3
Cluster 10	VIT_208s0007g00800	uncharacterized protein 7orf39 homolog	; C:nucleus	-
Cluster 10	VIT_208s0007g00920	tropinone reductase homolog ag07440	P:aging; ; ; F:tropine dehydrogenase activity;	EC:1.1.1.206
Cluster 10	VIT_208s0007g02200	high mobility group protein	F:DNA binding; C:nucleus	-
Cluster 10	VIT_208s0007g02270	lmb-like membrane protein	C:extracellular region; ; P:vacuole organization; ; C:plasmodesma; C:plasma membrane	-
Cluster 10	VIT_208s0007g02280	phosphoinositide phospholipase c 2	P:intracellular signal transduction; ; F:phosphatidylinositol phospholipase C activity; C:plasma membrane; F:calcium ion binding; ; P:intracellular signal transduction; P:phospholipid catabolic process; P:diacylglycerol metabolic process	EC:3.1.4.11
Cluster 10	VIT_208s0007g02300	charged multivesicular body protein 5	; ; P:intracellular signal transduction; P:jasmonic acid mediated signaling pathway; ; ; P:endoplasmic reticulum unfolded protein response; P:salicylic acid mediated signaling pathway; P:abscisic acid mediated signaling pathway; P:response to ethylene stimulus; C:cytoplasm; P:defense response to fungus; C:nucleus	-
Cluster 10	VIT_208s0007g02380	heat shock protein	; P:response to stress	-
Cluster 10	VIT_208s0007g02435	aspartic proteinase nepenthesin-2-like	C:plant-type cell wall; ; P:proteolysis;	-
Cluster 10	VIT_208s0007g02460	aspartic proteinase nepenthesin-2-like	C:plant-type cell wall; ; P:proteolysis;	-
Cluster 10	VIT_208s0007g02550	pinus taeda anonymous locus 015_ genomic sequence	P:negative regulation of transcription, DNA-dependent; C:nucleus	-
Cluster 10	VIT_208s0007g02630	short chain alcohol	; F:androstan-3-alpha,17-beta-diol dehydrogenase activity; ; C:plastid; ; ; P:bile acid biosynthetic process; P:C21-steroid hormone metabolic process	EC:1.1.1.53
Cluster 10	VIT_208s0007g02700	short chain alcohol	; F:androstan-3-alpha,17-beta-diol dehydrogenase activity; ; C:plastid; ; ; P:bile acid biosynthetic process; P:C21-steroid hormone metabolic process	EC:1.1.1.53
Cluster 10	VIT_208s0007g02790	uncharacterized protein at5g620-like	C:plasma membrane	-
Cluster 10	VIT_208s0007g02840	let-like protein	; ; C:mitochondrion	-
Cluster 10	VIT_208s0007g02870	mrna-decapping enzyme-like protein	F:m7G(5')pppN diphosphatase activity; ; C:cytoplasmic mRNA processing body; P:cell cycle process; F:protein homodimerization activity; P:RNA processing	EC:3.6.1.30
Cluster 10	VIT_208s0007g02900	peptidyl-prolyl cis-trans isomerase-like	P:protein folding; ; C:cytosol; F:peptidyl-prolyl cis-trans isomerase activity	EC:5.2.1.8
Cluster 10	VIT_208s0007g02960	sorting nexin	C:cytosol; P:intracellular signal transduction; ; P:positive gravitropism; P:root development; C:retromer complex; ; P:protein targeting to vacuole; ; P:endosome to lysosome transport; ; ; P:Golgi to vacuole transport; P:membrane fusion; ; ; P:photorespiration; C:chloroplast	-
Cluster 10	VIT_208s0007g02990	cholesterol oxidase	F:flavin adenine dinucleotide binding; ; ;	-
Cluster 10	VIT_208s0007g03020	40s ribosomal protein 4	; ; F:phospho-N-acetylmuramoyl-pentapeptide-transferase activity; C:nucleolus; ; C:plasmodesma; F:structural constituent of ribosome; C:cytosolic small ribosomal subunit; P:cell wall modification; C:vacuolar membrane; ; P:plant-type cell wall organization; C:chloroplast; C:plasma membrane; P:lipid metabolic process; P:peptidoglycan biosynthetic process; P:ribosome biogenesis	EC:2.7.8.13
Cluster 10	VIT_208s0007g03070	bipolar kinesin krp-	; C:microtubule associated complex; F:ATP binding; ; F:microtubule motor activity; C:microtubule;	-
Cluster 10	VIT_208s0007g03280		; ; C:chloroplast; P:microtubule nucleation	-
Cluster 10	VIT_208s0007g03300	uncharacterized protein chloroplastic-like	;	-
Cluster 10	VIT_208s0007g03350	cytochrome b- complex subunit 9-like	C:mitochondrial respiratory chain complex III; ; P:photorespiration; ; ; ; C:respiratory chain complex III	-
Cluster 10	VIT_208s0007g03380	pentatricopeptide repeat-containing	C:mitochondrion;	-
Cluster 10	VIT_208s0007g03420	abscisic acid insensitive	P:response to freezing; ; P:embryo development ending in seed dormancy; P:gibberellic acid mediated signaling pathway; ; ; F:GTP binding; F:protein dimerization activity; P:photomorphogenesis; ; ; P:meristem structural organization; ; ; F:sequence-specific DNA binding; ; P:abscisic acid mediated signaling pathway; F:sequence-specific DNA binding transcription factor activity; ; P:positive regulat…	-
Cluster 10	VIT_208s0007g03440	protein	P:coumarin biosynthetic process; ; ; P:positive regulation of flavonoid biosynthetic process; ; C:endoplasmic reticulum; C:nucleus	-
Cluster 10	VIT_208s0007g03490	acyl carrier protein	P:very long-chain fatty acid metabolic process; ; P:fatty acid biosynthetic process; P:cuticle development; F:cobalt ion binding; P:response to cold; ; C:mitochondrial matrix	-
Cluster 10	VIT_208s0007g03520	purple acid phosphatase 22-like	F:RNA binding; F:metal ion binding; F:DNA binding; ; F:acid phosphatase activity; ; F:protein serine/threonine phosphatase activity; C:extracellular region; P:negative regulation of transcription, DNA-dependent; ; ; ; P:protein dephosphorylation; C:protein serine/threonine phosphatase complex	EC:3.1.3.2
Cluster 10	VIT_208s0007g03530	zinc finger protein	F:DNA binding; F:zinc ion binding	-
Cluster 10	VIT_208s0007g03540	solute carrier family 35 member -like	;	-
Cluster 10	VIT_208s0007g03550	solute carrier family 35 member -like	;	-
Cluster 10	VIT_208s0007g03660	cytochrome p450	F:heme binding; F:iron ion binding; F:electron carrier activity; F:aromatase activity; ; ; ;	EC:1.14.14.1
Cluster 10	VIT_208s0007g03730	transmembrane 9 superfamily member 4-like	C:trans-Golgi network; C:vacuolar membrane; ; ; C:plasmodesma; C:Golgi apparatus; C:endosome; C:plasma membrane	-
Cluster 10	VIT_208s0007g03740	dead-box atp-dependent rna helicase 7-like	; F:RNA binding; C:nucleolus; F:ATP-dependent helicase activity; C:plastid; ; F:ATP binding;	-
[truncated: 2,110 more rows]

## Sheet: Dataset S2
Dataset S2.KEGG pathway information of common genes expressed in the flesh tissue of both WT and MT across various developmental stages
[truncated: 955 more rows]
