# Supplementary material for: Comparative RNA-Seq profiling of berry development between table grape ‘Kyoho’ and its early-ripening mutant ’Fengzao’
Source: BMC Genomics. 2016 Oct 12;17:795. doi: 10.1186/s12864-016-3051-1 (PMC5059895; doi:10.1186/s12864-016-3051-1)
Supplement: Additional file 4: — Expression clusters, annotation, and functional categories and distribution of 20,804 genes expressed in the peel tissues of both WT and MT across various developmental stages. (XLSX 359 kb) [file 12864_2016_3051_MOESM4_ESM.xlsx]

## Sheet: Dataset S1
Dataset S1 Expression clusters, annotation, functional categories and distribution of common genes expressed in the peel tissues of both WT and MT across various developmental stages
Cluster ID	Gene ID	Annotation	Functional Category	Enzyme codes
Cluster 1	VIT_206s0009g00480	protein	;	-
Cluster 1	VIT_206s0080g00420	glucan endo- -beta-glucosidase4-like	; C:anchored to plasma membrane; ; F:glucan endo-1,3-beta-D-glucosidase activity; C:nucleus; P:starch metabolic process; P:sucrose metabolic process	EC:3.2.1.39
Cluster 1	VIT_206s0080g00760	pollen ole e allergen and extensin family protein	;	-
Cluster 1	VIT_207s0005g00940	kinesin heavy	C:cytoplasm; ; C:microtubule associated complex; P:defense response; P:response to biotic stimulus; F:ATP binding; F:microtubule motor activity; C:microtubule;	-
Cluster 1	VIT_207s0005g03390	uncharacterized protein	C:mitochondrion; P:regulation of transcription, DNA-dependent; F:DNA binding; ; C:extracellular region; F:chromatin binding; P:response to stress; C:nucleus; C:chromatin	-
Cluster 1	VIT_208s0058g00640	se4 cytosolic factor family protein	; C:plastid; ; C:plasma membrane;	-
Cluster 1	VIT_208s0040g00780	cytochrome p450	F:heme binding; ; F:iron ion binding; F:electron carrier activity; ; ; ;	-
Cluster 1	VIT_208s0040g03400	retinol dehydrogenase	; P:pollen tube growth; ; ; ;	-
Cluster 1	VIT_208s0007g00330	type 2 metallothionein	F:copper ion binding	-
Cluster 1	VIT_208s0007g02000	glycerol-3-phosphate acyltransferase 6	; ; F:glycerol-3-phosphate 2-O-acyltransferase activity; P:flower development; ; ; P:phosphatidylglycerol biosynthetic process; C:mitochondrion; P:acyl-carrier-protein biosynthetic process	-
Cluster 1	VIT_208s0007g02470	aspartic proteinase nepenthesin-2-like	C:plant-type cell wall; P:glycine catabolic process; ; ; C:extracellular region; P:proteolysis; ; C:cytosol	-
Cluster 1	VIT_208s0007g03670	gdsl esterase lipase	C:extracellular region; ; ;	-
Cluster 1	VIT_208s0007g04800	bifunctional monodehydroascorbate reductase and carbonic anhydrase nectarin-3-like	F:zinc ion binding; P:response to nematode; C:chloroplast; P:one-carbon metabolic process; F:carbonate dehydratase activity; P:ATP biosynthetic process; P:cellular zinc ion homeostasis; P:pollen development; ; F:calcium-transporting ATPase activity; P:calcium ion transmembrane transport; C:plasma membrane; ; F:ATP binding;	EC:3.6.3.8; EC:4.2.1.1
Cluster 1	VIT_208s0007g04950	probable xyloglucan endotransglucosylase hydrolase protein 32-like	F:hydrolase activity, hydrolyzing O-glycosyl compounds; ; ; P:cell wall biogenesis; P:cellular glucan metabolic process; C:apoplast;	-
Cluster 1	VIT_208s0007g05060	abc transporter b family member-like	P:embryo development ending in seed dormancy; ; P:root hair cell differentiation; P:stamen development; C:plastid; P:ATP catabolic process; C:plasmodesma; ; ; ; P:response to blue light; C:plasma membrane; ; ; P:response to nematode; ; ; ; F:ATP binding; P:photomorphogenesis; ; F:xenobiotic-transporting ATPase activity; ; ; ; P:positive gravitropism; P:carpel development; ; P:drug transmembrane t…	EC:3.6.3.44
Cluster 1	VIT_208s0007g05530	glutaredoxin family protein	F:electron carrier activity; P:cell redox homeostasis; P:anther development; C:nucleus; ;	-
Cluster 1	VIT_208s0007g07400	glutamate dehydrogenase	P:response to absence of light; F:copper ion binding; ; F:zinc ion binding; C:mitochondrion; ; F:cobalt ion binding; F:glutamate dehydrogenase [NAD(P)+] activity; F:ATP binding; ; P:response to cadmium ion; ; P:arginine metabolic process; ; P:proline metabolic process	EC:1.4.1.3
Cluster 1	VIT_208s0007g07550	gata transcription factor 9-like	F:sequence-specific DNA binding transcription factor activity; F:sequence-specific DNA binding; F:zinc ion binding; P:regulation of transcription, DNA-dependent; C:transcription factor complex; P:regulation of transcription, DNA-dependent	-
Cluster 1	VIT_208s0007g07920	nucleolar protein gar2-like protein		-
Cluster 1	VIT_208s0007g08380	cellulose synthase catalytic subunit	P:primary cell wall biogenesis; F:zinc ion binding; ; P:cellulose biosynthetic process; ; ; C:Golgi apparatus; ; P:starch metabolic process; P:sucrose metabolic process;	-
Cluster 1	VIT_209s0002g02220	receptor-like serine threonine-protein kinase ale2-like	; C:plasma membrane; P:protein phosphorylation; F:ATP binding; F:protein serine/threonine kinase activity; P:serine family amino acid metabolic process	EC:2.7.11
Cluster 1	VIT_209s0002g02230	protein	C:plasma membrane	-
Cluster 1	VIT_209s0002g06750	ethylene-responsive transcription factor wi-like	; P:regulation of transcription, DNA-dependent; ; F:sequence-specific DNA binding; F:sequence-specific DNA binding transcription factor activity; ; C:transcription factor complex; P:regulation of transcription, DNA-dependent	-
Cluster 1	VIT_209s0002g08680	protein	;	-
Cluster 1	VIT_200s0225g00070	protein transparent testa2-like	P:response to nematode; ; C:plasma membrane; P:drug transmembrane transport; C:vacuolar membrane;	-
Cluster 1	VIT_200s0238g00020	uncharacterized protein	; ; C:mitochondrion; F:glucuronoxylan 4-O-methyltransferase activity; P:lignin metabolic process; P:xylan biosynthetic process; C:extracellular region; C:Golgi apparatus	EC:2.1.1.112
Cluster 1	VIT_200s0256g00030	ankyrin repeat-containing protein at32360-like		-
Cluster 1	VIT_200s0256g00050	ankyrin repeat-containing protein at32360-like		-
Cluster 1	VIT_200s0375g00030	alpha-galactosidase 2	P:positive regulation of catalytic activity; ; C:plant-type cell wall; ; ; P:maltose metabolic process; C:extracellular region; P:microtubule nucleation; P:leaf morphogenesis; P:glycosylceramide catabolic process; ; ; P:secretion by cell; F:raffinose alpha-galactosidase activity	EC:3.2.1.22
Cluster 1	VIT_200s0386g00050	xyloglucan endotransglucosylase hydrolase	P:cellular glucan metabolic process; C:apoplast; F:xyloglucan-specific endo-beta-1,4-glucanase activity; ;	EC:3.2.1.151
Cluster 1	VIT_200s0802g00020	uncharacterized protein	C:cytoplasm; C:microtubule	-
Cluster 1	VIT_202s0025g00360		; ; ;	-
Cluster 1	VIT_202s0025g03320	cytochrome p450	F:electron carrier activity; F:iron ion binding; ; F:heme binding; ; C:extracellular region; ; ; F:aromatase activity; ;	EC:1.14.14.1
Cluster 1	VIT_202s0033g00260	isoflavone reductase homolog	F:2'-hydroxyisoflavone reductase activity; P:lignan biosynthetic process; ; ;	EC:1.3.1.45
Cluster 1	VIT_203s0038g02400	atp binding	P:response to stress; P:protein phosphorylation; F:ATP binding; F:phosphorylase kinase activity; ; C:phosphorylase kinase complex; P:serine family amino acid metabolic process	EC:2.7.11.19
Cluster 1	VIT_203s0038g03980	protein	P:cell wall biogenesis; C:nucleus	-
Cluster 1	VIT_203s0063g00030	protein	C:Golgi apparatus; P:xylan biosynthetic process; P:secondary cell wall biogenesis;	-
Cluster 1	VIT_203s0063g00800	probable carboxylesterase 7-like	F:retinyl-palmitate esterase activity; ; ; F:methyl jasmonate esterase activity; F:methyl indole-3-acetate esterase activity; P:retinol metabolic process	EC:3.1.1
Cluster 1	VIT_203s0063g02250	sorbitol transporter	; F:glucose transmembrane transporter activity; ; ; C:plasma membrane; ; ; ; ; F:galactose transmembrane transporter activity; P:transmembrane transport; ; ; F:2-alkenal reductase [NAD(P)] activity; ; ; ; F:myo-inositol transmembrane transporter activity; ; ;	EC:1.3.1.74
Cluster 1	VIT_203s0063g02490	glucan endo- -beta-glucosidase	C:extracellular region; F:glucan endo-1,3-beta-D-glucosidase activity; C:chloroplast; C:plasma membrane; ; P:starch metabolic process; P:sucrose metabolic process	EC:3.2.1.39
Cluster 1	VIT_204s0008g03550	tonoplast intrinsic protein	P:water transport; C:plant-type vacuole membrane; C:central vacuole; P:transmembrane transport; ; ; P:cytokinin mediated signaling pathway	-
Cluster 1	VIT_204s0008g03950	dehydration-responsive protein rd22	P:response to abscisic acid stimulus; P:response to desiccation;	-
Cluster 1	VIT_204s0008g05640			-
Cluster 1	VIT_204s0008g05830	armadillo beta-catenin repeat family protein	; ;	-
Cluster 1	VIT_204s0023g02650	cytochrome p450	; ; ; P:leaf morphogenesis; ; F:electron carrier activity; ; ; P:stamen development; F:heme binding; ; C:chloroplast; F:iron ion binding; F:steroid hydroxylase activity;	-
Cluster 1	VIT_204s0023g02690	beta-galactosidase 3	P:polyamine catabolic process; ; ; F:beta-galactosidase activity; P:phenylpropanoid metabolic process; P:cellular modified amino acid biosynthetic process; P:plant-type cell wall organization; C:extracellular region; P:plant-type cell wall biogenesis; F:carbohydrate binding; ; P:glycosaminoglycan catabolic process; P:glycosphingolipid metabolic process; ; P:glycerolipid metabolic process	EC:3.2.1.23
Cluster 1	VIT_204s0023g03040	lactoylglutathione lyase	;	-
Cluster 1	VIT_204s0023g03650	glycosyl hydrolase family 38 protein	C:plant-type cell wall; C:vacuole; F:alpha-mannosidase activity; ; F:carbohydrate binding; C:plasma membrane; ; F:zinc ion binding; C:apoplast	EC:3.2.1.24
Cluster 1	VIT_205s0020g02480	glutamine synthetase	C:mitochondrion; ; P:nitrogen fixation; ; P:glutamine biosynthetic process; F:ATP binding; F:glutamate-ammonia ligase activity; C:chloroplast thylakoid membrane; C:chloroplast stroma; P:response to cadmium ion; C:cytosolic ribosome; C:apoplast; P:peptidoglycan biosynthetic process	EC:6.3.1.2
Cluster 1	VIT_205s0020g04220	calcium-transporting atpase plasma membrane-type-like	F:calcium-transporting ATPase activity; P:calcium ion transmembrane transport; ; F:metal ion binding; P:ATP biosynthetic process; F:ATP binding;	EC:3.6.3.8
Cluster 1	VIT_206s0004g02850	plasma membrane intrinsic protein	C:vacuole; P:response to desiccation; P:water transport; C:plasma membrane; P:response to osmotic stress; ; P:response to abscisic acid stimulus; ; C:chloroplast;	-
Cluster 1	VIT_206s0004g03020	beta-galactosidase 8	C:extracellular region; ; F:carbohydrate binding; F:beta-galactosidase activity; ; ; P:glycosaminoglycan catabolic process; P:glycosphingolipid metabolic process; ; P:glycerolipid metabolic process	EC:3.2.1.23
Cluster 1	VIT_206s0004g04440	osmotin-like protein	C:plant-type cell wall; ; P:cell wall modification; ; C:plasmodesma; ; P:plant-type cell wall organization; ; C:extracellular region	-
Cluster 1	VIT_206s0004g04640	metallothionein-like protein type 2-like isoform 5	F:metal ion binding	-
Cluster 2	VIT_206s0009g00820	kinesin-like protein	P:epidermal cell fate specification; P:methylation-dependent chromatin silencing; ; ; ; ; C:cytoplasm; C:microtubule; F:microtubule motor activity; ; C:microtubule associated complex; ; P:regulation of flower development; ; F:ATP binding	-
Cluster 2	VIT_206s0009g03350	phospholipase c	; C:plasma membrane	-
Cluster 2	VIT_206s0009g03420	protein		-
Cluster 2	VIT_207s0005g02230	s-adenosylmethionine synthetase	; P:methionine metabolic process; C:nucleolus; ; F:methionine adenosyltransferase activity; F:metal ion binding; P:response to cold; P:S-adenosylmethionine biosynthetic process; P:one-carbon metabolic process; F:ATP binding; P:lignin biosynthetic process; C:cytoplasm; ; C:plasma membrane	EC:2.5.1.6
Cluster 2	VIT_207s0005g03090	cd-like protein chloroplastic-like	P:regulation of DNA replication; ; ; ; C:chloroplast; P:chromatin silencing; P:acetyl-CoA metabolic process; P:chloroplast organization; ; ; P:regulation of flower development; P:DNA replication initiation; P:gametophyte development; C:nucleus	-
Cluster 2	VIT_207s0005g03870	uncharacterized protein lo00264327	F:catalytic activity;	-
Cluster 2	VIT_208s0032g00496	c2 domain-containing protein	; P:polarity specification of adaxial/abaxial axis; C:cytosol; P:seed germination; ; C:plasmodesma; ; P:regulation of flower development; P:photomorphogenesis; ; ; ; P:response to freezing; P:determination of bilateral symmetry; ; ; C:endoplasmic reticulum; C:nucleus; C:plasma membrane; P:embryo development ending in seed dormancy;	-
Cluster 2	VIT_208s0058g00540	receptor-like kinase	C:plant-type cell wall; C:plasma membrane; P:cell cycle; P:protein phosphorylation; F:ATP binding; F:2-alkenal reductase [NAD(P)] activity; ; F:cyclin-dependent protein serine/threonine kinase activity; ; ; ; P:regulation of cell cycle; P:serine family amino acid metabolic process	EC:1.3.1.74; EC:2.7.11.22
Cluster 2	VIT_208s0040g00440	dihydrofolate reductase	F:calcium ion binding	-
Cluster 2	VIT_208s0040g00820	cytochrome p450	; F:electron carrier activity; F:iron ion binding; F:heme binding; C:chloroplast; ; F:aromatase activity; ;	EC:1.14.14.1
Cluster 2	VIT_208s0040g00930	g2 mitotic-specific cyclin 3-6	; P:defense response; ; ; ; P:mitosis; ; P:regulation of cyclin-dependent protein serine/threonine kinase activity; C:cytoplasm; C:nucleus	-
Cluster 2	VIT_208s0040g02400	interactor of constitutive active rops chloroplastic-like	P:cortical microtubule organization; P:plant-type cell wall organization; ; C:chloroplast; C:nucleus; C:microtubule	-
Cluster 2	VIT_208s0040g03300	histone h2a	C:nucleosome; F:DNA binding; P:nucleosome assembly; C:nucleus; F:protein heterodimerization activity	-
Cluster 2	VIT_208s0007g00750	protein sr	; ;	-
Cluster 2	VIT_208s0007g02700	short chain alcohol	; F:androstan-3-alpha,17-beta-diol dehydrogenase activity; ; C:plastid; ; ; P:bile acid biosynthetic process; P:C21-steroid hormone metabolic process	EC:1.1.1.53
Cluster 2	VIT_208s0007g02920	protein	; P:epidermal cell fate specification; ; ; P:photoperiodism, flowering; P:regulation of protein localization; ; ; C:cytoplasm; C:nucleus;	-
Cluster 2	VIT_208s0007g03240	carbonic anhydrase	F:zinc ion binding; F:calcium channel activity; ; P:response to nematode; C:chloroplast inner membrane; P:one-carbon metabolic process; F:carbonate dehydratase activity; P:ATP biosynthetic process; C:chloroplast stroma; P:cellular zinc ion homeostasis; F:calcium-transporting ATPase activity; P:calcium ion transmembrane transport; C:plasma membrane; ; F:ATP binding;	EC:3.6.3.8; EC:4.2.1.1
Cluster 2	VIT_208s0007g04020	dna binding protein	C:nucleolus; ; F:DNA binding; ; C:mitochondrion; C:tubulin complex	-
Cluster 2	VIT_208s0007g05520	pentatricopeptide repeat-containing protein	C:mitochondrion;	-
Cluster 2	VIT_208s0007g06670	homeobox-leucine zipper protein ha4-like	F:sequence-specific DNA binding transcription factor activity; F:sequence-specific DNA binding; P:regulation of transcription, DNA-dependent; C:transcription factor complex; P:regulation of transcription, DNA-dependent	-
Cluster 2	VIT_208s0007g07470	ndh-dependent cyclic electron flow	; ; P:pentose-phosphate shunt; P:photosynthetic electron transport in photosystem I; C:chloroplast thylakoid membrane; F:catalytic activity; F:carbohydrate binding	-
Cluster 2	VIT_208s0007g07870	transcription factor bhlh60	F:DNA binding; F:protein dimerization activity; P:regulation of transcription, DNA-dependent	-
Cluster 2	VIT_208s0007g07930	probably inactive leucine-rich repeat receptor-like protein kinase	; P:protein phosphorylation; F:ATP binding; F:2-alkenal reductase [NAD(P)] activity; ; C:extracellular region; F:protein serine/threonine kinase activity; ; ; ; P:serine family amino acid metabolic process	EC:1.3.1.74; EC:2.7.11
Cluster 2	VIT_208s0007g08450	leucine-rich repeat receptor-like tyrosine-protein kinase at2g820-like	P:protein phosphorylation; ; F:protein serine/threonine kinase activity; ; ; ; ; P:response to auxin stimulus; ; F:ATP binding; F:2-alkenal reductase [NAD(P)] activity; C:plasma membrane; ; P:serine family amino acid metabolic process	EC:1.3.1.74; EC:2.7.11
Cluster 2	VIT_209s0002g00450	subtilisin-like protease-like	F:identical protein binding; F:serine-type endopeptidase activity; ; ; C:extracellular region; P:proteolysis; ; P:negative regulation of catalytic activity	EC:3.4.21
Cluster 2	VIT_209s0002g00650	saur family protein	P:auxin mediated signaling pathway; ; C:mitochondrion;	-
Cluster 2	VIT_209s0002g03780	uncharacterized protein	; C:plasma membrane	-
Cluster 2	VIT_209s0002g04080	auxin-responsive protein	; P:regulation of transcription, DNA-dependent; C:plastid; F:protein dimerization activity; P:auxin mediated signaling pathway; C:nucleus	-
Cluster 2	VIT_209s0002g04300	hydroxyphenylpyruvate reductase	; F:hydroxyphenylpyruvate reductase activity; P:oxidative photosynthetic carbon pathway; F:glyoxylate reductase activity; F:glyoxylate reductase (NADP) activity; ; C:cytosol; ; P:L-phenylalanine metabolic process; P:tyrosine metabolic process; P:glyoxylate metabolic process; P:pyruvate metabolic process; P:glycine metabolic process; P:L-serine metabolic process; P:threonine metabolic process	EC:1.1.1.26; EC:1.1.1.79; EC:1.1.1.237
Cluster 2	VIT_209s0002g05930	protein	C:extracellular region; C:plant-type cell wall;	-
Cluster 2	VIT_209s0002g05980	cytochrome p450	; ; ; F:electron carrier activity; F:iron ion binding; F:heme binding; P:response to auxin stimulus; ; ; F:steroid hydroxylase activity; ; ; P:regulation of growth; ; ; P:indole biosynthetic process;	-
Cluster 2	VIT_209s0002g09090	probable receptor-like protein kinase ag80640-like	F:ATP binding; ; F:MAP kinase kinase kinase activity; ; ; ; P:serine family amino acid metabolic process	EC:2.7.11.25; EC:2.7.11
Cluster 2	VIT_209s0054g00820	uncharacterized protein	P:nucleolus organization; P:epidermal cell fate specification; ; C:ribosome; ; ; ; P:cell proliferation; ; P:acetyl-CoA metabolic process; ; F:structural constituent of ribosome; P:regulation of flower development; P:histone lysine methylation; P:nuclear division; P:ribosome biogenesis	-
Cluster 2	VIT_200s0207g00230	phototropic-responsive nph3 family protein	; ; ; C:plasma membrane	-
Cluster 2	VIT_200s0225g00060	protein transparent testa2-like	; C:vacuolar membrane; ; P:response to fungus; ; ; P:response to nematode; P:response to jasmonic acid stimulus; C:chloroplast; P:drug transmembrane transport; F:metal ion binding; P:hyperosmotic salinity response; F:GTP diphosphokinase activity; P:root hair cell differentiation; P:jasmonic acid biosynthetic process; P:abscisic acid mediated signaling pathway; ; ; C:plasma membrane; P:response to…	EC:2.7.6.5
Cluster 2	VIT_200s0253g00060	f-box family protein	F:DNA binding; F:zinc ion binding; C:plastid; P:regulation of transcription, DNA-dependent	-
Cluster 2	VIT_200s0304g00080	trehalose-phosphate phosphatase-like	P:response to cadmium ion; C:chloroplast; C:nucleus; F:trehalose-phosphatase activity; P:trehalose biosynthetic process; P:starch metabolic process; P:sucrose metabolic process	EC:3.1.3.12
Cluster 2	VIT_200s0333g00050	lipid binding	P:systemic acquired resistance, salicylic acid mediated signaling pathway; P:lipid transport; F:zinc ion binding; F:fatty acid binding	-
Cluster 2	VIT_200s0480g00070	polyphenol oxidase	F:metal ion binding; F:catechol oxidase activity; C:chloroplast thylakoid lumen; ; ; ; P:tyrosine metabolic process	EC:1.10.3.1
Cluster 2	VIT_200s0499g00020	protein	; C:chloroplast; C:mitochondrion	-
Cluster 2	VIT_200s0583g00030	sphingolipid delta -desaturase de-like	P:fatty acid biosynthetic process; ; ; F:sphingolipid delta-4 desaturase activity; ; P:pollen tube growth; P:plant-type cell wall modification	-
Cluster 2	VIT_200s0820g00020	protein	;	-
Cluster 2	VIT_202s0025g00550	probable membrane-associated kinase regulator 2-like	C:cell part	-
Cluster 2	VIT_202s0025g02600	galactose oxidase	; F:galactose oxidase activity; ;	EC:1.1.3.9
Cluster 2	VIT_202s0025g02620	alpha beta fold family protein	; ; ; P:response to osmotic stress; ;	-
Cluster 2	VIT_202s0025g02700	glutaredoxin family protein	F:electron carrier activity; P:cell redox homeostasis; ;	-
Cluster 2	VIT_202s0025g03680	beta tubulin	; P:gluconeogenesis; ; C:vacuole; C:tubulin complex; ; ; F:GTP binding; ; ; C:Golgi apparatus; C:nucleolus; C:microtubule; ; P:response to cadmium ion; F:GTPase activity; ; C:plasma membrane; F:structural constituent of cytoskeleton	-
Cluster 2	VIT_202s0025g04000	gras family transcription factor	; P:sepal formation; ; ; P:regulation of transcription, DNA-dependent; P:microtubule cytoskeleton organization	-
Cluster 2	VIT_202s0087g00340	major facilitator protein		-
Cluster 2	VIT_202s0087g00490	benzyl alcohol o-benzoyltransferase		-
Cluster 2	VIT_203s0038g00300	dna replication licensing factor mcm4	P:nucleolus organization; C:plastid; F:DNA-dependent ATPase activity; P:regulation of DNA replication; ; ; P:DNA unwinding involved in DNA replication; P:cell proliferation; P:chromatin silencing; C:cytosol; P:DNA methylation; ; F:DNA binding; ; ; P:regulation of flower development; P:DNA replication initiation; P:nuclear division; C:nucleus; F:ATP binding; F:DNA helicase activity; C:MCM complex;…	-
Cluster 2	VIT_203s0038g02790	ribosomal protein l2	F:structural constituent of ribosome; ; ; C:chloroplast; ; ; C:mitochondrion; P:ribosome biogenesis	-
Cluster 2	VIT_203s0038g03220	domain-containing gpi-anchored protein	P:systemic acquired resistance; C:anchored to plasma membrane; P:response to endoplasmic reticulum stress; C:plasmodesma; ;	-
Cluster 2	VIT_203s0088g00260	serine carboxypeptidase-like8-like	; P:proteolysis;	-
Cluster 2	VIT_204s0008g00530	serine threonine-protein kinase aurora	; ; ; ; ; P:chromatin silencing; C:nucleolus; C:microtubule; ; P:cell cycle process; ; C:cell plate; F:ATP binding; P:histone H3-S10 phosphorylation; P:serine family amino acid metabolic process	-
Cluster 2	VIT_204s0008g00870	inorganic pyrophosphatase 2-like	; ; ; F:inorganic diphosphatase activity; ; F:phosphoethanolamine phosphatase activity;	EC:3.6.1.1; EC:3.1.3.75
Cluster 2	VIT_204s0008g03780	myb-related protein 3r-like	P:regulation of transcription, DNA-dependent; P:M phase; ; F:DNA binding; P:regulation of DNA endoreduplication; F:chromatin binding; P:response to carbohydrate stimulus; C:transcription factor complex; ; C:chromatin	-
Cluster 2	VIT_204s0008g04200	uncharacterized protein	P:regulation of flower development; P:floral organ formation; ; P:asymmetric cell division; P:methylation-dependent chromatin silencing; ; P:DNA methylation; C:nucleus	-
Cluster 2	VIT_204s0043g00620	gdsl esterase lipase at5g33370-like	P:hyperosmotic salinity response; P:lipid metabolic process; ; ; ; ; C:extracellular region;	-
Cluster 2	VIT_204s0023g02020	replication factor c dna polymerase iii gamma-tau	P:DNA replication; F:DNA binding; F:ATP binding	-
Cluster 2	VIT_204s0023g02840	serine-threonine protein plant-	; C:plasma membrane; ; ; F:2-alkenal reductase [NAD(P)] activity; ;	EC:1.3.1.74
Cluster 2	VIT_204s0023g03360	chalcone-flavanone isomerase family protein	F:chalcone isomerase activity; ; P:floral organ formation; P:cellular modified amino acid biosynthetic process; P:floral whorl development	EC:5.5.1.6
Cluster 2	VIT_205s0077g00560	grain size 5	; ; P:proteolysis	-
Cluster 2	VIT_205s0077g02260	nodulin 3-like protein	C:integral to plasma membrane; P:water transport; ; P:carbohydrate transport; P:response to fructose stimulus;	-
Cluster 2	VIT_205s0077g02325	transducin wd-40 repeat-containing protein	; ; C:chloroplast	-
Cluster 2	VIT_205s0020g00420	polygalacturonase ag400-like	C:extracellular region; F:polygalacturonase activity; ; P:starch metabolic process; P:sucrose metabolic process	EC:3.2.1.15
Cluster 2	VIT_205s0020g00680	protein	; P:root development; ; P:drug transmembrane transport; ; P:auxin polar transport; ; ; C:plasmodesma; P:ATP catabolic process; C:plasma membrane; C:nucleus; F:ATP binding;	-
Cluster 2	VIT_205s0020g03040	uncharacterized protein		-
Cluster 2	VIT_205s0020g03380	with no lysine kinase	P:photoperiodism, flowering; P:circadian rhythm; ; F:ATP binding; ; F:MAP kinase kinase kinase activity; ; C:nucleus; ; P:serine family amino acid metabolic process	EC:2.7.11.25; EC:2.7.11
Cluster 2	VIT_205s0020g03880	lin-54-like protein	P:microtubule cytoskeleton organization; ; P:floral organ morphogenesis; ; P:regulation of transcription, DNA-dependent; ; P:DNA metabolic process; P:M phase; P:regulation of meristem development; ; P:anatomical structure formation involved in morphogenesis; P:regulation of gene expression, epigenetic	-
Cluster 2	VIT_205s0020g03970	sulfate bicarbonate oxalate exchanger and transporter sat	P:sulfate transport; P:transmembrane transport; ; C:chloroplast;	-
Cluster 2	VIT_205s0020g04020	uncharacterized protein	F:phospholipid binding; C:plasma membrane; ; ; ; P:auxin mediated signaling pathway	-
Cluster 2	VIT_205s0049g00570		; ; P:cell wall biogenesis	-
Cluster 2	VIT_205s0029g00640	rna-directed dna polymerase (reverse transcriptase)-related protein	P:response to oxidative stress; F:RNA-directed DNA polymerase activity; P:RNA-dependent DNA replication; F:RNA binding	EC:2.7.7.49
Cluster 2	VIT_205s0062g00240	brassinosteroid-regulated protein br	F:hydrolase activity, hydrolyzing O-glycosyl compounds; P:cellular glucan metabolic process; C:apoplast; ;	-
Cluster 2	VIT_205s0062g00630	udp-glycosyltransferase 75-like	C:phragmoplast; P:para-aminobenzoic acid metabolic process; ; ; F:UDP-glucose:4-aminobenzoate acylglucosyltransferase activity; ; P:lipid glycosylation	-
Cluster 2	VIT_205s0062g00780	rho gdp-dissociation inhibitor	F:Rho GDP-dissociation inhibitor activity; P:cell tip growth; ; C:plastid	-
Cluster 2	VIT_205s0094g00470	membrane associated ring finger	F:zinc ion binding	-
Cluster 2	VIT_206s0004g02690	protein	; P:biosynthetic process	-
Cluster 2	VIT_206s0004g02880	receptor-like protein kinase theseus-like	; P:protein phosphorylation; F:ATP binding; F:protein serine/threonine kinase activity; ; P:serine family amino acid metabolic process	EC:2.7.11
Cluster 2	VIT_206s0004g03370	phosphatidylinositol transfer protein alpha isoform	C:intracellular;	-
Cluster 2	VIT_206s0004g03400	interactor of constitutive active rops chloroplastic-like	; C:chloroplast	-
Cluster 2	VIT_206s0004g04270	histone h2a	C:nucleosome; F:DNA binding; P:nucleosome assembly; C:nucleus; F:protein heterodimerization activity	-
Cluster 2	VIT_206s0004g04370	histone -like	C:nucleosome; P:negative regulation of megakaryocyte differentiation; ; C:nucleolus; F:DNA binding; C:thylakoid; ; P:nucleosome assembly; F:protein heterodimerization activity; C:chloroplast; C:plasma membrane	-
Cluster 2	VIT_206s0004g04520	f-box family protein	F:DNA binding; C:nucleus; F:zinc ion binding; P:regulation of transcription, DNA-dependent	-
Cluster 2	VIT_206s0004g04550	e3 ubiquitin-protein ligase xbat-like	C:cytoplasm; P:defense response to bacterium; ; ; F:ubiquitin-protein ligase activity; F:zinc ion binding;	EC:6.3.2.19
Cluster 2	VIT_206s0004g04860	expansin	; C:plant-type cell wall; P:plant-type cell wall loosening; C:plasmodesma; P:unidimensional cell growth; C:extracellular region; ; C:cytosol; P:syncytium formation	-
Cluster 2	VIT_206s0004g05870	tubulin beta-2 beta-3 chain	C:vacuole; C:tubulin complex; ; F:GTP binding; ; ; C:Golgi apparatus; C:nucleolus; C:microtubule; ; P:response to cadmium ion; C:plasmodesma; F:GTPase activity; ; C:plasma membrane; F:structural constituent of cytoskeleton	-
Cluster 2	VIT_206s0004g05920	proliferating cell nuclear antigen	C:cytosol; P:error-prone translesion synthesis; C:nucleolus; F:DNA polymerase processivity factor activity; ; ; F:DNA binding; ; C:PCNA complex; P:cell proliferation; P:regulation of DNA replication; P:DNA methylation; C:DNA polymerase complex	-
Cluster 2	VIT_206s0004g06570	vacuolar cation proton exchanger	; P:cellular manganese ion homeostasis; P:calcium ion transmembrane transport; P:root development; P:cellular zinc ion homeostasis; ; ; P:cellular calcium ion homeostasis; C:plant-type vacuole membrane; P:phosphorus metabolic process; ; P:response to auxin stimulus; ; P:response to nematode; ; P:regulation of pH	-
Cluster 2	VIT_206s0004g06820	uncharacterized protein	; C:endoplasmic reticulum; P:chromatin assembly or disassembly; P:response to fungus	-
Cluster 2	VIT_206s0004g07050	lrr repeats and ubiquitin-like domain-containing protein at2g305-like		-
Cluster 2	VIT_206s0004g07220	udp-glycosyltransferase 87a2-like	; ;	-
Cluster 2	VIT_206s0004g07880	allergen-related protein	C:extracellular region;	-
Cluster 3	VIT_206s0004g08070	transcription factor	F:sequence-specific DNA binding transcription factor activity; F:sequence-specific DNA binding; P:regulation of transcription, DNA-dependent; C:transcription factor complex; P:regulation of transcription, DNA-dependent	-
Cluster 3	VIT_206s0004g08380	uncharacterized protein	C:thylakoid; C:chloroplast	-
Cluster 3	VIT_206s0009g00230	core-2 i-branching beta- -n-acetylglucosaminyltransferase family protein	C:extracellular region; ; ; F:acetylglucosaminyltransferase activity	EC:2.4.1
Cluster 3	VIT_206s0009g00440	uncharacterized protein lo00252988	F:protein dimerization activity; C:mitochondrion; C:nucleus; F:DNA binding	-
Cluster 3	VIT_206s0009g00880	axial regulator yabby 2	F:sequence-specific DNA binding transcription factor activity; ; C:transcription factor complex; P:regulation of transcription, DNA-dependent	-
Cluster 3	VIT_206s0009g02020	beta chain	C:microtubule; ; ; ; F:GTPase activity; C:cytoplasm; F:GTP binding; F:structural constituent of cytoskeleton	-
Cluster 3	VIT_206s0009g02380	pseudouridine-5 -phosphate glycosidase	C:peroxisome; ; ; C:chloroplast; C:plasma membrane	-
Cluster 3	VIT_206s0009g03360	protein	C:trans-Golgi network; C:Golgi apparatus; C:endosome;	-
Cluster 3	VIT_206s0080g00590	protein	P:response to desiccation	-
Cluster 3	VIT_206s0080g00920		; P:pentose-phosphate shunt; P:regulation of protein dephosphorylation; P:cellular cation homeostasis; ; C:chloroplast; P:divalent metal ion transport; ; P:plastid organization; P:photosynthesis, light harvesting in photosystem I; P:rRNA processing; C:mitochondrion	-
Cluster 3	VIT_207s0005g00730	probable pectinesterase pectinesterase inhibitor 40-like	P:response to nematode; C:plant-type cell wall; P:cell wall modification; ; C:plasma membrane; F:pectinesterase activity; F:aspartyl esterase activity; F:enzyme inhibitor activity; P:negative regulation of catalytic activity; C:apoplast; P:pectin catabolic process; P:starch metabolic process; P:sucrose metabolic process	EC:3.1.1.11
Cluster 3	VIT_207s0005g02460	hypothetical protein VITISV_0279 [Vitis vinifera]	; P:cellulose biosynthetic process; ; P:starch metabolic process; P:sucrose metabolic process;	-
Cluster 3	VIT_207s0005g02480	protein	F:DNA binding; F:chromatin binding; C:chromatin	-
Cluster 3	VIT_207s0005g03570	polysialic acid capsule expression protein	; P:carbohydrate metabolic process; F:carbohydrate binding; ;	-
Cluster 3	VIT_207s0005g04380	auxin-responsive protein	P:root development; ; P:embryonic pattern specification; P:regulation of transcription, DNA-dependent; ; F:protein dimerization activity; P:auxin mediated signaling pathway; C:nucleus	-
Cluster 3	VIT_207s0005g04600	glutathione-dependent formaldehyde dehydrogenase	F:S-nitrosoglutathione reductase activity; ; F:zinc ion binding; P:ethanol oxidation; C:peroxisome; ; ; ; P:formaldehyde metabolic process; F:alcohol dehydrogenase (NAD) activity;	EC:1.1.1.1
Cluster 3	VIT_207s0005g04920	psi reaction center subunit iii	; C:photosystem I reaction center; ; C:chloroplast thylakoid membrane	-
Cluster 3	VIT_207s0005g05620	thioredoxin-like protein 4b	; P:mitosis; F:catalytic activity	-
Cluster 3	VIT_207s0095g00750	duf246 domain-containing protein ag040-like	C:trans-Golgi network; C:Golgi apparatus; C:endosome; C:mitochondrion;	-
Cluster 3	VIT_207s0095g00760	methionyl-trna synthetase	C:cytosol; F:methionine-tRNA ligase activity; F:ATP binding; F:tRNA binding; P:response to cadmium ion; ; P:methionine metabolic process	EC:6.1.1.10
Cluster 3	VIT_208s0056g00500	uncharacterized protein lo002898	C:plasma membrane	-
Cluster 3	VIT_208s0056g00780	protein transparent testa2-like	P:drug transmembrane transport; ; ;	-
Cluster 3	VIT_208s0032g00050	annotation was added to scaffolds in november 21~long-chain-fatty-acid ligase	P:phosphatidylglycerol biosynthetic process; ; ; ; ; P:unsaturated fatty acid biosynthetic process; ; P:fatty acid elongation; F:long-chain fatty acid-CoA ligase activity; ; F:long-chain fatty acid [acyl-carrier-protein] ligase activity	EC:6.2.1.3; EC:6.2.1.20
Cluster 3	VIT_208s0032g00470	b- -glucanase	P:carbohydrate metabolic process; F:beta-glucosidase activity	EC:3.2.1.21
Cluster 3	VIT_208s0032g00780	calcium-dependent protein kinase 20	P:protein phosphorylation; C:peroxisome; F:calcium ion binding; F:ATP binding; P:pollen tube growth; C:endoplasmic reticulum membrane; P:plant-type cell wall modification; F:calmodulin-dependent protein kinase activity; ; P:serine family amino acid metabolic process	EC:2.7.11.17
Cluster 3	VIT_208s0058g00700	f-box lrr-repeat protein 3-like	P:toxin catabolic process; ; F:ubiquitin-protein ligase activity; C:nucleus; C:plastid;	EC:6.3.2.19
Cluster 3	VIT_208s0040g00540	vq motif-containing protein	; ; C:nucleus; ;	-
Cluster 3	VIT_208s0040g00630	hydroxyproline-rich glycoprotein family protein	F:zinc ion binding	-
Cluster 3	VIT_208s0040g00670	4-alpha-glucanotransferase	C:cytosol; ; P:starch catabolic process; P:circadian rhythm; ; ; ; P:plant-type cell wall organization; P:maltose catabolic process; C:chloroplast; P:positive regulation of catalytic activity; ; P:sucrose metabolic process	-
Cluster 3	VIT_208s0040g02380	alpha beta fold family protein	; P:protein glycosylation; ; C:nucleus	-
Cluster 3	VIT_208s0040g02650	plant-specific domain tigr589 family protein	P:developmental process; C:chloroplast	-
Cluster 3	VIT_208s0007g00290	protein notum homolog	C:extracellular region; C:mitochondrion; ; C:plastid	-
Cluster 3	VIT_208s0007g00620	probable s-acyltransferase at3g09320-like	C:extracellular region; ; ; F:2-alkenal reductase [NAD(P)] activity; ; F:zinc ion binding	EC:1.3.1.74
Cluster 3	VIT_208s0007g00890	tropinone reductase homolog ag07440	F:tropine dehydrogenase activity; ; ;	EC:1.1.1.206
Cluster 3	VIT_208s0007g00980	uncharacterized protein	; C:mitochondrion; C:plasma membrane	-
Cluster 3	VIT_208s0007g02030	auxin influx carrier component	; P:positive gravitropism; ; ; ; C:cell surface; C:endosome; ; P:root cap development; P:root hair cell differentiation; ; P:auxin mediated signaling pathway; P:response to nematode; C:Golgi apparatus; C:plasma membrane; P:amino acid transport	-
Cluster 3	VIT_208s0007g02240	vacuolar cation proton exchanger 3-like	; P:cellular manganese ion homeostasis; P:calcium ion transmembrane transport; P:root development; P:cellular zinc ion homeostasis; ; ; P:cellular calcium ion homeostasis; C:plant-type vacuole membrane; P:phosphorus metabolic process; ; P:response to auxin stimulus; ; P:response to nematode; ; P:regulation of pH	-
Cluster 3	VIT_208s0007g02760	iaa-amino acid hydrolase il	P:para-aminobenzoic acid metabolic process; F:hippurate hydrolase activity; ; C:chloroplast; P:proteolysis; C:endoplasmic reticulum; ; F:metallopeptidase activity; P:auxin metabolic process; P:L-phenylalanine metabolic process	EC:3.5.1.32
Cluster 3	VIT_208s0007g03630	calmodulin binding	; C:chloroplast	-
Cluster 3	VIT_208s0007g03770	uncharacterized protein	P:response to auxin stimulus; C:nucleus; C:plasma membrane	-
Cluster 3	VIT_208s0007g03820	trihelix transcription factor gt-2-like	; P:polarity specification of adaxial/abaxial axis; ; P:regulation of transcription, DNA-dependent; ; P:sepal formation; P:perianth development; P:determination of bilateral symmetry; P:establishment of petal orientation; ; ; F:DNA binding; ; F:sequence-specific DNA binding transcription factor activity; F:chromatin binding; P:regulation of flower development; C:transcription factor complex; P:re…	-
Cluster 3	VIT_208s0007g03990	glucomannan 4-beta-mannosyltransferase 9-like	; P:DNA mediated transformation; ; ; ; P:Golgi organization; P:cell wall biogenesis; P:cytokinin mediated signaling pathway; C:Golgi apparatus	-
Cluster 3	VIT_208s0007g04390	aspartic proteinase-like protein 2-like	; C:plant-type cell wall; P:proteolysis; P:N-terminal protein myristoylation; P:fatty acid beta-oxidation; ; C:extracellular region	-
Cluster 3	VIT_208s0007g05030	protein	F:DNA binding; F:chromatin binding; C:chromatin	-
Cluster 3	VIT_208s0007g05240	phosphatidylinositol-4-phosphate 5-kinase	P:N-terminal protein myristoylation; P:plant-type cell wall modification; P:actin filament-based movement; ; ; P:pollen germination; ; C:cytosolic part; C:pollen tube; P:clathrin-mediated endocytosis; C:nucleus; F:ATP binding; P:pollen tube growth; ; P:phosphatidylinositol phosphorylation	-
Cluster 3	VIT_208s0007g05540	eukaryotic rpb5 rna polymerase subunit family protein	F:DNA-directed RNA polymerase activity; ; F:DNA binding; ; C:plastid; C:nucleolus; ; P:pyrimidine nucleobase metabolic process	EC:2.7.7.6
Cluster 3	VIT_208s0007g05570	methyltransferase ddb_g0268948-like	P:toxin catabolic process; ; P:response to cadmium ion; P:methylation; C:cytosol; ; C:mitochondrion	-
Cluster 3	VIT_208s0007g05790	calcium-binding allergen ole	C:plasma membrane; F:calcium ion binding	-
Cluster 3	VIT_208s0007g06200	rhodanese-like domain-containing protein	; ; C:chloroplast thylakoid membrane;	-
Cluster 3	VIT_208s0007g06640	protein	C:mitochondrion;	-
Cluster 3	VIT_208s0007g06680	uncharacterized protein	P:pectin biosynthetic process; P:cellulose biosynthetic process; P:secondary cell wall biogenesis; C:endosome; ; C:trans-Golgi network; ; P:plant-type cell wall modification; C:Golgi apparatus	-
Cluster 3	VIT_208s0007g07850	udp-n-acetylmuramoylalanine--d-glutamate ligase	P:regulation of cell shape; F:UDP-N-acetylmuramoylalanine-D-glutamate ligase activity; F:tetrahydrofolylpolyglutamate synthase activity; ; ; F:ATP binding; C:cytoplasm; ; P:peptidoglycan biosynthetic process; P:glutamate metabolic process; P:folic acid biosynthetic process	EC:6.3.2.9; EC:6.3.2.17
Cluster 3	VIT_208s0007g08230	g-type lectin s-receptor-like serine threonine-protein kinase sd3-like	P:protein phosphorylation; F:ATP binding; P:flower morphogenesis; P:floral whorl development; P:recognition of pollen; F:carbohydrate binding; P:pattern specification process; C:plasma membrane;	-
Cluster 3	VIT_208s0007g08470	24-sterol c-methyltransferase	; P:polyamine catabolic process; C:cytosol; P:coumarin biosynthetic process; C:plasmodesma; ; P:acetyl-CoA metabolic process; F:sterol 24-C-methyltransferase activity; P:methylation; P:cellular modified amino acid biosynthetic process; C:vacuole; C:endoplasmic reticulum; ; P:embryo development ending in seed dormancy;	EC:2.1.1.41
Cluster 3	VIT_208s0007g09000	glycerol-3-phosphate dehydrogenase	P:carbohydrate metabolic process; ; F:glycerol-3-phosphate dehydrogenase [NAD(P)+] activity; F:glycerol-3-phosphate dehydrogenase [NAD+] activity; ; C:cytosol; ; ; P:glycerolipid metabolic process	EC:1.1.1.94; EC:1.1.1.8
Cluster 3	VIT_209s0002g00540	zinc finger	P:response to jasmonic acid stimulus; ; ; F:arylesterase activity; ; P:induced systemic resistance, ethylene mediated signaling pathway; P:defense response to fungus;	EC:3.1.1.2
Cluster 3	VIT_209s0002g00920	tpa: lung seven transmembrane receptor family protein	C:Golgi apparatus; F:nucleic acid binding; ; ; F:zinc ion binding; P:microtubule nucleation	-
Cluster 3	VIT_209s0002g00930	u6 snrna-associated sm-like protein ls	F:nucleic acid binding; C:small nucleolar ribonucleoprotein complex; C:nucleus;	-
Cluster 3	VIT_209s0002g00960	inter-alpha-trypsin inhibitor heavy	P:cytokinin metabolic process; C:plasma membrane; ; C:extracellular region;	-
Cluster 3	VIT_209s0002g02490	dof zinc finger protein	P:positive regulation of cell cycle; F:zinc ion binding; P:regulation of transcription, DNA-dependent; ; P:cell wall modification; F:DNA binding; P:response to auxin stimulus;	-
Cluster 3	VIT_209s0002g03860	probable disease resistance protein at5g63020-like	; P:defense response; ; F:ATP binding	-
Cluster 3	VIT_209s0002g03940	dehydration-responsive element-binding protein 3-like	P:multidimensional cell growth; F:sequence-specific DNA binding; F:sequence-specific DNA binding transcription factor activity; P:positive regulation of transcription, DNA-dependent; C:transcription factor complex; P:regulation of transcription, DNA-dependent	-
Cluster 3	VIT_209s0002g04240	protein		-
Cluster 3	VIT_209s0002g04320	h chain improved model of plant photosystem i	; C:photosystem I reaction center; P:photosynthetic electron transport in photosystem I; P:rRNA processing; P:plastid organization; C:chloroplast thylakoid membrane; ; ; ; P:regulation of protein dephosphorylation	-
Cluster 3	VIT_209s0002g04360	uncharacterized protein	; P:rRNA processing; C:chloroplast thylakoid membrane; P:plastid organization; ; P:positive regulation of catalytic activity; P:regulation of protein dephosphorylation	-
Cluster 3	VIT_209s0002g04880	udp-glycosyltransferase-like protein	C:endosome; ; ; C:Golgi apparatus; ; C:trans-Golgi network	-
Cluster 3	VIT_209s0002g05730	monoglyceride lipase-like	P:response to cadmium ion; C:plasmodesma; C:plasma membrane; ; P:response to hydrogen peroxide; C:chloroplast; F:2-acylglycerol O-acyltransferase activity; F:lysophospholipase activity; P:acyl-carrier-protein biosynthetic process; P:glycerolipid metabolic process; P:phospholipid catabolic process	EC:3.1.1.5; EC:2.3.1.22
Cluster 3	VIT_209s0002g05820	uncharacterized protein	P:response to sucrose stimulus; F:electron carrier activity; F:monooxygenase activity; F:iron ion binding; F:heme binding; ; P:response to fructose stimulus; C:chloroplast; ;	-
Cluster 3	VIT_209s0002g06300	protein	C:intracellular; ;	-
Cluster 3	VIT_209s0002g06920	protein lurp-one-related2	C:cytoplasm	-
Cluster 3	VIT_209s0002g06990	phosphatidic acid phosphatase-related protein	; P:CDP-choline pathway	-
Cluster 3	VIT_209s0002g08020	disease resistance protein rga4-like	P:defense response; ;	-
Cluster 3	VIT_200s0227g00200	formin-like protein-like	P:multidimensional cell growth; ; ; ; ; P:root hair elongation; ; ; ; P:cell tip growth; C:plasma membrane; C:nucleus; ;	-
Cluster 3	VIT_200s0274g00040	pentatricopeptide repeat-containing protein	P:histone lysine methylation; C:mitochondrion; P:regulation of flower development; P:pyrimidine ribonucleotide biosynthetic process;	-
Cluster 3	VIT_200s0286g00020	protein	F:ATP binding; ; F:MAP kinase kinase kinase activity; P:recognition of pollen; ; ; P:serine family amino acid metabolic process;	EC:2.7.11.25; EC:2.7.11
Cluster 3	VIT_200s0304g00070	protein	P:jasmonic acid biosynthetic process; C:vacuole; ; C:plasma membrane; C:extracellular region; C:chloroplast thylakoid membrane;	-
Cluster 3	VIT_200s0379g00070	cdpk-related protein kinase-like	F:calmodulin-dependent protein kinase activity; F:calcium-dependent protein serine/threonine phosphatase activity; P:multidimensional cell growth; ; ; F:calcium ion binding; P:regulation of actin filament polymerization; C:cytoplasm; F:actin binding; ; P:protein phosphorylation; P:hydrogen peroxide biosynthetic process; C:Arp2/3 protein complex; ; C:plasma membrane; F:ATP binding; P:serine family…	EC:2.7.11.17
Cluster 3	VIT_200s0399g00020	pinus taeda anonymous locus 2_9857_02 genomic sequence	F:peptidase activity; ; P:defense response; F:lipid binding; ; P:lipid transport; C:extracellular region; P:proteolysis	-
Cluster 3	VIT_200s0454g00030	protein	F:identical protein binding; F:serine-type endopeptidase activity; P:response to auxin stimulus; C:extracellular region; P:proteolysis; P:negative regulation of catalytic activity;	EC:3.4.21
Cluster 3	VIT_200s0455g00040	cazy family gt8	; F:polygalacturonate 4-alpha-galacturonosyltransferase activity; C:Golgi apparatus; P:starch metabolic process; P:sucrose metabolic process;	EC:2.4.1.43
Cluster 3	VIT_200s0734g00030	uncharacterized protein	; ; C:endosome; C:plasma membrane; C:vacuolar membrane; P:pectin metabolic process; C:trans-Golgi network; C:chloroplast thylakoid membrane	-
Cluster 3	VIT_200s0742g00030	nucleotide-sugar transporter family protein	P:transmembrane transport; ; C:ribosome; ; ; F:structural constituent of ribosome; ; ; P:carbohydrate transport; C:chloroplast; ; ; F:nucleotide-sugar transmembrane transporter activity; P:ribosome biogenesis	-
Cluster 3	VIT_200s0780g00020	glucan endo- -beta-glucosidase	F:glucan endo-1,3-beta-D-glucosidase activity; C:plasma membrane; ; P:starch metabolic process; P:sucrose metabolic process	EC:3.2.1.39
Cluster 3	VIT_202s0025g00200	homeobox protein be homolog	C:cytosol; P:systemic acquired resistance, salicylic acid mediated signaling pathway; C:plasmodesma; P:regulation of transcription, DNA-dependent; F:sequence-specific DNA binding; ; ; F:sequence-specific DNA binding transcription factor activity; C:transcription factor complex; P:regulation of transcription, DNA-dependent	-
Cluster 3	VIT_202s0025g00990	abc transporter c family member0-like	P:transmembrane transport; ; ; F:ATPase activity, coupled to transmembrane movement of substances; P:ATP catabolic process; F:ATP binding; F:2-alkenal reductase [NAD(P)] activity; C:plasma membrane	EC:1.3.1.74
Cluster 3	VIT_202s0025g02020	protein	C:cytoplasm; P:root development; ;	-
Cluster 3	VIT_202s0025g02540	uncharacterized protein	C:nucleus; C:cytoplasm	-
Cluster 3	VIT_202s0025g03240	protein	P:response to jasmonic acid stimulus; P:protein phosphorylation; F:protein serine/threonine kinase activity; P:response to fungus; ; P:jasmonic acid biosynthetic process; F:ATP binding; ; C:nucleus; ; P:serine family amino acid metabolic process	EC:2.7.11
Cluster 3	VIT_202s0025g03250	protein	P:protein phosphorylation; F:ATP binding; C:chloroplast; ; F:protein serine/threonine kinase activity; P:serine family amino acid metabolic process	EC:2.7.11
Cluster 3	VIT_202s0025g03260	aquaporin nip3	; ; ; ; ; ; P:borate transmembrane transport; ; ; C:plastid; ; ; ; P:iron ion transport; ; ; P:response to arsenic-containing substance; P:cellular response to boron-containing substance levels; P:water transport	-
Cluster 3	VIT_202s0025g03550	kinase family protein	P:protein phosphorylation; C:plasmodesma; P:systemic acquired resistance; ; F:ATP binding; ; P:brassinosteroid mediated signaling pathway; C:plasma membrane;	-
Cluster 3	VIT_202s0025g03590	glutathione peroxidase	P:toxin catabolic process; F:metal ion binding; P:response to oxidative stress; P:response to cadmium ion; C:plasma membrane; F:glutathione peroxidase activity; C:chloroplast; C:nucleus; C:cytosol; ; ; P:glutathione metabolic process; P:peroxidase reaction	EC:1.11.1.9
Cluster 3	VIT_202s0025g03700	probable lrr receptor-like serine threonine-protein kinase ag63430-like	P:methionine biosynthetic process; P:protein phosphorylation; ; F:protein serine/threonine kinase activity; ; ; ; ; F:ATP binding; F:2-alkenal reductase [NAD(P)] activity; P:RNA splicing, via endonucleolytic cleavage and ligation; C:plasma membrane; P:serine family amino acid metabolic process	EC:1.3.1.74; EC:2.7.11
Cluster 3	VIT_202s0025g04550	protein hothead-like	P:alcohol metabolic process; F:flavin adenine dinucleotide binding; ; C:extracellular region; ; F:mandelonitrile lyase activity; ; P:glycine metabolic process; P:L-serine metabolic process; P:threonine metabolic process	EC:4.1.2.10
Cluster 3	VIT_202s0025g04630	homeobox protein knotted-like protein	P:xylan biosynthetic process; ; ; P:negative regulation of transcription, DNA-dependent; ; F:sequence-specific DNA binding; P:root hair cell differentiation; ; F:sequence-specific DNA binding transcription factor activity; P:regulation of secondary cell wall biogenesis; ; ; C:transcription factor complex; P:regulation of transcription, DNA-dependent	-
Cluster 3	VIT_202s0033g00300	myb family transcription factor apl-like	F:DNA binding; F:chromatin binding; ; P:regulation of transcription, DNA-dependent; C:chromatin	-
Cluster 3	VIT_202s0087g00420	ring finger protein	F:zinc ion binding; C:plastid;	-
Cluster 3	VIT_202s0087g00460	rop guanine nucleotide exchange factor-like	F:Rho guanyl-nucleotide exchange factor activity; ; F:nucleic acid binding; C:mitochondrion; ; P:regulation of pollen tube growth; ; ; P:regulation of GTPase activity	-
Cluster 3	VIT_202s0087g00640	uncharacterized protein	; P:ethylene biosynthetic process; P:response to ethylene stimulus	-
Cluster 3	VIT_203s0038g00250	purple acid phosphatase	; C:plant-type cell wall; ; F:acid phosphatase activity; ;	EC:3.1.3.2
Cluster 3	VIT_203s0038g02000	amidase -like	; F:amidase activity; P:arginine metabolic process; P:L-phenylalanine metabolic process; P:proline metabolic process; P:tryptophan metabolic process; ; P:styrene catabolic process	EC:3.5.1.4
Cluster 3	VIT_203s0038g02230	subtilisin-like protease-like	; ; P:starch metabolic process; P:serine family amino acid metabolic process; ; F:identical protein binding; P:sulfur amino acid metabolic process; P:proteolysis; P:cellular amino acid biosynthetic process; F:protein serine/threonine phosphatase activity; P:negative regulation of catalytic activity; F:serine-type endopeptidase activity; P:microtubule nucleation; C:extracellular region; P:plant-ty…	EC:3.4.21
Cluster 3	VIT_203s0038g02450	sbp (s-ribonuclease binding protein) family protein	F:zinc ion binding	-
Cluster 3	VIT_203s0038g02520	aquaporin	C:vacuole; C:anchored to plasma membrane; ; P:response to abscisic acid stimulus; ; C:nucleus;	-
Cluster 3	VIT_203s0038g02930	protein	P:embryo development ending in seed dormancy; C:plasma membrane; P:transmembrane transport; ;	-
Cluster 3	VIT_203s0038g04220	dihydroflavonol 4-reductase-lik	; ; ; P:meristem structural organization; ; ; F:dihydrokaempferol 4-reductase activity; ; P:leaf development; F:coenzyme binding; P:tRNA modification; C:endoplasmic reticulum;	EC:1.1.1.219
Cluster 3	VIT_203s0038g04250	cellulose synthase	; C:plasma membrane; P:cellulose biosynthetic process; ; F:zinc ion binding; ; P:starch metabolic process; P:sucrose metabolic process;	-
Cluster 3	VIT_203s0038g04290	dna repair and recombination protein rad54-like	C:plastid; P:cell-cell signaling; ; ; P:cell proliferation; P:defense response to fungus; P:chromatin silencing; F:helicase activity; P:DNA methylation; F:DNA binding; ; ; F:ATP binding; C:nucleus; ; P:DNA replication	-
Cluster 3	VIT_203s0038g04570	adp-glucose pyrophosphorylase large subunit	P:glycogen biosynthetic process; ; ; C:chloroplast; F:glucose-1-phosphate adenylyltransferase activity; C:cytosol; P:sucrose metabolic process	EC:2.7.7.27
Cluster 3	VIT_203s0063g00770	probable carboxylesterase 7-like	F:retinyl-palmitate esterase activity; ; ; F:methyl jasmonate esterase activity; F:methyl indole-3-acetate esterase activity; P:retinol metabolic process	EC:3.1.1
Cluster 3	VIT_203s0063g00780	probable carboxylesterase 7-like	F:retinyl-palmitate esterase activity; ; ; F:methyl jasmonate esterase activity; F:methyl indole-3-acetate esterase activity; P:retinol metabolic process	EC:3.1.1
Cluster 3	VIT_203s0088g00960	uncharacterized protein	; ; C:endosome; C:plasma membrane; C:vacuolar membrane; P:pectin metabolic process; C:trans-Golgi network; C:chloroplast thylakoid membrane	-
Cluster 3	VIT_203s0097g00620	n-acylethanolamine amidohydrolase	P:defense response to bacterium; ; ; C:Golgi apparatus; C:plasma membrane; C:vacuolar membrane; ; ; F:amidase activity; C:endoplasmic reticulum; P:arginine metabolic process; P:L-phenylalanine metabolic process; P:proline metabolic process; P:tryptophan metabolic process; ; P:styrene catabolic process	EC:3.5.1.4
Cluster 3	VIT_203s0038g00580	gata transcription	F:sequence-specific DNA binding transcription factor activity; F:sequence-specific DNA binding; F:zinc ion binding; P:regulation of transcription, DNA-dependent; C:transcription factor complex; P:regulation of transcription, DNA-dependent	-
Cluster 3	VIT_204s0008g00860	pollen-specific protein sf-like	; C:cytoplasm;	-
Cluster 3	VIT_204s0008g02520	g-type lectin s-receptor-like serine threonine-protein kinase ag34300-like	F:myosin light chain kinase activity; P:protein phosphorylation; F:ATP binding; ; C:plastid; C:mitochondrion; ; P:serine family amino acid metabolic process;	EC:2.7.11.18
Cluster 3	VIT_204s0008g02640	plastid-lipid-associated protein 8	; ; C:chloroplast thylakoid; P:cellular cation homeostasis; P:divalent metal ion transport; ; ; ; P:regulation of protein dephosphorylation	-
Cluster 3	VIT_204s0008g02750	transcription factor bzip	P:regulation of transcription, DNA-dependent; F:sequence-specific DNA binding; ; F:sequence-specific DNA binding transcription factor activity; F:protein heterodimerization activity; F:protein homodimerization activity; C:transcription factor complex; P:regulation of transcription, DNA-dependent	-
Cluster 3	VIT_204s0008g03460	histidine kinase 3	; ; ; P:salicylic acid mediated signaling pathway; ; F:protein histidine kinase binding; ; ; ; ; P:cytokinin mediated signaling pathway; P:regulation of meristem development; ; ; F:osmosensor activity; P:defense response to bacterium; ; C:plasma membrane; ; C:mitochondrion; P:ethylene mediated signaling pathway; ; P:negative regulation of iron ion transport; ; ; F:ATP binding; ; ; P:regulation of…	-
Cluster 3	VIT_204s0008g04060	low quality protein: burp domain-containing protein 3-like; GO:0006950; GO:0009628	-
Cluster 3	VIT_204s0008g04250	transaminase transferring nitrogenous groups	; C:cytosol; F:L-aspartate:2-oxoglutarate aminotransferase activity; ; ; ; P:alanine metabolic process; P:arginine metabolic process; ; P:cysteine metabolic process; P:glutamate metabolic process; P:proline metabolic process; P:L-phenylalanine biosynthetic process; ;	EC:2.6.1.1
Cluster 3	VIT_204s0008g04380	protein vernalization insensitive 3-like	; P:regulation of flower development; ;	-
Cluster 3	VIT_204s0008g05220	cellulose synthase	P:primary cell wall biogenesis; P:response to fructose stimulus; C:trans-Golgi network; F:zinc ion binding; P:water transport; P:plant-type cell wall organization; ; P:cell morphogenesis; ; P:root hair elongation; C:Golgi apparatus; P:Golgi organization; P:hyperosmotic salinity response; P:glycolysis; P:cellulose biosynthetic process; ; ; ; P:response to cadmium ion; C:endosome; P:response to tem…	-
Cluster 3	VIT_204s0008g05430	rna-dependent rna polymerase 6	; F:RNA-directed RNA polymerase activity; P:recognition of pollen; F:nucleic acid binding; ; P:leaf development; ; ; C:nucleus; ; P:carpel development; ;	EC:2.7.7.48
Cluster 3	VIT_204s0008g05440	ap2 erf domain-containing transcription factor	; P:regulation of transcription, DNA-dependent; ; F:sequence-specific DNA binding; F:sequence-specific DNA binding transcription factor activity; ; C:transcription factor complex; P:regulation of transcription, DNA-dependent	-
Cluster 3	VIT_204s0008g05520	uncharacterized protein	; P:regulation of transcription, DNA-dependent; C:transcription factor complex; P:regulation of transcription, DNA-dependent	-
Cluster 3	VIT_204s0008g06640	endomembrane family protein 70	C:endosome; C:plant-type cell wall; C:Golgi apparatus; C:plasmodesma; C:plasma membrane; P:N-terminal protein myristoylation; C:vacuolar membrane; ; C:extracellular region; C:trans-Golgi network; C:mitochondrion	-
Cluster 3	VIT_204s0008g07340	constans-like protein	; F:zinc ion binding; P:jasmonic acid mediated signaling pathway; P:regulation of protein dephosphorylation; P:systemic acquired resistance, salicylic acid mediated signaling pathway; ; P:cellular cation homeostasis; ; ; ; ; ; P:leaf morphogenesis; ; P:divalent metal ion transport; ; P:positive regulation of transcription, DNA-dependent; C:nucleus;	-
Cluster 3	VIT_204s0069g00920	wrky transcription factor1	P:intracellular signal transduction; ; P:defense response to bacterium; P:regulation of transcription, DNA-dependent; P:respiratory burst involved in defense response; F:sequence-specific DNA binding; ; F:sequence-specific DNA binding transcription factor activity; C:transcription factor complex; P:regulation of transcription, DNA-dependent	-
Cluster 3	VIT_204s0079g00420	alpha-expansin3	; P:plant-type cell wall loosening; P:unidimensional cell growth; ; C:extracellular region;	-
Cluster 3	VIT_204s0043g00560	carboxyl-terminal peptidase	C:extracellular region	-
Cluster 3	VIT_204s0023g00030	chromatin remodeling complex subunit	F:helicase activity; F:DNA binding; F:chromatin binding; F:ATP binding; ; C:nucleus; F:zinc ion binding; C:chromatin	-
Cluster 3	VIT_204s0023g00360	pinus taeda anonymous locus 02568_ genomic sequence	C:extracellular region	-
Cluster 3	VIT_204s0023g00830	calreticulin-3	P:anthocyanin-containing compound metabolic process; P:plant-type hypersensitive response; F:calcium ion binding; P:protein folding; P:defense response to bacterium; P:calcium ion homeostasis; ; ; C:endoplasmic reticulum membrane	-
Cluster 3	VIT_204s0023g02620	ubiquitin-conjugating enzyme e28	P:response to gibberellin stimulus; ; P:leaf morphogenesis; F:ubiquitin-protein ligase activity; F:ATP binding; ;	EC:6.3.2.19
Cluster 3	VIT_204s0023g03570	oligopeptide transporter 7-like	P:oligopeptide transport; C:plasma membrane; P:transmembrane transport	-
Cluster 3	VIT_204s0044g00880	wd repeat-containing protein	; ; ;	-
Cluster 3	VIT_205s0077g00830	probable protein phosphatase 2c 42-like	C:protein serine/threonine phosphatase complex; F:metal ion binding; F:protein serine/threonine phosphatase activity; P:protein dephosphorylation	-
Cluster 3	VIT_205s0020g00440	boron transporter	P:borate transmembrane transport; C:endosome; C:vacuole; F:inorganic anion exchanger activity; ; C:columella; ; ; ; ;	-
Cluster 3	VIT_205s0020g00730	probable receptor-like protein kinase at58500-like	C:plasma membrane; ; P:protein phosphorylation; F:ATP binding; F:protein serine/threonine kinase activity; C:plastid; P:serine family amino acid metabolic process	EC:2.7.11
Cluster 3	VIT_205s0020g02690	heavy metal transport detoxification domain-containing protein	; C:extracellular region; F:metal ion binding; C:plasmodesma; C:cytoplasm; ; C:nucleus	-
Cluster 3	VIT_205s0020g02760	signal peptidase complex subunit 3b	F:peptidase activity; ; P:signal peptide processing; ; ; C:extracellular region; C:signal peptidase complex	-
Cluster 3	VIT_205s0020g02890	glycoprotein membrane precursor gpi-anchored protein	P:response to fructose stimulus; ; ; P:water transport; C:anchored to plasma membrane; P:cellular cation homeostasis; P:divalent metal ion transport	-
Cluster 3	VIT_205s0020g03760	atp-dependent helicase	; F:ATP binding; ; ; C:cytoplasm; F:RNA helicase activity	EC:2.7.7
Cluster 3	VIT_205s0020g04540	beta-ketoacyl-coa synthase family protein	P:fatty acid biosynthetic process; ; P:response to cold; ; P:response to osmotic stress; F:fatty acid elongase activity; ; C:fatty acid elongase complex; P:acyl-carrier-protein biosynthetic process	-
Cluster 3	VIT_205s0020g04880	protein	P:single-organism cellular process	-
Cluster 3	VIT_205s0049g00830	activating signal cointegrator-like	C:mitochondrion	-
Cluster 3	VIT_205s0049g00890	serine threonine protein phosphatase p	; P:protein dephosphorylation	-
Cluster 3	VIT_205s0049g00950	phosphoenolpyruvate carboxylase kinase	; P:protein phosphorylation; F:ATP binding; F:protein serine/threonine kinase activity; ; P:serine family amino acid metabolic process	EC:2.7.11
Cluster 3	VIT_205s0029g00240	selenium-binding protein	C:cytosol; F:nutrient reservoir activity; ; F:zinc ion binding; C:plasmodesma; P:photoperiodism, flowering; ; P:hormone-mediated signaling pathway; P:carbohydrate transport; ; F:selenium binding; P:response to cadmium ion; P:response to hydrogen peroxide; ; C:nucleus;	-
Cluster 3	VIT_205s0029g00355	rapid alkalinization factor preproprotein	C:apoplast; P:cell-cell signaling; ;	-
Cluster 3	VIT_205s0029g00400	phragmoplast-associated kinesin-related protein	P:methylation-dependent chromatin silencing; ; F:plus-end-directed microtubule motor activity; ; ; P:regulation of DNA replication; ; ; P:cell proliferation; P:sepal formation; C:phragmoplast; ; ; C:microtubule; P:DNA methylation; P:DNA endoreduplication; ; P:microgametogenesis; ; P:M phase of mitotic cell cycle; P:DNA replication initiation; ; P:nuclear division; F:ATP binding;	EC:3.6.4.4
Cluster 3	VIT_205s0029g00480	hxxxd-type acyl-transferase-like protein	; ; C:chloroplast thylakoid membrane; C:nucleus	-
Cluster 3	VIT_205s0062g00250	brassinosteroid-regulated protein br	F:hydrolase activity, hydrolyzing O-glycosyl compounds; P:cellular glucan metabolic process; C:apoplast; ;	-
Cluster 3	VIT_205s0062g00430	udp-glycosyltransferase 75-like	C:phragmoplast; P:para-aminobenzoic acid metabolic process; ; ; F:UDP-glucose:4-aminobenzoate acylglucosyltransferase activity; ; P:lipid glycosylation	-
Cluster 3	VIT_205s0062g00520	udp-glycosyltransferase 75-like	C:phragmoplast; P:para-aminobenzoic acid metabolic process; ; ; F:UDP-glucose:4-aminobenzoate acylglucosyltransferase activity; ; P:lipid glycosylation	-
Cluster 3	VIT_205s0094g00920	formin-like protein-like	P:multidimensional cell growth; ; ; ; ; P:root hair elongation; ; ; ; P:cell tip growth; C:plasma membrane; C:nucleus; ;	-
Cluster 3	VIT_205s0094g00950	btb and taz domain protein 4	C:vacuolar membrane; ; P:response to gibberellin stimulus; F:zinc ion binding; P:response to hydrogen peroxide; F:histone acetyltransferase activity; ; ; P:regulation of transcription, DNA-dependent; ; P:photoperiodism, flowering; P:response to jasmonic acid stimulus; ; P:pollen development; P:embryo sac development; P:response to cold; P:proximal/distal pattern formation; P:flower morphogenesis;…	EC:2.3.1.48
Cluster 3	VIT_205s0094g00966	ras-related protein ri	C:vacuole; F:GTP binding; ; C:plasma membrane; ; P:small GTPase mediated signal transduction;	-
Cluster 3	VIT_206s0004g02230	protein	C:mitochondrion	-
Cluster 3	VIT_206s0004g02520	protein trf-like 6	P:response to stimulus; F:DNA binding; F:chromatin binding; C:chromatin	-
Cluster 3	VIT_206s0004g02640	protein kinase family protein	F:zinc ion binding; ; ; P:cell wall macromolecule metabolic process; ; ; ; P:protein phosphorylation; F:protein serine/threonine kinase activity; P:root hair cell differentiation; ; ; C:plasma membrane; F:ATP binding; ; ; ; ; P:serine family amino acid metabolic process	EC:2.7.11
Cluster 3	VIT_206s0004g02990	calcium calmodulin-dependent protein kinase kinase	; P:protein autophosphorylation; ; F:ATP binding; ; P:phosphatidylinositol phosphorylation; F:calmodulin-dependent protein kinase activity; C:nucleus; ; P:serine family amino acid metabolic process	EC:2.7.11.17
Cluster 3	VIT_206s0004g03070	nucleic acid binding	; F:nucleic acid binding; C:intracellular; P:root development; P:regulation of epidermal cell differentiation; ; F:zinc ion binding; F:protein homodimerization activity	-
Cluster 3	VIT_206s0004g03590	ethylene-responsive transcription factor rap2-7-like	; ; P:regulation of transcription, DNA-dependent; P:organ morphogenesis; ; F:DNA binding; P:response to abscisic acid stimulus; F:sequence-specific DNA binding transcription factor activity; F:2-alkenal reductase [NAD(P)] activity; C:transcription factor complex; P:regulation of transcription, DNA-dependent	EC:1.3.1.74
Cluster 3	VIT_206s0004g04320	low quality protein: alcohol dehydrogenase-like-like	; ; F:zinc ion binding;	-
Cluster 3	VIT_206s0004g04430	ubiquitin carrier protein	; F:ATP binding; F:ubiquitin-protein ligase activity;	EC:6.3.2.19
Cluster 3	VIT_206s0004g05680	glutathione s-	P:toxin catabolic process; F:glutathione transferase activity; ; P:response to oxidative stress; P:response to cadmium ion; C:plasma membrane; ; C:cytosol; F:lactoylglutathione lyase activity; F:glutathione binding; P:glutathione metabolic process; P:glutathione conjugation reaction; P:carbohydrate metabolic process; P:pyruvate metabolic process	EC:2.5.1.18; EC:4.4.1.5
Cluster 3	VIT_206s0004g05790	protein	C:plasmodesma	-
Cluster 3	VIT_206s0004g06050	thioesterase family protein	C:peroxisome;	-
Cluster 3	VIT_206s0004g06080	peptide transporter pt-like	P:tripeptide transport; ; C:plasmodesma; ; P:pollen tube growth; F:tripeptide transporter activity; ; P:dipeptide transport; F:dipeptide transporter activity; C:plasma membrane	-
Cluster 3	VIT_206s0004g06240	zinc finger family protein	; F:zinc ion binding; P:regulation of transcription, DNA-dependent; ;	-
Cluster 3	VIT_206s0004g06660		; ; ; P:D-xylose metabolic process; F:phosphatidylinositol phospholipase C activity; ; C:plasma membrane; F:calcium ion binding; ; P:actin filament-based movement; ; P:intracellular signal transduction; P:phospholipid catabolic process; P:diacylglycerol metabolic process	EC:3.1.4.11
Cluster 3	VIT_206s0004g07090	uncharacterized protein	C:nucleus	-
Cluster 4	VIT_206s0009g02080	envelope membrane protein	; ; ; C:chloroplast inner membrane	-
Cluster 4	VIT_206s0009g02550		; ; ; C:apoplast; P:protein folding; P:response to hydrogen peroxide; ; ; C:cytosol; P:glycolysis; P:response to endoplasmic reticulum stress; C:chloroplast stroma; P:response to high light intensity; P:tryptophan catabolic process; P:chloroplast organization; P:response to cadmium ion; P:response to cold; P:indoleacetic acid biosynthetic process; ; P:response to heat; C:chloroplast thylakoid mem…	-
Cluster 4	VIT_206s0009g02640	hydroxymethylglutaryl- lyase	; C:mitochondrion; P:isoleucine catabolic process; P:leucine catabolic process; P:valine catabolic process; P:cellular ketone body metabolic process	-
Cluster 4	VIT_206s0009g02660	methyltransferase family protein	C:cytoplasm; ; P:methylation	-
Cluster 4	VIT_206s0009g02780	er exoribonuclease	F:nucleic acid binding; C:intracellular; F:zinc ion binding; F:exonuclease activity	-
Cluster 4	VIT_206s0009g02860	flavonoid 3 -hydroxylase	F:heme binding; ; F:monooxygenase activity; F:iron ion binding; F:electron carrier activity; ;	-
Cluster 4	VIT_206s0009g03780	rossmann-fold nad -binding domain-containing protein	; P:steroid biosynthetic process; F:3-beta-hydroxy-delta5-steroid dehydrogenase activity; C:chloroplast stroma; ; ; P:C21-steroid hormone metabolic process; P:androgen metabolic process;	EC:1.1.1.145
Cluster 4	VIT_206s0080g00870	rna recognition motif-containing protein	F:RNA binding; C:nucleus; ; C:chloroplast	-
Cluster 4	VIT_207s0005g00040	dephospho- kinase	; ; C:peroxisome; F:ATP binding; ; ; C:chloroplast; C:vacuole;	-
Cluster 4	VIT_207s0005g00470	peter pan-like protein	C:nucleus	-
Cluster 4	VIT_207s0005g00520	translocase oe6	; ; ; C:plastid	-
Cluster 4	VIT_207s0005g02630	protein transport protein sec23	; P:intracellular protein transport; P:ER to Golgi vesicle-mediated transport; C:cytosol; F:zinc ion binding; C:plastid	-
Cluster 4	VIT_207s0005g02645	soluble diacylglycerol acyltransferase	; ; C:cytosol; P:acyl-carrier-protein biosynthetic process	-
Cluster 4	VIT_207s0005g02740	peptide chain release factor	F:aspartyl esterase activity; ; ; F:pectinesterase activity; P:cell wall modification; F:enzyme inhibitor activity; P:negative regulation of catalytic activity; P:pectin catabolic process; C:chloroplast; C:ribosome; P:'de novo' cotranslational protein folding; P:regulation of translational termination; ; P:starch metabolic process; P:sucrose metabolic process	EC:3.1.1.11
Cluster 4	VIT_207s0005g03040	poly	; P:methylation-dependent chromatin silencing; ; ; P:post-translational protein modification; ; P:DNA methylation; ; F:NAD+ ADP-ribosyltransferase activity; ; P:floral organ formation; ; P:response to abscisic acid stimulus; P:pollen development; ; P:response to oxidative stress; ; ; P:microtubule cytoskeleton organization; F:zinc ion binding; ; F:DNA binding; P:regulation of DNA replication; ; P…	EC:1.3.1.74; EC:2.4.2.30
Cluster 4	VIT_207s0005g03680	abc transporter family protein	; P:ATP catabolic process; F:ATP binding; ; P:endocytosis; ; C:plasma membrane	-
Cluster 4	VIT_207s0005g03690	serine threonine-protein kinase cb-like	C:phragmoplast; F:protein kinase C activity; C:plasma membrane; P:protein phosphorylation; F:ATP binding; C:nucleus; C:cytosol; ; ; P:serine family amino acid metabolic process	EC:2.7.11.13
Cluster 4	VIT_207s0005g04020	probable lrr receptor-like serine threonine-protein kinase at4g08850-like	; ; ; ; F:ATP binding; ; F:MAP kinase kinase kinase activity; F:2-alkenal reductase [NAD(P)] activity; ; ; P:serine family amino acid metabolic process	EC:2.7.11.25; EC:1.3.1.74; EC:2.7.11
Cluster 4	VIT_207s0005g04420	xyloglucan galactosyltransferase katamar-like	C:Golgi cisterna membrane; ; ; C:endosome; ; P:protein glycosylation; P:salicylic acid mediated signaling pathway; C:trans-Golgi network; P:unidimensional cell growth; P:xyloglucan biosynthetic process; ; P:fucose biosynthetic process	-
Cluster 4	VIT_207s0005g04440	nadh dehydrogenase	; ; C:mitochondrial respiratory chain complex I; ; ; ; ; F:NADH dehydrogenase activity; F:coenzyme binding; P:photorespiration;	EC:1.6.99.3
Cluster 4	VIT_207s0005g06200	nbs-containing resistance-like protein	P:defense response; F:RNA-directed DNA polymerase activity; ; ; P:RNA-dependent DNA replication; F:RNA binding; F:ATP binding; ; P:protein dephosphorylation	EC:2.7.7.49
Cluster 4	VIT_207s0255g00060	protease 2-like	; F:serine-type exopeptidase activity; C:mitochondrion; P:proteolysis; C:nucleus; F:serine-type endopeptidase activity	EC:3.4.21
Cluster 4	VIT_207s0205g00050	trna-dihydrouridine synthase 2	F:flavin adenine dinucleotide binding; P:tRNA dihydrouridine synthesis; P:regulation of nitrogen utilization; C:nucleus; ;	-
Cluster 4	VIT_208s0056g00580	acetyltransferase nsi	F:N-acetyltransferase activity; P:pentose-phosphate shunt; C:chloroplast; C:nucleus; P:acyl-carrier-protein biosynthetic process	EC:2.3.1
Cluster 4	VIT_208s0056g00750	fa-related protein	F:zinc ion binding; ; C:plasmodesma; P:fatty acid beta-oxidation	-
Cluster 4	VIT_208s0056g00980	f-box protein skip24		-
Cluster 4	VIT_208s0032g00080	protein	P:defense response; ; P:regulation of biological process	-
Cluster 4	VIT_208s0032g00590	universal stress protein family protein	C:cytoplasm; P:response to stress; C:nucleus; P:response to molecule of fungal origin	-
Cluster 4	VIT_208s0040g00390	magnesium-protoporphyrin ix monomethyl ester	P:light-independent chlorophyll biosynthetic process; P:unsaturated fatty acid biosynthetic process; ; ; C:chloroplast inner membrane; ; F:iron ion binding; F:DNA binding; ; ; ; C:chloroplast thylakoid membrane; F:magnesium-protoporphyrin IX monomethyl ester (oxidative) cyclase activity; P:rRNA processing; ;	EC:1.14.13.81
Cluster 4	VIT_208s0040g02290	importin alpha-2 subunit	C:cytosol; F:protein transporter activity; P:RNA processing; P:cell cycle process; P:protein import into nucleus; C:plastid; P:positive regulation of cellular process; ; ; C:nucleus;	-
Cluster 4	VIT_208s0040g03370	pentatricopeptide repeat-containing protein	F:helicase activity; ; P:embryo development ending in seed dormancy; ; C:chloroplast; ; C:mitochondrion; ;	-
Cluster 4	VIT_208s0007g00040	histone -like	C:nucleosome; P:negative regulation of megakaryocyte differentiation; ; C:nucleolus; F:DNA binding; C:thylakoid; ; P:nucleosome assembly; F:protein heterodimerization activity; C:chloroplast; C:plasma membrane	-
Cluster 4	VIT_208s0007g02250	s-adenosyl-l-methionine-dependent methyltransferase family protein	C:cytoplasm	-
Cluster 4	VIT_208s0007g02290	probable receptor protein kinase tm-like	; F:ATP binding; ; F:MAP kinase kinase kinase activity; ; ; ; P:serine family amino acid metabolic process	EC:2.7.11.25; EC:2.7.11
Cluster 4	VIT_208s0007g02590	splicing arginine serine-	F:nucleic acid binding; C:mitochondrion; ; F:zinc ion binding	-
Cluster 4	VIT_208s0007g02600	uncharacterized protein	C:nucleus;	-
Cluster 4	VIT_208s0007g02740	iaa amidohydrolase	C:endoplasmic reticulum; ; ; P:auxin metabolic process; F:hippurate hydrolase activity; P:L-phenylalanine metabolic process	EC:3.5.1.32
Cluster 4	VIT_208s0007g04200	at5g03790	; P:leaf morphogenesis; ; ; P:stamen development; F:sequence-specific DNA binding transcription factor activity; P:positive regulation of transcription, DNA-dependent; F:transcription regulatory region sequence-specific DNA binding; C:transcription factor complex; P:regulation of transcription, DNA-dependent	-
Cluster 4	VIT_208s0007g04380	probable polyadenylate-binding protein at2g36660-like	; F:RNA binding;	-
Cluster 4	VIT_208s0007g05040	uncharacterized protein	C:chloroplast	-
Cluster 4	VIT_208s0007g05350	haloacid dehalogenase-like hydrolase domain-containing protein 3-like	F:phosphoglycolate phosphatase activity; C:mitochondrion; P:glyoxylate metabolic process	EC:3.1.3.18
Cluster 4	VIT_208s0007g05668	upf04 protein at3g47200-like	F:nucleic acid binding;	-
Cluster 4	VIT_208s0007g05870	phosphatidylinositol n-acetylglucosaminyltransferase subunit gp	P:GPI anchor biosynthetic process; ;	-
Cluster 4	VIT_208s0007g06380	component of smc5 6 dna repair complex	C:nucleus; ;	-
Cluster 4	VIT_208s0007g06800	dna (cytosine-5)-methyltransferase	C:plastid; ; ; ; F:DNA (cytosine-5-)-methyltransferase activity; ; P:chromatin silencing; P:DNA mediated transformation; P:protein phosphorylation; F:protein serine/threonine kinase activity; F:DNA binding; ; C:nucleus; F:ATP binding; P:methionine metabolic process; P:serine family amino acid metabolic process	EC:2.7.11; EC:2.1.1.37
Cluster 4	VIT_208s0007g06820	kinesin motor protein	; C:microtubule associated complex; F:ATP binding; F:microtubule motor activity; C:microtubule	-
Cluster 4	VIT_208s0007g07720	cytochrome p450	F:heme binding; ; ; F:iron ion binding; F:electron carrier activity; ;	-
Cluster 4	VIT_208s0007g07820	leucine-rich repeat-like protein	P:protein phosphorylation; ; ; F:ATP binding; F:2-alkenal reductase [NAD(P)] activity; C:cell part; ;	EC:1.3.1.74
Cluster 4	VIT_208s0007g08060	zinc finger hit domain-containing protein	F:identical protein binding; P:defense response to bacterium; P:regulation of developmental growth; P:chromatin remodeling; P:regulation of flower development; C:nucleus; C:plastid	-
Cluster 4	VIT_208s0007g08360	zinc finger a and c2h2 domain-containing stress-associated protein6-like	F:nucleic acid binding; P:response to stress; C:nucleus; F:zinc ion binding	-
Cluster 4	VIT_208s0007g08540	magnesium chelatase h subunit	; ; C:mitochondrion; ; ; ; F:ATP binding; C:chloroplast inner membrane; C:chloroplast stroma	-
Cluster 4	VIT_209s0002g00350	proteasome subunit alpha type-5-a	P:G2 phase of mitotic cell cycle; C:vacuolar membrane; ; F:ribonuclease activity; P:photorespiration; P:gluconeogenesis; P:fatty acid beta-oxidation; ; C:cytosolic ribosome; ; F:threonine-type endopeptidase activity; ; P:photomorphogenesis; ; P:glycolysis; P:response to cadmium ion; C:plasma membrane; C:nucleus; P:proteasome assembly;	EC:3.4.25
Cluster 4	VIT_209s0002g00370	uncharacterized protein	C:plastid	-
Cluster 4	VIT_209s0002g02090	uncharacterized protein	C:mitochondrion; C:plastid	-
Cluster 4	VIT_209s0002g02360	smad fha domain-containing protein		-
Cluster 4	VIT_209s0002g02440	multidrug resistance protein abc transporter family	P:transmembrane transport; ; ; F:ATPase activity, coupled to transmembrane movement of substances; C:plant-type vacuole; ; P:ATP catabolic process; C:vacuolar membrane; ; F:ATP binding; F:2-alkenal reductase [NAD(P)] activity; C:plasma membrane	EC:1.3.1.74
Cluster 4	VIT_209s0002g03360	iq domain-containing protein		-
Cluster 4	VIT_209s0002g03490	mm9 nucleotide excision repair protein	; ; F:binding	-
Cluster 4	VIT_209s0002g04490	pyridoxal biosynthesis protein	P:pentose-phosphate shunt; P:protein folding; P:response to hydrogen peroxide; P:positive regulation of catalytic activity; ; ; P:maltose metabolic process; P:response to lipid hydroperoxide; P:pyridoxal phosphate biosynthetic process; C:chloroplast; C:cytosol; F:protein heterodimerization activity; P:hyperosmotic salinity response; P:response to endoplasmic reticulum stress; ; P:cellular amino a…	-
Cluster 4	VIT_209s0002g04780	sulfate bicarbonate oxalate exchanger and transporter sat	P:sulfate transport; C:plasmodesma; P:transmembrane transport; ;	-
Cluster 4	VIT_209s0002g05230	gpi mannosyltransferase	F:mRNA 5'-UTR binding; ; ; F:zinc ion binding; ; ; ; C:endoplasmic reticulum membrane; C:cytosol; P:GPI anchor biosynthetic process; P:cellulose biosynthetic process; F:DNA binding; P:embryo development; P:plant-type cell wall biogenesis; ; C:nucleus; C:mitochondrion	-
Cluster 4	VIT_209s0002g05350	gibberellin 20	C:cytoplasm; ; F:iron ion binding; ; ; ; ; ;	-
Cluster 4	VIT_209s0002g05590	pleiotropic drug resistance protein-like	; ; ; ; P:ATP catabolic process; C:plasma membrane; F:ATP binding; ; ;	-
Cluster 4	VIT_209s0002g05690	pentatricopeptide repeat-containing protein	P:chloroplast organization; P:growth; C:chloroplast; ; ;	-
Cluster 4	VIT_209s0002g05780	histone h2a	P:response to stimulus; C:nucleosome; F:DNA binding; P:nucleosome assembly; F:protein heterodimerization activity; C:nucleus	-
Cluster 4	VIT_209s0002g06680	embryo-specific protein	C:plasma membrane;	-
Cluster 4	VIT_209s0002g07920	pyrophosphate-energized vacuolar membrane proton	; ; C:mitochondrion; ; P:auxin polar transport; ; ; F:prephenate dehydrogenase (NADP+) activity; C:plant-type vacuole membrane; F:prephenate dehydrogenase activity; F:inorganic diphosphatase activity; ; P:leaf development; F:2-alkenal reductase [NAD(P)] activity; ; ; F:hydrogen-translocating pyrophosphatase activity; C:plasma membrane; ; P:L-phenylalanine biosynthetic process;	EC:3.6.1.1; EC:1.3.1.74; EC:1.3.1.13; EC:1.3.1.12
Cluster 4	VIT_209s0002g08960	pppde thiol peptidase family protein	C:cytoplasm; C:plasma membrane	-
Cluster 4	VIT_209s0070g00600	uncharacterized protein	C:nuclear pore; ; ; ; F:ubiquitin-protein ligase activity; C:chloroplast;	EC:6.3.2.19
Cluster 4	VIT_209s0054g00530	protein	P:response to stimulus; F:zinc ion binding; ; C:intracellular; P:regulation of transcription, DNA-dependent; P:single-organism process	-
Cluster 4	VIT_200s0226g00060	rna-binding asch domain protein	P:small GTPase mediated signal transduction; F:DNA binding; ; F:magnesium ion binding; F:GTPase activity; ; F:chromatin binding; F:GTP binding; C:nucleus; C:chromatin	-
Cluster 4	VIT_200s0227g00030	protein	F:RNA-directed DNA polymerase activity; P:RNA-dependent DNA replication; F:RNA binding; P:methylation; C:nucleus; F:zinc ion binding; ;	EC:2.7.7.49
Cluster 4	VIT_200s0265g00060	uncharacterized protein	C:trans-Golgi network; C:Golgi apparatus; C:endosome; C:chloroplast	-
Cluster 4	VIT_200s0267g00030	protein		-
Cluster 4	VIT_200s0267g00040	unnamed protein product [Vitis vinifera]	F:cysteine-type peptidase activity; P:proteolysis	EC:3.4
Cluster 4	VIT_200s0268g00020	purple acid phosphatase	P:seed germination; C:extracellular region; F:metal ion binding; F:protein serine/threonine phosphatase activity; P:pollen germination; F:acid phosphatase activity; P:protein dephosphorylation; C:protein serine/threonine phosphatase complex; ;	EC:3.1.3.2
Cluster 4	VIT_200s0285g00020	cbl-interacting protein kinase-like partial	C:plastid; ; F:calmodulin-dependent protein kinase activity; ; ; C:cytosol; P:protein phosphorylation; ; ; P:cellular response to stress; C:plasma membrane; P:response to hormone stimulus; C:nucleus; F:ATP binding; P:response to nutrient; P:intracellular signal transduction; P:serine family amino acid metabolic process	EC:2.7.11.17
Cluster 4	VIT_200s0302g00050	probable s-acyltransferase at3g390-like	C:vacuolar membrane; C:nucleus; F:zinc ion binding; C:plasma membrane;	-
Cluster 4	VIT_200s0304g00020	protein	P:transmembrane transport; ; C:mitochondrion; ; P:systemic acquired resistance; P:response to molecule of bacterial origin; ; ; P:double fertilization forming a zygote and endosperm; P:protein N-linked glycosylation; P:carbohydrate transport	-
Cluster 4	VIT_200s0304g00050	protein sc homolog mitochondrial-like	P:copper ion transport; P:respiratory chain complex IV assembly; C:mitochondrial inner membrane; P:cellular copper ion homeostasis; F:copper ion binding;	-
Cluster 4	VIT_200s0338g00050	protein	P:pentose-phosphate shunt; ; P:maltose metabolic process; ; ; C:chloroplast; ; ; F:NAD(P)H dehydrogenase (quinone) activity; ; P:steroid biosynthetic process	EC:1.6.5.2
Cluster 4	VIT_200s0370g00040	rna polymerase ii c-terminal domain phosphatase-like-like	; ; ; F:double-stranded RNA binding; ; F:phosphoserine phosphatase activity; P:abscisic acid mediated signaling pathway; P:negative regulation of transcription, DNA-dependent; C:nucleus; ; P:glycine metabolic process; P:L-serine metabolic process; P:threonine metabolic process	EC:3.1.3.3
Cluster 4	VIT_200s0373g00030	receptor protein kinase clavat	P:protein autophosphorylation; ; ; F:ATP binding; ; F:MAP kinase kinase kinase activity; F:2-alkenal reductase [NAD(P)] activity; ; ; ; P:serine family amino acid metabolic process	EC:2.7.11.25; EC:1.3.1.74; EC:2.7.11
Cluster 4	VIT_200s0386g00020	cytochrome c oxidase subunit via	; ; ;	-
Cluster 4	VIT_200s0388g00050	probable receptor-like protein kinase ag67000-like	P:protein phosphorylation; F:ATP binding; F:protein serine/threonine kinase activity; ; P:serine family amino acid metabolic process	EC:2.7.11
Cluster 4	VIT_200s0396g00020	nadh dehydrogenase subunit	C:plasma membrane; ; P:photorespiration; C:mitochondrial respiratory chain complex I; ; ; P:ubiquinone biosynthetic process; ;	-
Cluster 4	VIT_200s0400g00020	lrr receptor-like serine threonine-protein kinase fls2-like	; F:2-alkenal reductase [NAD(P)] activity; ; ;	EC:1.3.1.74
Cluster 4	VIT_200s0434g00020	protein phosphatase	F:metal ion binding; F:protein serine/threonine phosphatase activity; C:plasma membrane; P:protein dephosphorylation; ; C:mitochondrion; C:protein serine/threonine phosphatase complex	-
Cluster 4	VIT_200s0445g00040	uncharacterized protein	C:nucleus	-
Cluster 4	VIT_200s0455g00020	enhancer of mrna-decapping protein 4-like	C:cytosol; ; C:cytoplasmic mRNA processing body; P:leaf morphogenesis; F:protein homodimerization activity; C:nucleus	-
Cluster 4	VIT_200s0475g00020	tpa: ring zinc finger and vwf domain family protein	F:zinc ion binding;	-
Cluster 4	VIT_200s0484g00020	g-type lectin s-receptor-like serine threonine-protein kinase rk-like	P:protein phosphorylation; F:RNA binding; F:protein serine/threonine kinase activity; P:RNA-dependent DNA replication; F:RNA-directed DNA polymerase activity; F:ATP binding; P:recognition of pollen; ; ; P:serine family amino acid metabolic process	EC:2.7.11; EC:2.7.7.49
Cluster 4	VIT_200s0487g00050	probable disease resistance protein at5g66900-like	; P:defense response; ; F:ATP binding	-
Cluster 4	VIT_200s0499g00050	chromatin assembly factor	; ; P:regulation of meristem structural organization; F:histone binding; P:regulation of DNA replication; ; ; P:regulation of transcription, DNA-dependent; P:double-strand break repair via homologous recombination; P:regulation of G2 phase of mitotic cell cycle; P:cell proliferation; ; P:DNA methylation; ; P:regulation of S phase of mitotic cell cycle; P:pollen development; P:leaf development; P:…	-
Cluster 4	VIT_200s0525g00020	squalene monooxygenase	F:flavin adenine dinucleotide binding; ; F:squalene monooxygenase activity; ; C:plastid; ; P:steroid biosynthetic process;	EC:1.14.13.132
Cluster 4	VIT_200s0525g00050	cbs domain-containing protein	C:plasma membrane;	-
Cluster 4	VIT_200s0527g00030	proline-rich glycoprotein	; ; P:cell wall biogenesis	-
Cluster 4	VIT_200s0532g00050	transcription factor ilr3	F:protein dimerization activity	-
Cluster 4	VIT_200s0558g00020	branched-chain-amino-acid aminotransferase 5	P:toxin catabolic process; F:branched-chain-amino-acid transaminase activity; C:chloroplast; C:nucleus; C:mitochondrion; P:isoleucine catabolic process; P:leucine catabolic process; P:valine catabolic process; P:isoleucine biosynthetic process; P:leucine biosynthetic process; P:valine biosynthetic process;	EC:2.6.1.42
Cluster 4	VIT_200s0646g00030	brassinosteroid insensitive-associated receptor kinase expressed	C:plasma membrane; P:protein phosphorylation; F:ATP binding; ; F:protein serine/threonine kinase activity; C:mitochondrion; ; P:serine family amino acid metabolic process	EC:2.7.11
Cluster 4	VIT_200s0665g00020	calcium-binding mitochondrial carrier protein s -like	C:mitochondrial inner membrane; P:transmembrane transport; P:mitochondrial transport; ; C:plastid;	-
Cluster 4	VIT_200s0684g00040	protein	P:pentose-phosphate shunt; ; P:maltose metabolic process; ; ; C:chloroplast; ; F:NAD(P)H dehydrogenase (quinone) activity; ; P:steroid biosynthetic process	EC:1.6.5.2
Cluster 4	VIT_200s0805g00020	cdc2-like protein kinase	; C:cytosol; P:protein phosphorylation; P:carpel development; ; F:RNA polymerase II carboxy-terminal domain kinase activity; ; ; F:ATP binding; ; P:regulation of viral process; P:leaf development; P:mRNA processing; P:serine family amino acid metabolic process	EC:2.7.11.23
Cluster 4	VIT_200s0862g00020	sister chromatid cohesion protein pds5	C:cytosol; P:mitosis; C:mitochondrion; C:nucleus; C:chloroplast	-
Cluster 4	VIT_200s0899g00005	transcription factor bhlh25-like	F:2-alkenal reductase [NAD(P)] activity; F:protein dimerization activity;	EC:1.3.1.74
Cluster 4	VIT_202s0025g00240	beta-carotene hydroxylase	P:fatty acid biosynthetic process; ; ; ; ; ; ; F:iron ion binding;	-
Cluster 4	VIT_202s0025g00470	transcription factor	C:nucleus; F:zinc ion binding;	-
Cluster 4	VIT_202s0025g02640	protein	; C:chloroplast thylakoid;	-
Cluster 4	VIT_202s0025g02900	metal tolerance protein	F:metal ion transmembrane transporter activity; C:plant-type vacuole membrane; C:plasma membrane; ; P:transmembrane transport; ; F:2-alkenal reductase [NAD(P)] activity; ; ;	EC:1.3.1.74
Cluster 4	VIT_202s0025g02920	caffeic acid 3-o-methyltransferase	C:cytoplasm; F:caffeate O-methyltransferase activity; C:plasma membrane; F:protein dimerization activity; P:lignin biosynthetic process; P:methylation; F:myricetin 3'-O-methyltransferase activity; C:nucleus; ; F:quercetin 3-O-methyltransferase activity; P:coumarin biosynthetic process;	EC:2.1.1.76; EC:2.1.1.149; EC:2.1.1.68
Cluster 4	VIT_202s0025g03370	atp binding	; ; ; P:embryo development ending in seed dormancy; ; ; P:root hair cell differentiation; F:MAP kinase kinase kinase activity; ; F:ATP binding; ; ; ; P:serine family amino acid metabolic process	EC:2.7.11.25; EC:2.7.11
Cluster 4	VIT_202s0025g03630	heavy metal p-type atpase	P:copper ion export; F:copper-exporting ATPase activity; ; P:ATP biosynthetic process; ; ; C:plasma membrane; F:copper ion binding; F:ATP binding	EC:3.6.3.4
Cluster 4	VIT_202s0025g03660	amp dependent	C:cytosol; F:oxalate-CoA ligase activity; ; C:mitochondrion; C:plasmodesma; ; ; C:chloroplast stroma; F:o-succinylbenzoate-CoA ligase activity; P:para-aminobenzoic acid metabolic process; ; ; ; P:response to cadmium ion; P:defense response to fungus; C:apoplast; P:glyoxylate metabolic process; P:ubiquinone biosynthetic process	EC:6.2.1.26; EC:6.2.1.8
Cluster 4	VIT_202s0025g03850	protein	; ; ; P:embryo development ending in seed dormancy; ; C:cytoplasm; ; P:root hair cell differentiation; F:MAP kinase kinase kinase activity; ; F:ATP binding; ; ; P:serine family amino acid metabolic process	EC:2.7.11.25; EC:2.7.11
Cluster 4	VIT_202s0025g03940	stress responsive alpha-beta barrel domain protein	P:DNA methylation; F:DNA binding; ; C:plastid	-
Cluster 4	VIT_202s0025g04290	thaumatin-like protein	P:defense response to fungus; C:extracellular region;	-
Cluster 4	VIT_202s0025g04770	uncharacterized protein	C:nucleus	-
Cluster 4	VIT_202s0033g00075	histone acetyltransferase	; F:zinc ion binding; P:regulation of transcription, DNA-dependent; F:histone acetyltransferase activity; ; C:transcription factor complex; P:regulation of transcription, DNA-dependent; ; P:acyl-carrier-protein biosynthetic process	EC:2.3.1.48
Cluster 4	VIT_202s0033g00240	udp-glycosyltransferase 73c3-like	; F:nucleic acid binding; F:zinc ion binding;	-
Cluster 4	VIT_202s0033g00380	transcription factor myb	F:DNA binding; F:chromatin binding; C:chromatin	-
Cluster 4	VIT_202s0033g00790	bifunctional nitrilase nitrile hydratase nit4b	F:cyanoalanine nitrilase activity; ; F:3-cyanoalanine hydratase activity; ; P:response to cadmium ion; C:plasma membrane; P:cellular response to sulfate starvation; ; C:chloroplast; ; C:apoplast; ; P:nitrile metabolic process	EC:3.5.5.4; EC:4.2.1.65
Cluster 4	VIT_202s0033g00930	single-stranded dna-binding protein	P:DNA replication; F:single-stranded DNA binding; C:mitochondrion	-
Cluster 4	VIT_202s0087g00430	beta-amylase	; F:sequence-specific DNA binding transcription factor activity; ; C:chloroplast; P:polysaccharide catabolic process; ; C:transcription factor complex; P:regulation of transcription, DNA-dependent; P:starch metabolic process; P:sucrose metabolic process	-
Cluster 4	VIT_203s0038g00220	purple acid phosphatase	; C:plant-type cell wall; F:acid phosphatase activity; ; F:protein serine/threonine phosphatase activity; C:plasmodesma; ; C:cytosol; ; ; P:protein dephosphorylation; C:protein serine/threonine phosphatase complex	EC:3.1.3.2
Cluster 4	VIT_203s0038g00470	protein	F:identical protein binding; F:serine-type endopeptidase activity; ; P:proteolysis; P:negative regulation of catalytic activity	EC:3.4.21
Cluster 4	VIT_203s0038g00740	epimerase family protein sl223-like	C:mitochondrion; P:pentose-phosphate shunt; ; ; ; ; ; ; ; F:coenzyme binding; F:catalytic activity	-
Cluster 4	VIT_203s0038g02300	proteasome subunit alpha type-7	P:flower development; P:gluconeogenesis; C:vacuole; C:cytosolic ribosome; ; P:defense response by callose deposition in cell wall; F:threonine-type endopeptidase activity; P:response to jasmonic acid stimulus; C:phragmoplast; P:defense response to fungus; ; P:indole phytoalexin biosynthetic process; ; ; P:glycolysis; P:cellulose biosynthetic process; C:chloroplast stroma; ; ; P:response to cadmiu…	EC:6.3.2.2; EC:3.4.25
Cluster 4	VIT_203s0038g02560	uncharacterized protein	P:response to abiotic stimulus; P:response to stress; P:ER to Golgi vesicle-mediated transport; C:plastid; C:mitochondrion	-
Cluster 4	VIT_203s0038g02740	uncharacterized protein	F:zinc ion binding; F:transposase activity; ; F:DNA binding; P:cellular amino acid biosynthetic process; ; C:chloroplast thylakoid lumen	-
Cluster 4	VIT_203s0038g03650	small nuclear ribonucleoprotein sm d3	; C:nucleolus; F:nucleic acid binding; C:ribonucleoprotein complex	-
Cluster 4	VIT_203s0038g03920	glutamate receptor	F:extracellular-glutamate-gated ion channel activity; ; P:cellular sodium ion homeostasis; C:outer membrane-bounded periplasmic space; F:ionotropic glutamate receptor activity; ; ; ; ; P:cellular calcium ion homeostasis; P:ionotropic glutamate receptor signaling pathway; F:G-protein coupled GABA receptor activity; C:extracellular region; P:cellular potassium ion homeostasis; P:synaptic transmissi…	-
Cluster 4	VIT_203s0038g04370	inositol monophosphatase - like protein	; ; ; F:inositol monophosphate 4-phosphatase activity; P:sulfur compound metabolic process; ; F:inositol monophosphate 3-phosphatase activity; F:inositol monophosphate 1-phosphatase activity; P:phosphatidylinositol phosphorylation; C:chloroplast;	EC:3.1.3.25
Cluster 4	VIT_203s0063g00330	pentatricopeptide repeat-containing protein at4g33990-like	P:embryo development ending in seed dormancy; F:ATP binding; C:mitochondrion;	-
Cluster 4	VIT_203s0063g02000	e3 ubiquitin-protein ligase ar	F:zinc ion binding; ; P:hormone-mediated signaling pathway; P:fatty acid beta-oxidation; C:cytoplasm;	-
Cluster 4	VIT_203s0063g02050	ring zinc finger protein	; F:zinc ion binding;	-
Cluster 4	VIT_203s0063g02620	dna binding	; P:regulation of transcription, DNA-dependent; P:flower development; F:DNA binding; F:sequence-specific DNA binding transcription factor activity; P:gravitropism; P:determination of dorsal/ventral asymmetry; C:chloroplast; F:chromatin binding; P:embryo development ending in seed dormancy; C:transcription factor complex; P:regulation of transcription, DNA-dependent; C:chromatin	-
Cluster 4	VIT_203s0088g00230	low quality protein: replication factor a protein-like	; ; P:regulation of flower development; P:double-strand break repair via homologous recombination; ; ; F:DNA binding; ; P:pollen development; P:DNA replication initiation; P:cell proliferation; P:regulation of DNA replication; P:DNA methylation; C:nucleus	-
Cluster 4	VIT_203s0088g00500	aspartyl-trna synthetase	F:nucleic acid binding; C:mitochondrion; P:rRNA processing; P:chloroplast organization; ; F:ATP binding; ; C:chloroplast; ; P:aspartyl-tRNA aminoacylation; P:alanine metabolic process;	-
Cluster 4	VIT_203s0097g00240	unnamed protein product [Vitis vinifera]	F:nucleic acid binding; P:protein phosphorylation; F:ATP binding; F:protein serine/threonine kinase activity; ; P:serine family amino acid metabolic process	EC:2.7.11
Cluster 4	VIT_203s0097g00520	protein	P:transmembrane transport; ; ; F:RNA binding; ; C:mitochondrion; F:hydrolase activity, hydrolyzing O-glycosyl compounds; F:structural constituent of ribosome; P:carbohydrate metabolic process; P:innate immune response; F:metal ion transmembrane transporter activity; ; P:membrane fusion; P:endoplasmic reticulum unfolded protein response; P:salicylic acid mediated signaling pathway; ; C:plasma memb…	-
Cluster 4	VIT_204s0008g00585	glycine-rich protein	C:vacuole; C:plasmodesma; P:protein glycosylation; C:extracellular region; C:chloroplast;	-
Cluster 4	VIT_204s0008g02670	cryptochrome dash	; P:response to sucrose stimulus; ; ; C:mitochondrion; ; F:DNA binding; C:chloroplast; F:deoxyribodipyrimidine photo-lyase activity;	EC:4.1.99.3
Cluster 4	VIT_204s0008g03270	gata transcription factor	F:zinc ion binding; ; P:circadian rhythm; F:sequence-specific DNA binding; F:sequence-specific DNA binding transcription factor activity; P:positive regulation of transcription, DNA-dependent; C:transcription factor complex; P:regulation of transcription, DNA-dependent	-
Cluster 4	VIT_204s0008g03600	tocopherol cyclase	P:response to oxidative stress; ; ; ; ; P:response to temperature stimulus; F:tocopherol cyclase activity; ; C:chloroplast inner membrane; C:chloroplast thylakoid; ; ; ; P:response to high light intensity	-
Cluster 4	VIT_204s0008g03860	protein mp7	; C:mitochondrion; C:peroxisomal membrane	-
Cluster 4	VIT_204s0008g04460	sulfate transporter	; C:vacuole; ; P:sulfate transport; C:plasma membrane; ; ; ; C:chloroplast; C:mitochondrion	-
Cluster 4	VIT_204s0008g04740	protein	C:cytoplasm; F:N-acetyltransferase activity; ; P:N-terminal protein amino acid acetylation; P:acyl-carrier-protein biosynthetic process	EC:2.3.1
Cluster 4	VIT_204s0008g04970		; ; ; C:chloroplast; C:mitochondrion; P:steroid biosynthetic process	-
Cluster 4	VIT_204s0008g05330	dead-box atp-dependent rna helicase 56	C:nucleolus; F:ATP-dependent helicase activity; F:nucleic acid binding; P:response to cadmium ion; C:plasmodesma; ; F:ATP binding; C:cytosol	-
Cluster 4	VIT_204s0008g05630	protein	; ; P:response to arsenic-containing substance;	-
Cluster 4	VIT_204s0008g06380	wd repeat-containing	C:cytosol; P:jasmonic acid mediated signaling pathway; ; ; ; P:response to auxin stimulus; F:protein homodimerization activity; P:negative regulation of transcription, DNA-dependent; C:nucleus	-
Cluster 4	VIT_204s0008g06580	dna-directed rna polymerase d subunit 2a-like	F:DNA-directed RNA polymerase activity; P:regulation of immune response; ; ; F:DNA binding; C:nuclear heterochromatin; ; F:ribonucleoside binding; P:production of siRNA involved in RNA interference; ; P:DNA methylation; P:defense response to fungus; ; C:nucleolus; ; P:pyrimidine nucleobase metabolic process	EC:2.7.7.6
Cluster 4	VIT_204s0008g06590	kinetochore protein nuf2	C:plasma membrane; P:mitosis; C:vacuolar membrane; C:nucleus; C:chromosome, centromeric region	-
Cluster 4	VIT_204s0008g06920	mgdg synthase type a	P:response to jasmonic acid stimulus; P:response to fungus; ; P:jasmonic acid biosynthetic process; F:1,2-diacylglycerol 3-beta-galactosyltransferase activity; ; ; C:chloroplast inner membrane; F:carbohydrate binding; P:lipid glycosylation; P:embryo development; P:glycerolipid metabolic process	EC:2.4.1.46
Cluster 4	VIT_204s0008g06990	dna-directed rna polymerase ii subunit rp1	P:RNA splicing, via endonucleolytic cleavage and ligation; ; P:photorespiration; F:DNA-directed RNA polymerase activity; P:transcription from RNA polymerase II promoter; ; ; ; P:methionine biosynthetic process; F:protein dimerization activity; ; ; C:DNA-directed RNA polymerase II, core complex; F:DNA binding; ; C:nucleolus; ; P:pyrimidine nucleobase metabolic process	EC:2.7.7.6
Cluster 4	VIT_204s0079g00220	protein	P:response to jasmonic acid stimulus; P:defense response; ; F:estrone sulfotransferase activity; ; P:jasmonic acid metabolic process; P:response to cytokinin stimulus; ; ; ; P:sulfur compound metabolic process; P:androgen metabolic process;	EC:2.8.2.4
Cluster 4	VIT_204s0043g00770	pentatricopeptide repeat-containing	; C:mitochondrion;	-
Cluster 4	VIT_204s0043g00840	u-box domain-containing protein 9-like	C:cytoplasm; C:plasma membrane; P:protein autophosphorylation; ; F:ubiquitin-protein ligase activity; F:transmembrane receptor protein serine/threonine kinase binding; C:nucleus; ;	EC:6.3.2.19
Cluster 4	VIT_204s0023g00050	sterol 3-beta-glucosyltransferase-like	; ; P:cellulose biosynthetic process; ; ; P:lipid glycosylation; C:plasma membrane	-
Cluster 4	VIT_204s0023g00580	auxin-induced protein 0a	P:auxin mediated signaling pathway; C:mitochondrion;	-
Cluster 4	VIT_204s0023g00920	protein dicer-like 2	F:ribonuclease III activity; P:cell-cell signaling; ; F:ATP-dependent helicase activity; ; ; P:determination of bilateral symmetry; P:chromatin silencing; ; F:metal ion binding; F:DNA binding; ; ; ; F:double-stranded RNA binding; P:positive regulation of transcription, DNA-dependent; P:post-translational protein modification; P:nucleic acid phosphodiester bond hydrolysis; P:mRNA splicing, via spl…	EC:3.1.26.3
Cluster 4	VIT_204s0023g02700	thioredoxin h	F:enzyme activator activity; ; F:electron carrier activity; P:cell redox homeostasis; P:glycerol ether metabolic process; P:positive regulation of catalytic activity; C:cytosol; ; C:apoplast; P:electron transport chain;	-
Cluster 4	VIT_204s0023g03430	transcription factor bhl-like	; P:fatty acid beta-oxidation; F:protein dimerization activity	-
Cluster 4	VIT_204s0023g03680	histidine kinase osmosensor protein	; ; F:histidine phosphotransfer kinase activity; P:intracellular signal transduction; F:zinc ion binding; F:nucleic acid binding; ; ; P:regulation of transcription, DNA-dependent; ; F:osmosensor activity; ; F:ATP binding; P:response to osmotic stress; ; C:plasma membrane; P:regulation of transcription, DNA-dependent; C:protein histidine kinase complex	-
Cluster 4	VIT_204s0023g03740	tetratricopeptide repeat domain-containing protein	; F:identical protein binding; ; P:DNA replication initiation; P:cell proliferation; P:regulation of DNA replication; P:DNA methylation	-
Cluster 4	VIT_204s0044g00560	histone h3	C:nucleosome; P:cell proliferation; F:DNA binding; P:nucleosome assembly; C:nucleus; F:protein heterodimerization activity; C:plastid	-
Cluster 4	VIT_205s0077g00250	uncharacterized protein	; C:endoplasmic reticulum; C:plasma membrane	-
Cluster 4	VIT_205s0077g00580	chaperone protein dnaj	; ; P:protein folding; ; ; ; P:response to stress	-
Cluster 4	VIT_205s0020g00560	probable inactive serine threonine-protein kinase lvsg-like	P:protein phosphorylation; C:Cul4-RING ubiquitin ligase complex; F:ATP binding; ; C:nucleus; P:protein N-linked glycosylation;	-
Cluster 4	VIT_205s0020g00790	dna binding	F:DNA binding; F:protein dimerization activity; C:nucleus	-
Cluster 4	VIT_205s0020g02030	dehydroquinate dehydratase shikimate dehydrogenase	C:cytosol; F:3-dehydroquinate dehydratase activity; ; F:shikimate 3-dehydrogenase (NADP+) activity; C:chloroplast stroma; ; ; P:embryo development ending in seed dormancy; P:amino acid transport; ; ; P:L-phenylalanine biosynthetic process	EC:4.2.1.10; EC:1.1.1.25; EC:1.1.1.282
Cluster 4	VIT_205s0020g02200	protein	; P:response to jasmonic acid stimulus; C:mitochondrion; F:adenosine nucleosidase activity; ; ; ; F:inosine nucleosidase activity; C:apoplast;	EC:3.2.2.7; EC:3.2.2.2
Cluster 4	VIT_205s0020g02240	at45540 dl30w	P:protein autophosphorylation; P:hydrogen peroxide catabolic process; P:response to fructose stimulus; ; ; P:response to blue light; ; P:water transport	-
Cluster 4	VIT_205s0020g02440	pentatricopeptide repeat-containing protein	P:telomere maintenance in response to DNA damage; ; P:multicellular organism reproduction; ; ; P:positive regulation of cellular process; ; ; P:sister chromatid cohesion; ; ; P:regulation of telomere maintenance	-
Cluster 4	VIT_205s0020g02660	tvp38 tmem64 family membrane protein slr0305-like	; C:plasma membrane;	-
Cluster 4	VIT_205s0020g02680	ring u-box domain-containing protein	C:cytoplasm; F:ubiquitin-protein ligase activity; F:zinc ion binding; ;	EC:6.3.2.19
Cluster 4	VIT_205s0020g02950	protein	P:protein targeting to mitochondrion; P:embryo sac egg cell differentiation; ; C:nucleus	-
Cluster 4	VIT_205s0020g03630	pentatricopeptide repeat-containing protein	; C:chloroplast;	-
Cluster 4	VIT_205s0020g03640	c-8 sterol isomerase	P:microtubule cytoskeleton organization; P:methylation-dependent chromatin silencing; ; P:regulation of DNA replication; ; ; ; P:cell proliferation; P:sepal formation; F:C-8 sterol isomerase activity; P:DNA methylation; P:ergosterol biosynthetic process; ; ; C:endoplasmic reticulum; P:regulation of flower development; P:DNA replication initiation	EC:5.3.3
Cluster 4	VIT_205s0020g03660	major facilitator protein	; ; ; ; ; ; ; C:mitochondrion	-
Cluster 4	VIT_205s0020g03750	protein	; F:lipid binding; P:lipid transport;	-
Cluster 4	VIT_205s0020g04240	calcium-transporting atpase plasma membrane-type-like	F:calcium-transporting ATPase activity; P:calcium ion transmembrane transport; ; F:metal ion binding; P:ATP biosynthetic process; F:ATP binding;	EC:3.6.3.8
Cluster 4	VIT_205s0020g04450	g-protein gamma subunit 2	C:heterotrimeric G-protein complex; ; P:lateral root development; ; P:seed germination;	-
Cluster 4	VIT_205s0020g04690	aux iaa protein	; P:response to jasmonic acid stimulus; ; ; ; P:regulation of transcription, DNA-dependent; ; C:plastid; F:protein dimerization activity; P:gravitropism; P:auxin mediated signaling pathway; C:nucleus	-
Cluster 4	VIT_205s0049g00280		; ; F:iron ion binding; ; P:indole biosynthetic process	-
Cluster 4	VIT_205s0049g00370		; ;	-
Cluster 4	VIT_205s0049g00850	activating signal cointegrator-like	C:mitochondrion	-
Cluster 4	VIT_205s0049g02220	histone-lysine n- h3 lysine-9 specific suvh9	P:G2 phase of mitotic cell cycle; C:plastid; F:histone binding; F:zinc ion binding; ; ; ; P:photomorphogenesis; P:DNA mediated transformation; C:nuclear heterochromatin; ; P:positive regulation of transcription, DNA-dependent; P:histone lysine methylation; P:regulation of gene expression, epigenetic; P:lysine catabolic process	-
Cluster 4	VIT_205s0049g02300	pentatricopeptide repeat-containing protein	; C:mitochondrion;	-
Cluster 4	VIT_205s0062g00260	uncharacterized protein	P:regulation of biological process; C:mitochondrion; P:DNA replication; P:single-organism process	-
Cluster 4	VIT_205s0062g00860	dna topoisomerase iii	P:DNA unwinding involved in DNA replication; P:photoperiodism, flowering; ; C:plastid; C:chromosome; C:extracellular region; P:DNA topological change	-
Cluster 4	VIT_206s0004g00080	nuclear pore complex protein	; F:RNA-directed DNA polymerase activity; F:DNA binding; C:intracellular; P:RNA-dependent DNA replication; F:RNA binding; ;	EC:2.7.7.49
Cluster 4	VIT_206s0004g00220	probable receptor-like protein kinase at5g56460-like	C:plasmodesma; C:plasma membrane; P:protein phosphorylation; F:ATP binding; F:protein serine/threonine kinase activity; ; P:serine family amino acid metabolic process	EC:2.7.11
Cluster 4	VIT_206s0004g02920	dhbp synthase -like alpha beta domain-containing protein	C:mitochondrion; F:zinc ion binding; F:double-stranded RNA binding	-
Cluster 4	VIT_206s0004g03600	dna repair protein rad-like 2	C:cytoplasm; ; F:DNA-dependent ATPase activity; F:DNA binding; F:ATP binding; C:nucleus; ;	-
Cluster 4	VIT_206s0004g04260	cold-inducible rna-binding protein	F:RNA binding; P:mRNA splicing, via spliceosome; C:mitochondrion;	-
Cluster 4	VIT_206s0004g04580	u-box domain-containing protein 33-like	P:protein phosphorylation; F:protein serine/threonine kinase activity; F:ubiquitin-protein ligase activity; F:ATP binding; ; ; P:response to stress; ; P:serine family amino acid metabolic process	EC:2.7.11; EC:6.3.2.19
Cluster 4	VIT_206s0004g05020	ripening-related hydrolase-like protein	; ; C:nucleus	-
Cluster 4	VIT_206s0004g05530	protein	C:protein serine/threonine phosphatase complex; F:metal ion binding; F:protein serine/threonine phosphatase activity; P:protein dephosphorylation	-
Cluster 4	VIT_206s0004g05763	copper transporter	P:root development; ; P:pollen sperm cell differentiation; ; C:anchored to plasma membrane; C:vacuole;	-
Cluster 4	VIT_206s0004g06030	probable leucine-rich repeat receptor-like protein kinase at4g00330-like	P:pollen development; ; P:protein phosphorylation; F:ATP binding; F:protein serine/threonine kinase activity; P:serine family amino acid metabolic process	EC:2.7.11
Cluster 4	VIT_206s0004g06040	anion transporter 4	P:transmembrane transport; P:protein phosphorylation; ; F:protein serine/threonine kinase activity; ; ; ; F:ATP binding; ; ; P:serine family amino acid metabolic process; ; ; P:carbohydrate transport	EC:2.7.11
Cluster 4	VIT_206s0004g06670		; P:intracellular signal transduction; P:response to cold; ; F:phosphatidylinositol phospholipase C activity; C:plasma membrane; F:calcium ion binding; P:response to abscisic acid stimulus; ; ; P:intracellular signal transduction; P:phospholipid catabolic process; P:diacylglycerol metabolic process	EC:3.1.4.11
Cluster 4	VIT_206s0004g06830	asparagine synthetase	P:response to absence of light; P:response to glucose stimulus; P:response to sucrose stimulus; P:response to fructose stimulus; ; ; ; F:ATP binding; F:asparagine synthase (glutamine-hydrolyzing) activity; P:cellular amino acid catabolic process; C:cytoplasm; P:alanine metabolic process	EC:6.3.5.4
Cluster 4	VIT_206s0004g06950	protein	F:N-acetyltransferase activity; P:unidimensional cell growth; P:auxin mediated signaling pathway; P:photomorphogenesis; P:response to ethylene stimulus; C:nucleus; P:acyl-carrier-protein biosynthetic process	EC:2.3.1
Cluster 4	VIT_206s0004g07630	protein lurp-one-related 7-like	C:plasma membrane; P:purine nucleobase transport; ; P:defense response to fungus; C:chloroplast	-
Cluster 4	VIT_206s0004g07760	biogenesis of lysosome-related organelles complex subunit	C:endosome; ; ; P:root development; P:late endosome to vacuole transport; C:nucleus;	-
Cluster 5	VIT_206s0004g08090	protein	F:zinc ion binding	-
Cluster 5	VIT_206s0004g08270	dna binding	F:DNA binding; C:nucleus; P:regulation of transcription, DNA-dependent	-
Cluster 5	VIT_206s0004g08450	la and cln8 lipid-sensing domain containing protein		-
Cluster 5	VIT_206s0004g08480	dna repair and recombination protein rad54-like	P:cell-cell signaling; ; ; P:cell proliferation; P:defense response to fungus; P:chromatin silencing; F:helicase activity; P:DNA methylation; F:DNA binding; ; ; F:ATP binding; C:nucleus; ; P:DNA replication	-
Cluster 5	VIT_206s0009g00240	outer envelope protein of 80 chloroplastic-like	; C:chloroplast;	-
Cluster 5	VIT_206s0009g00580	probable receptor protein kinase tm-like	; F:ATP binding; ; F:MAP kinase kinase kinase activity; ; ; P:serine family amino acid metabolic process	EC:2.7.11.25; EC:2.7.11
Cluster 5	VIT_206s0009g00850	strictosidine synthase family protein	C:plasma membrane; C:vacuolar membrane; ; C:extracellular region; C:chloroplast; C:endoplasmic reticulum; ; ; P:indole biosynthetic process	-
Cluster 5	VIT_206s0009g02390	gras family transcription factor	P:response to gibberellin stimulus; P:regulation of transcription, DNA-dependent; F:DNA binding; F:sequence-specific DNA binding transcription factor activity; C:transcription factor complex; P:regulation of transcription, DNA-dependent	-
Cluster 5	VIT_206s0009g02450	udp-glycosyltransferase 87-like	;	-
Cluster 5	VIT_206s0009g02740	pentatricopeptide repeat-containing protein chloroplastic-like		-
Cluster 5	VIT_206s0009g03770	heme oxygenase 2 protein 2	F:cobalt ion binding; ; ; ; C:chloroplast; ;	-
Cluster 5	VIT_206s0080g00020	pentatricopeptide repeat-containing protein at43650-like		-
Cluster 5	VIT_206s0080g00250	sialyltransferase-like protein	F:beta-galactoside (CMP) alpha-2,3-sialyltransferase activity; ; ; ; ;	EC:2.4.99.4
Cluster 5	VIT_207s0005g00220	dna mismatch repair protein	; ; P:cotyledon development; P:mismatch repair; P:post-translational protein modification; ; ; ; P:response to freezing; P:RNA-dependent DNA replication; P:DNA methylation; ; ; ; F:RNA-directed DNA polymerase activity; P:embryonic pattern specification; ; ; P:seed germination; P:pollen development; ; ; ; ; P:sister chromatid cohesion; P:regulation of cell differentiation; ; P:leaf development; F:…	EC:2.7.6.2; EC:2.7.7.49
Cluster 5	VIT_207s0005g00260	abc transporter c family member 4-like	C:plant-type vacuole; C:vacuolar membrane; ; C:plastid; ; F:2-alkenal reductase [NAD(P)] activity; ; P:response to nematode; ; P:drug transmembrane transport; C:Golgi apparatus; P:response to endoplasmic reticulum stress; ; F:ATPase activity, coupled to transmembrane movement of substances; ; C:plasmodesma; ; P:ATP catabolic process; C:plasma membrane; F:ATP binding; P:systemic acquired resistance	EC:1.3.1.74
Cluster 5	VIT_207s0005g00420	dna binding	; F:ubiquitin-protein ligase activity; F:zinc ion binding	EC:6.3.2.19
Cluster 5	VIT_207s0005g00580	magnesium proton exchanger	F:calcium:sodium antiporter activity; ; P:zinc ion transport; C:vacuolar membrane; ; P:iron ion transport; P:sodium ion transmembrane transport;	-
Cluster 5	VIT_207s0005g02280	probable sugar phosphate phosphate translocator at37430-like	; P:methionine biosynthetic process; ; P:acetyl-CoA metabolic process; ; C:endosome; P:purine nucleobase transport; C:trans-Golgi network; P:RNA splicing, via endonucleolytic cleavage and ligation; C:Golgi apparatus; C:plasma membrane; ;	-
Cluster 5	VIT_207s0005g02540	protoporphyrinogen oxidase	C:cytosol; ; ; F:oxygen-dependent protoporphyrinogen oxidase activity; ; ; P:protoporphyrinogen IX biosynthetic process; F:pyridoxamine-phosphate oxidase activity; C:chloroplast thylakoid; C:extracellular region; ; ;	EC:1.3.3.4; EC:1.4.3.5
Cluster 5	VIT_207s0005g02590	probable polygalacturonase-like	; C:extracellular region; C:vacuole; F:polygalacturonase activity; P:starch metabolic process; P:sucrose metabolic process	EC:3.2.1.15
Cluster 5	VIT_207s0005g02670	3 -n-debenzoyl-2 -deoxytaxol n-benzoyltransferase-like	F:10-deacetylbaccatin III 10-O-acetyltransferase activity; C:cytoplasm; ; P:acyl-carrier-protein biosynthetic process	EC:2.3.1.167
Cluster 5	VIT_207s0005g03230	ap2 erf domain-containing transcription factor	P:defense response; P:regulation of transcription, DNA-dependent; F:DNA binding; F:sequence-specific DNA binding transcription factor activity; P:ethylene mediated signaling pathway; C:transcription factor complex; P:regulation of transcription, DNA-dependent	-
Cluster 5	VIT_207s0005g03580	jumonji domain protein	; ; ; F:DNA binding; P:post-translational protein modification; P:protein glycosylation; P:xylan biosynthetic process; P:gravitropism; P:positive regulation of transcription, DNA-dependent; P:hydrogen peroxide biosynthetic process; C:nucleus;	-
Cluster 5	VIT_207s0005g03740	tbc domain-containing protein	F:Rab GTPase activator activity; C:mitochondrion; C:nucleus;	-
Cluster 5	VIT_207s0005g04220	cysteine-rich repeat secretory protein 3-like	C:plant-type cell wall; P:spread of virus in multicellular host; C:plasmodesma;	-
Cluster 5	VIT_207s0005g04240	mitochondrial import receptor subunit tom22	F:nucleic acid binding; ; C:mitochondrial outer membrane translocase complex; P:protein targeting to mitochondrion; C:vacuolar membrane; ; C:ribonucleoprotein complex; C:plasma membrane;	-
Cluster 5	VIT_207s0005g04340	tpr domain protein	C:intracellular; P:RNA processing; ;	-
Cluster 5	VIT_207s0005g04460	abc transporter c family member 5-like	C:plant-type vacuole; C:vacuolar membrane; P:microtubule cytoskeleton organization; P:cellular potassium ion homeostasis; ; ; ; F:2-alkenal reductase [NAD(P)] activity; ; P:amino acid import; P:ER to Golgi vesicle-mediated transport; F:ATPase activity, coupled to transmembrane movement of substances; P:transmembrane transport; ; P:ATP catabolic process; C:plasma membrane; F:ATP binding; C:mitocho…	EC:1.3.1.74
Cluster 5	VIT_207s0005g04650	wd repeat-containing protein 26-like	C:cytoplasm; ;	-
Cluster 5	VIT_207s0005g05780	pantoate--beta-alanine ligase	C:cytosol; ; F:ATP binding; F:pantoate-beta-alanine ligase activity; F:protein homodimerization activity; P:embryo development ending in seed dormancy;	EC:6.3.2.1
Cluster 5	VIT_207s0005g06680	helicase sant- dna binding protein	C:apoplast; F:DNA binding; F:chromatin binding; C:chromatin	-
Cluster 5	VIT_207s0205g00030	protein binding	; F:zinc ion binding; P:hormone metabolic process; C:intracellular; C:plasmodesma; ; P:cellular metabolic process; C:plasma membrane;	-
Cluster 5	VIT_208s0056g00050	gras family transcription factor	; ; P:regulation of transcription, DNA-dependent; C:plastid; F:sequence-specific DNA binding; P:asymmetric cell division; F:sequence-specific DNA binding transcription factor activity; P:radial pattern formation; P:gravitropism; F:protein homodimerization activity; C:transcription factor complex; P:regulation of transcription, DNA-dependent	-
Cluster 5	VIT_208s0056g00330	bromodomain-containing protein	F:histone acetyltransferase activity; ; C:plastid; ; ; P:acyl-carrier-protein biosynthetic process	EC:2.3.1.48
Cluster 5	VIT_208s0056g00730	random slug protein 5-like	C:Golgi apparatus; ; ;	-
Cluster 5	VIT_208s0032g00370	unnamed protein product [Vitis vinifera]	F:cysteine-type peptidase activity; P:proteolysis	EC:3.4
Cluster 5	VIT_208s0032g00530	rhomboid-like protein5	F:serine-type endopeptidase activity; ;	EC:3.4.21
Cluster 5	VIT_208s0032g00890	beta-xylosidase 3	F:xylan 1,4-beta-xylosidase activity; F:alpha-N-arabinofuranosidase activity; ; ; C:proteinaceous extracellular matrix; ; C:apoplast; F:beta-glucosidase activity; P:xylan catabolic process; P:starch metabolic process; P:sucrose metabolic process;	EC:3.2.1.37; EC:3.2.1.21; EC:3.2.1.55
Cluster 5	VIT_208s0040g00070	protein argonaute 4	; ; ; ; ; ; F:translation initiation factor activity; P:production of siRNA involved in RNA interference; P:chromatin silencing; C:nucleolus; P:DNA methylation; ; ; C:ribosome; P:regulation of translational initiation	-
Cluster 5	VIT_208s0040g00320	alpha-l-arabinofuranosidase	; P:xylan catabolic process; C:plant-type cell wall; P:xylan biosynthetic process; F:alpha-N-arabinofuranosidase activity; P:L-arabinose metabolic process; C:vacuole; F:xylan 1,4-beta-xylosidase activity; C:apoplast; ; P:starch metabolic process; P:sucrose metabolic process	EC:3.2.1.37; EC:3.2.1.55
Cluster 5	VIT_208s0040g00600	nascent polypeptide associated complex alpha chain	; ; C:cytosolic ribosome;	-
Cluster 5	VIT_208s0040g00790	70 kda peptidyl-prolyl isomerase-like	P:protein folding; C:vacuole; F:FK506 binding; ; ; F:peptidyl-prolyl cis-trans isomerase activity	EC:5.2.1.8
Cluster 5	VIT_208s0040g00840	probable exocyst complex component 6-like	C:cytosol; ; P:pollen tube growth; P:pollen germination; P:plant-type cell wall modification; P:vesicle docking involved in exocytosis; C:nucleus	-
Cluster 5	VIT_208s0040g00900	myb family transcription factor	P:response to cold; F:DNA binding; F:chromatin binding; C:chromatin	-
Cluster 5	VIT_208s0040g02260	uncharacterized protein	P:histone lysine methylation; P:regulation of flower development; C:cytoplasm	-
Cluster 5	VIT_208s0040g02900	protein aluminum sensitive 3	; C:plasma membrane; ; ; F:UDP-glucose transmembrane transporter activity; ;	-
Cluster 5	VIT_208s0040g02930	protein	P:telomere maintenance in response to DNA damage; ; ; ; P:xylan biosynthetic process; P:multicellular organism reproduction; ; ; P:positive regulation of cell proliferation; P:RNA processing; P:regulation of telomere maintenance; ; ; ; P:positive regulation of transcription, DNA-dependent; P:sister chromatid cohesion	-
Cluster 5	VIT_208s0040g02990	pentatricopeptide repeat-containing protein	C:mitochondrion;	-
Cluster 5	VIT_208s0007g00350	mitochondrial import inner membrane translocase subunit tim9	; ; C:mitochondrial inner membrane; F:metal ion binding; P:protein import into mitochondrial inner membrane; ; P:photorespiration; P:embryo development ending in seed dormancy;	-
Cluster 5	VIT_208s0007g00440	alpha-expansin 4	C:extracellular region; ; P:plant-type cell wall organization; C:plant-type cell wall; P:syncytium formation	-
Cluster 5	VIT_208s0007g00550	atp-dependent zinc metalloprotease ftsh mitochondrial-like	F:zinc ion binding; ; C:mitochondrial inner membrane; F:metalloendopeptidase activity; P:proteolysis; F:ATP binding; F:microtubule-severing ATPase activity; C:chloroplast thylakoid membrane;	EC:3.6.4.3; EC:3.4.24
Cluster 5	VIT_208s0007g00570	wrky dna-binding protein 49	F:sequence-specific DNA binding transcription factor activity; F:sequence-specific DNA binding; P:regulation of transcription, DNA-dependent; C:transcription factor complex; P:regulation of transcription, DNA-dependent	-
Cluster 5	VIT_208s0007g02220	uncharacterized protein	F:nucleic acid binding; C:chloroplast	-
Cluster 5	VIT_208s0007g02440	aspartic proteinase nepenthesin-2-like	C:plant-type cell wall; ; P:proteolysis;	-
Cluster 5	VIT_208s0007g02490	2-cys peroxiredoxin	P:response to fructose stimulus; ; ; P:pentose-phosphate shunt; P:detection of biotic stimulus; ; P:hydrogen peroxide catabolic process; C:apoplast; ; P:jasmonic acid mediated signaling pathway; ; P:salicylic acid biosynthetic process; P:water transport; P:systemic acquired resistance, salicylic acid mediated signaling pathway; ; ; ; ; ; P:regulation of multi-organism process; ; P:defense respons…	-
Cluster 5	VIT_208s0007g02500	transcription termination factor domain-containing protein	C:mitochondrion; C:chloroplast	-
Cluster 5	VIT_208s0007g02850	f-box family protein	P:response to abiotic stimulus; P:hormone-mediated signaling pathway; P:response to abscisic acid stimulus; ; P:response to ethylene stimulus; P:response to stress;	-
Cluster 5	VIT_208s0007g03090		; P:regulation of DNA replication; ; ; ; P:cell proliferation; P:chromatin silencing; C:cytoplasm; ; C:microtubule; F:microtubule motor activity; P:DNA methylation; P:mitosis; ; ; C:microtubule associated complex; ; P:regulation of flower development; P:DNA replication initiation; ; F:ATP binding	-
Cluster 5	VIT_208s0007g03250	thioredoxin family protein	; C:mitochondrion; P:cell redox homeostasis; ; F:electron carrier activity; ; C:chloroplast thylakoid membrane; P:regulation of protein dephosphorylation; ; ;	-
Cluster 5	VIT_208s0007g03390	plastid division protein	P:pentose-phosphate shunt; ; ; ; P:plant-type cell wall organization; ; ; ; P:maltose metabolic process; F:GTP binding; ; ; ; C:chloroplast stroma; F:identical protein binding; C:protein complex; ; P:polysaccharide catabolic process; C:chloroplast thylakoid; F:GTPase activity	-
Cluster 5	VIT_208s0007g03850	large subunit ribosomal protein l24e	; ; C:nucleolus; P:rRNA processing; F:structural constituent of ribosome; F:catalytic activity; C:cytosolic large ribosomal subunit	-
Cluster 5	VIT_208s0007g03900	heat stress transcription factor a-3-like	P:regulation of transcription, DNA-dependent; P:response to heat; F:sequence-specific DNA binding; ; F:sequence-specific DNA binding transcription factor activity; C:transcription factor complex; P:regulation of transcription, DNA-dependent	-
Cluster 5	VIT_208s0007g03920	transcriptional activator demeter	C:polar nucleus; ; P:base-excision repair; F:DNA-(apurinic or apyrimidinic site) lyase activity; P:regulation of gene expression by genetic imprinting; F:DNA binding; ; ; P:DNA methylation; P:embryo development ending in seed dormancy	EC:4.2.99.18
Cluster 5	VIT_208s0007g04520	caffeic acid 3-o-methyltransferase	; F:protein dimerization activity; F:caffeate O-methyltransferase activity; P:methylation; P:tyrosine metabolic process; P:coumarin biosynthetic process; P:lignin biosynthetic process;	EC:2.1.1.68
Cluster 5	VIT_208s0007g04530	carotene epsilon- chloroplastic-like	; ; ; P:unsaturated fatty acid biosynthetic process; F:aromatase activity; ; F:heme binding; F:electron carrier activity; ; ; P:electron transport chain; P:leaf morphogenesis; ; F:iron ion binding; ; F:zeinoxanthin epsilon hydroxylase activity;	EC:1.14.14.1; EC:1.14.99
Cluster 5	VIT_208s0007g04580	udp-glycosyltransferase 73c3	; F:quercetin 4'-O-glucosyltransferase activity; F:cis-zeatin O-beta-D-glucosyltransferase activity; ; ; F:quercetin 3-O-glucosyltransferase activity; F:quercetin 7-O-glucosyltransferase activity; F:trans-zeatin O-beta-D-glucosyltransferase activity; ;	EC:2.4.1.215; EC:2.4.1.203
Cluster 5	VIT_208s0007g04590	udp-	;	-
Cluster 5	VIT_208s0007g04890	protein	P:response to high light intensity; P:nuclear-transcribed mRNA catabolic process; ; P:response to hydrogen peroxide; C:nucleus	-
Cluster 5	VIT_208s0007g05200	nudix hydrolase mitochondrial-like	; C:mitochondrion	-
Cluster 5	VIT_208s0007g05340	kinesin heavy	F:microtubule motor activity; C:microtubule associated complex; ; C:microtubule; F:ATP binding; ; P:sister chromatid cohesion;	-
Cluster 5	VIT_208s0007g05360	adipocyte plasma membrane-associated protein	P:negative regulation of abscisic acid mediated signaling pathway; P:methylation-dependent chromatin silencing; ; P:response to gibberellin stimulus; F:zinc ion binding; ; C:plant-type cell wall; P:regulation of lateral root development; P:cell proliferation; C:extracellular region; F:DNA binding; ; ; P:cytokinin mediated signaling pathway; C:plasmodesma; ; C:endoplasmic reticulum; C:plasma membr…	-
Cluster 5	VIT_208s0007g05970	probable inactive purple acid phosphatase6-like	C:protein serine/threonine phosphatase complex; F:acid phosphatase activity; F:protein serine/threonine phosphatase activity; P:protein dephosphorylation; C:extracellular region; ; ; ;	EC:3.1.3.2
Cluster 5	VIT_208s0007g05990	beta- -glucanase	C:vacuole; ; P:response to cold; P:defense response; ; F:glucan endo-1,3-beta-D-glucosidase activity; ; C:apoplast; P:starch metabolic process; P:sucrose metabolic process	EC:3.2.1.39
Cluster 5	VIT_208s0007g06450	omega-6 fatty acid endoplasmic reticulum	F:omega-6 fatty acid desaturase activity; ; ; P:lipid metabolic process;	-
Cluster 5	VIT_208s0007g06780	uncharacterized protein	C:plant-type cell wall; C:chloroplast stroma	-
Cluster 5	VIT_208s0007g07270	mitochondrial 2-oxoglutarate malate carrier protein	; C:plasma membrane; ; P:transmembrane transport; ; C:mitochondrion	-
Cluster 5	VIT_208s0007g07480	protein	; P:photosynthetic electron transport in photosystem I; P:single-organism process; P:carbohydrate metabolic process; ; C:chloroplast; F:catalytic activity; P:developmental process; F:carbohydrate binding;	-
Cluster 5	VIT_208s0007g07500	phd finger protein	F:methylated histone residue binding; C:nucleus; F:zinc ion binding	-
Cluster 5	VIT_208s0007g07680	mip sip subfamily	; C:endoplasmic reticulum; ; P:water transport	-
Cluster 5	VIT_208s0007g08080	protein lst8 homolog	C:Cul4-RING ubiquitin ligase complex; ; C:endosome; ; ; ; ; P:serine family amino acid metabolic process; ;	-
Cluster 5	VIT_209s0002g00220	ring-h2 finger protein atl3-like	F:zinc ion binding;	-
Cluster 5	VIT_209s0002g00550	zinc finger	P:response to jasmonic acid stimulus; ; ; F:arylesterase activity; ; P:induced systemic resistance, ethylene mediated signaling pathway; P:defense response to fungus;	EC:3.1.1.2
Cluster 5	VIT_209s0002g00790	beta-ketoacyl-acp synthase ii	P:fatty acid biosynthetic process; ; C:chloroplast; C:fatty acid synthase complex; P:acyl-carrier-protein biosynthetic process	-
Cluster 5	VIT_209s0002g00940	uncharacterized protein	C:nucleus	-
Cluster 5	VIT_209s0002g00970	40s ribosomal protein s29	F:DNA binding; F:structural constituent of ribosome; F:chromatin binding; F:RNA binding; C:cytosolic small ribosomal subunit; C:nucleus; ; P:ribosome biogenesis; C:chromatin	-
Cluster 5	VIT_209s0002g02050		; ; F:ATP binding; ; P:thiamine biosynthetic process; ; C:chloroplast; P:1-deoxy-D-xylulose 5-phosphate biosynthetic process; P:steroid biosynthetic process	-
Cluster 5	VIT_209s0002g02060	f-box fbd lrr-repeat protein		-
Cluster 5	VIT_209s0002g02240	chaperonin cpn60-like protein	F:copper ion binding; P:protein refolding; P:response to heat; C:vacuolar membrane; F:ATP binding; C:mitochondrial matrix; C:chloroplast; P:response to cadmium ion; C:cytosolic ribosome; C:plasma membrane	-
Cluster 5	VIT_209s0002g02300	zinc finger protein	F:zinc ion binding; F:nucleic acid binding; C:intracellular; P:regulation of transcription, DNA-dependent; P:innate immune response;	-
Cluster 5	VIT_209s0002g02450	phosphoethanolamine phosphocholine	; ; ; F:inorganic diphosphatase activity; ; F:phosphoethanolamine phosphatase activity;	EC:3.6.1.1; EC:3.1.3.75
Cluster 5	VIT_209s0002g02640	40s ribosomal protein s30	C:nucleolus; F:structural constituent of ribosome; ; C:cytosolic small ribosomal subunit; ; C:mitochondrion; P:ribosome biogenesis	-
Cluster 5	VIT_209s0002g02690	3 -5 exonuclease and kh-i domain-containing protein	P:protein targeting to vacuole; C:cytoplasm; F:RNA binding; ; F:3'-5' exonuclease activity;	-
Cluster 5	VIT_209s0002g03420	cytochrome b5-like	F:metal ion binding; F:heme binding; ; C:mitochondrion	-
Cluster 5	VIT_209s0002g03530	probable protein phosphatase 2c 6-like	P:negative regulation of abscisic acid mediated signaling pathway; ; ; ; P:regulation of programmed cell death; P:response to jasmonic acid stimulus; F:metal ion binding; P:response to osmotic stress; ; P:response to cold; P:response to heat; ; P:cellular response to stress; P:protein dephosphorylation; P:salicylic acid mediated signaling pathway; P:innate immune response; C:nucleus; P:response t…	-
Cluster 5	VIT_209s0002g03620	nadp-malic enzyme	F:metal ion binding; ; ; ; ; C:chloroplast; F:malate dehydrogenase (oxaloacetate-decarboxylating) (NADP+) activity; P:pyruvate metabolic process; P:tricarboxylic acid cycle;	EC:1.1.1.40
Cluster 5	VIT_209s0002g03750	gata transcription factor	F:zinc ion binding; ; P:circadian rhythm; F:sequence-specific DNA binding; F:sequence-specific DNA binding transcription factor activity; P:positive regulation of transcription, DNA-dependent; C:transcription factor complex; P:regulation of transcription, DNA-dependent	-
Cluster 5	VIT_209s0002g03820	probable disease resistance protein at5g63020-like	; P:defense response; ; F:ATP binding	-
Cluster 5	VIT_209s0002g03870	probable disease resistance protein at5g63020-like	P:defense response; ; F:nucleic acid binding; F:ATP binding; ; F:zinc ion binding;	-
Cluster 5	VIT_209s0002g03880	cell division protein	; ; F:zinc ion binding; F:serine-type endopeptidase activity; ; P:embryo development ending in seed dormancy; ; F:microtubule-severing ATPase activity; P:maltose metabolic process; ; ; F:metalloendopeptidase activity; ; P:proteolysis; P:ATP catabolic process; C:plasma membrane; F:ATP binding;	EC:3.6.4.3; EC:3.4.24; EC:3.4.21
Cluster 5	VIT_209s0002g04330	30s ribosomal protein 7	P:plastid translation; C:ribosome; ; F:structural constituent of ribosome; ; ; C:chloroplast thylakoid; C:chloroplast stroma; P:ribosome biogenesis	-
Cluster 5	VIT_209s0002g04690	pentatricopeptide repeat-containing protein	C:mitochondrion;	-
Cluster 5	VIT_209s0002g04840	uncharacterized protein		-
Cluster 5	VIT_209s0002g05065	disease resistance protein rps5-like	; P:defense response; ; F:ATP binding	-
Cluster 5	VIT_209s0002g05070	disease resistance protein rps5-like	; P:defense response; ; F:ATP binding	-
Cluster 5	VIT_209s0002g05090	cenp-c	P:DNA metabolic process; P:organelle organization; P:cellular macromolecule biosynthetic process; P:regulation of biological process; P:cell cycle phase	-
Cluster 5	VIT_209s0002g05240	cyclin a2	; P:regulation of DNA replication; ; ; ; ; ; ; P:cell proliferation; ; C:endoplasmic reticulum membrane; ; ; ; P:negative regulation of cyclin-dependent protein serine/threonine kinase activity; P:GPI anchor biosynthetic process; P:DNA endoreduplication; ; P:M phase of mitotic cell cycle; P:nuclear division; ; C:nucleus; P:proteasome assembly	-
Cluster 5	VIT_209s0002g05740	alpha beta fold family protein	; ; C:cytoplasm;	-
Cluster 5	VIT_209s0002g05770	histone 2	C:nucleosome; P:defense response to bacterium; P:regulation of flower development; P:regulation of DNA methylation; F:DNA binding; ; P:nucleosome assembly; F:protein heterodimerization activity; C:vacuole; P:chromatin remodeling; C:nucleus	-
Cluster 5	VIT_209s0002g06260	probable disease resistance protein at5g63020-like	P:plant-type hypersensitive response; ; ; F:ATP binding; ; ; P:protein dephosphorylation	-
Cluster 5	VIT_209s0002g06330	dna replication complex gins protein ps	; P:DNA replication initiation; C:chloroplast	-
Cluster 5	VIT_209s0002g06530	pentatricopeptide repeat-containing protein	F:heme binding; ; F:iron ion binding; C:mitochondrion; F:electron carrier activity; ; ;	-
Cluster 5	VIT_209s0002g06980	post-illumination chlorophyll fluorescence increase protein	; C:thylakoid; C:chloroplast stroma	-
Cluster 5	VIT_209s0002g07360	hu protein	C:nucleolus; P:DNA damage checkpoint; C:checkpoint clamp complex;	-
Cluster 5	VIT_209s0002g07530	tetratricopeptide-like helical domain-containing protein	F:translation initiation factor activity; C:cytosol; ; C:ribosome; P:regulation of translational initiation	-
Cluster 5	VIT_209s0002g07760	low quality protein: quinone oxidoreductase pig3-like	; ; ; F:zinc ion binding	-
Cluster 5	VIT_209s0002g07940	vacuolar h+-translocating inorganic pyrophosphatase	; ; C:mitochondrion; ; P:auxin polar transport; ; C:plant-type vacuole membrane; F:inorganic diphosphatase activity; P:leaf development; F:2-alkenal reductase [NAD(P)] activity; ; ; F:hydrogen-translocating pyrophosphatase activity; C:plasma membrane;	EC:3.6.1.1; EC:1.3.1.74
Cluster 5	VIT_209s0002g08290	disease resistance protein rga4-like	P:defense response; ;	-
Cluster 5	VIT_209s0002g08300	disease resistance protein rga4-like	P:defense response; ;	-
Cluster 5	VIT_209s0002g08500	uncharacterized protein	C:nucleolus; C:cytoplasm	-
Cluster 5	VIT_209s0002g08660	f-box lrr-repeat protein4	; F:ubiquitin-protein ligase activity; C:nucleus;	EC:6.3.2.19
Cluster 5	VIT_209s0070g00050	40s ribosomal protein 2	C:mitochondrial small ribosomal subunit; F:nucleic acid binding; P:response to cadmium ion; F:structural constituent of ribosome; C:cytosolic small ribosomal subunit; C:nucleus; ; ; P:ribosome biogenesis	-
Cluster 5	VIT_209s0054g00780	ribosomal pseudouridine	F:pseudouridine synthase activity; F:RNA binding; ; F:lysozyme activity; C:mitochondrion; P:carbohydrate metabolic process	EC:3.2.1.17; EC:5.4.99.12
Cluster 5	VIT_209s0054g00790	mitochondrial substrate carrier family protein	C:mitochondrial inner membrane; P:transmembrane transport; P:mitochondrial transport; ;	-
Cluster 5	VIT_209s0054g00920	7-dehydrocholesterol reductase-like	F:7-dehydrocholesterol reductase activity; ; ; P:steroid biosynthetic process	EC:1.3.1.21
Cluster 5	VIT_200s0202g00040	ankyrin repeat-containing protein at32360-like		-
Cluster 5	VIT_200s0204g00040	ureidoglycine aminohydrolase	P:allantoin catabolic process; P:regulation of transcription, DNA-dependent; ; ; P:maltose metabolic process; ; F:sequence-specific DNA binding transcription factor activity; P:positive regulation of catalytic activity; C:transcription factor complex; P:regulation of transcription, DNA-dependent	-
Cluster 5	VIT_200s0207g00250	synechocystis ycf37-like protein	C:chloroplast thylakoid membrane	-
Cluster 5	VIT_200s0220g00030	small nuclear ribonucleoprotein f	C:nucleolus; F:nucleic acid binding; C:small nucleolar ribonucleoprotein complex; ; C:cytosol; P:RNA processing	-
Cluster 5	VIT_200s0225g00050	protein transparent testa2-like	; C:vacuolar membrane; ; P:response to fungus; ; ; P:response to nematode; P:response to jasmonic acid stimulus; C:chloroplast; P:drug transmembrane transport; F:metal ion binding; P:hyperosmotic salinity response; F:GTP diphosphokinase activity; P:root hair cell differentiation; P:jasmonic acid biosynthetic process; P:abscisic acid mediated signaling pathway; ; ; C:plasma membrane; P:response to…	EC:2.7.6.5
Cluster 5	VIT_200s0225g00080	protein transparent testa2-like	; C:vacuolar membrane; ; P:response to fungus; ; ; P:response to nematode; P:response to jasmonic acid stimulus; C:chloroplast; P:drug transmembrane transport; F:metal ion binding; P:hyperosmotic salinity response; F:GTP diphosphokinase activity; P:root hair cell differentiation; P:jasmonic acid biosynthetic process; P:abscisic acid mediated signaling pathway; ; ; C:plasma membrane; P:response to…	EC:2.7.6.5
Cluster 5	VIT_200s0252g00020	uroporphyrinogen-iii synthase	F:uroporphyrinogen-III synthase activity; P:heme biosynthetic process;	EC:4.2.1.75
Cluster 5	VIT_200s0283g00030	calnexin homolog	C:vacuolar membrane; ; P:Mo-molybdopterin cofactor biosynthetic process; P:protein folding; P:jasmonic acid mediated signaling pathway; P:response to hydrogen peroxide; P:systemic acquired resistance, salicylic acid mediated signaling pathway; C:plant-type cell wall; ; P:auxin mediated signaling pathway; ; F:calcium ion binding; P:defense response to fungus; ; C:chloroplast; C:endoplasmic reticul…	-
Cluster 5	VIT_200s0323g00050	kda protein	F:pectinesterase activity; F:heme binding; P:negative regulation of catalytic activity; ; F:monooxygenase activity; F:iron ion binding; F:electron carrier activity; ; F:enzyme inhibitor activity; P:starch metabolic process; P:sucrose metabolic process;	EC:3.1.1.11
Cluster 5	VIT_200s0324g00020	abhydrolase domain	; ; C:cytoplasm; C:plasma membrane	-
Cluster 5	VIT_200s0337g00060	40s ribosomal protein s8	; P:maturation of SSU-rRNA from tricistronic rRNA transcript (SSU-rRNA, 5.8S rRNA, LSU-rRNA); ; C:mitochondrion; C:nucleolus; ; F:structural constituent of ribosome; ; ; F:electron carrier activity; C:cytosolic small ribosomal subunit; F:heme binding; C:chloroplast; F:iron ion binding; C:plasma membrane;	-
Cluster 5	VIT_200s0337g00080	upf03 protein c3orf37 homolog	C:nucleus	-
Cluster 5	VIT_200s0346g00080	cinnamyl alcohol dehydrogenase-like protein	P:plant-type hypersensitive response; ; ; ; P:lignin biosynthetic process; F:zinc ion binding; ; ; P:coumarin biosynthetic process; ; P:L-phenylalanine metabolic process; P:tyrosine metabolic process; ; ; ; P:toluene catabolic process	-
Cluster 5	VIT_200s0353g00060	serine threonine protein kinase	P:protein autophosphorylation; C:plasmodesma; ; F:ATP binding; P:recognition of pollen; C:vacuole; F:transmembrane receptor protein serine/threonine kinase activity; F:carbohydrate binding; C:plasma membrane; ; ; P:serine family amino acid metabolic process	EC:2.7.11
Cluster 5	VIT_200s0374g00040	g-type lectin s-receptor-like serine threonine-protein kinase rk-like	P:protein phosphorylation; F:protein serine/threonine kinase activity; F:ATP binding; P:recognition of pollen; ; ; F:carbohydrate binding; ; P:serine family amino acid metabolic process;	EC:2.7.11
Cluster 5	VIT_200s0389g00020	peroxisomal acyl- oxidasea	F:flavin adenine dinucleotide binding; ; P:fatty acid beta-oxidation; ; ; P:response to jasmonic acid stimulus; ; P:defense response to fungus; F:acyl-CoA oxidase activity; P:negative regulation of programmed cell death; C:peroxisome; C:cytosol; P:fatty acid biosynthetic process; P:pollen development; P:jasmonic acid biosynthetic process; ; P:response to cadmium ion; C:plasmodesma; F:acyl-CoA deh…	EC:1.3.3.6; EC:1.3.99.3
Cluster 5	VIT_200s0407g00060	gpi ethanolamine phosphate transferase 2-like	C:endoplasmic reticulum; ; P:phospholipid biosynthetic process	-
Cluster 5	VIT_200s0409g00040	cysteine-rich receptor-like protein kinase 25-like	F:rhodopsin kinase activity; F:ATP binding; ; F:MAP kinase kinase kinase activity; ; ; P:serine family amino acid metabolic process	EC:2.7.11.25; EC:2.7.11.14; EC:2.7.11
Cluster 5	VIT_200s0420g00005	protein	F:carbohydrate binding; ; P:membrane fusion; ; P:ethylene biosynthetic process; P:respiratory burst involved in defense response; ; ; P:defense response to fungus; P:recognition of pollen; P:negative regulation of programmed cell death; P:protein phosphorylation; F:protein serine/threonine kinase activity; P:salicylic acid mediated signaling pathway; C:plasma membrane; F:ATP binding; P:response t…	EC:2.7.11
Cluster 5	VIT_200s0480g00060	polyphenol oxidase	F:metal ion binding; F:catechol oxidase activity; C:chloroplast thylakoid lumen; F:monophenol monooxygenase activity; ; ; ; P:tyrosine metabolic process; ; P:coumarin biosynthetic process; P:lignin biosynthetic process; ;	EC:1.14.18.1; EC:1.10.3.1
Cluster 5	VIT_200s0532g00020	kinesin-like protein	F:sequence-specific DNA binding transcription factor activity; P:methylation-dependent chromatin silencing; ; P:flower morphogenesis; ; P:nuclear division; ; ; ; P:DNA methylation; C:minus-end kinesin complex; F:minus-end-directed microtubule motor activity; P:cytokinin mediated signaling pathway; P:telomere maintenance in response to DNA damage; P:ATP catabolic process; ; ; ; C:phragmoplast; P:f…	EC:3.6.4.5
Cluster 5	VIT_200s0558g00030	serine carboxypeptidase s28 family protein	C:cytosol; P:methionine biosynthetic process; ; F:serine-type peptidase activity; P:proteolysis; P:RNA splicing, via endonucleolytic cleavage and ligation; C:chloroplast; C:vacuole	-
Cluster 5	VIT_200s0582g00030	a6240 f3o9_4	P:protein targeting to vacuole; P:membrane fusion; C:vacuole; ; F:SNAP receptor activity; C:Golgi apparatus; P:cell morphogenesis; ;	-
Cluster 5	VIT_200s0868g00020	histone h2a	; C:nucleosome; C:nucleolus; P:DNA mediated transformation; ; ; F:DNA binding; P:nucleosome assembly; F:protein heterodimerization activity	-
Cluster 5	VIT_200s0878g00020	probable galactinol--sucrose galactosyltransferase 2-like	F:raffinose alpha-galactosidase activity; F:galactinol-sucrose galactosyltransferase activity; P:response to oxidative stress; P:raffinose catabolic process; F:nucleic acid binding; C:plasmodesma; F:galactinol-raffinose galactosyltransferase activity; ; ;	EC:2.4.1.67; EC:3.2.1.22; EC:2.4.1.82
Cluster 5	VIT_200s2478g00020	ribosomal protein l7 2 domain-containing protein	C:ribosome; P:DNA-dependent transcription, elongation; F:structural constituent of ribosome; ; C:mitochondrion; P:ribosome biogenesis	-
Cluster 5	VIT_202s0234g00080	methylglutaconyl- hydratase	F:enoyl-CoA hydratase activity; C:mitochondrion; F:methylglutaconyl-CoA hydratase activity; P:isoleucine catabolic process; P:leucine catabolic process; P:lysine catabolic process; P:tryptophan metabolic process; P:valine catabolic process; P:fatty acid biosynthetic process; ; ;	EC:4.2.1.17; EC:4.2.1.18
Cluster 5	VIT_202s0025g00670	caax amino terminal protease family protein	P:indoleacetic acid biosynthetic process; ; C:plastid; P:proteolysis; P:tryptophan catabolic process; C:plasma membrane	-
Cluster 5	VIT_202s0025g00720	transmembrane protein	; ;	-
Cluster 5	VIT_202s0025g00950	multidrug resistance protein abc transporter family	P:transmembrane transport; ; ; F:ATPase activity, coupled to transmembrane movement of substances; P:ATP catabolic process; F:ATP binding; F:2-alkenal reductase [NAD(P)] activity; C:plasma membrane	EC:1.3.1.74
Cluster 5	VIT_202s0025g02670	branchless trichome protein		-
Cluster 5	VIT_202s0025g02820	protein	; C:vacuole; C:mitochondrion	-
Cluster 5	VIT_202s0025g02890	50s ribosomal protein 1	; P:rRNA processing; ; ; F:structural constituent of ribosome; ; ; ; C:chloroplast stroma; C:cytosolic large ribosomal subunit;	-
Cluster 5	VIT_202s0025g03405	predicted protein [Populus trichocarpa]	F:RNA-directed DNA polymerase activity; P:RNA-dependent DNA replication; F:RNA binding;	EC:2.7.7.49
Cluster 5	VIT_202s0025g03470	tyrosyl-trna synthetase	C:plastid; F:ATP binding; P:tyrosyl-tRNA aminoacylation; ; ; ; P:L-phenylalanine biosynthetic process	-
Cluster 5	VIT_202s0025g03480	kinesin calponin homology and calcium binding and coiled-coil domain-containing protein	P:microtubule cytoskeleton organization; ; P:methylation-dependent chromatin silencing; P:cell-cell signaling; ; ; F:heme binding; F:electron carrier activity; ; P:floral organ formation; C:microtubule; F:microtubule motor activity; ; F:monooxygenase activity; P:DNA methylation; F:iron ion binding; ; C:microtubule associated complex; ; ; ; ; C:endoplasmic reticulum; P:regulation of flower develop…	-
Cluster 5	VIT_202s0025g03490	protein	F:microtubule motor activity; P:transmembrane transport; C:microtubule associated complex; ; C:microtubule; F:ATP binding;	-
Cluster 5	VIT_202s0025g03670	serine racemase	F:metal ion binding; ; ; P:L-serine metabolic process; ; ; F:ATP binding; F:serine racemase activity; F:L-threonine ammonia-lyase activity; ; P:glycine metabolic process; P:threonine metabolic process; P:gluconeogenesis; P:cysteine metabolic process	EC:4.3.1.19
Cluster 5	VIT_202s0025g04640	protein	C:cytosol; C:nucleus; C:plasma membrane	-
Cluster 5	VIT_202s0025g05090	armadillo repeat-containing kinesin-like protein 2-like	F:microtubule motor activity; ; P:protein autophosphorylation; C:microtubule associated complex; P:root development; C:microtubule; C:plasmodesma; ; P:organ morphogenesis; ; F:ATP binding; ; C:preprophase band; P:flower morphogenesis; P:determination of bilateral symmetry; P:recognition of pollen; C:vacuole; F:transmembrane receptor protein serine/threonine kinase activity; F:carbohydrate binding…	EC:2.7.11
Cluster 5	VIT_202s0033g00770	bifunctional nitrilase nitrile hydratase nit4b	F:cyanoalanine nitrilase activity; P:nitrile metabolic process	EC:3.5.5.4
Cluster 5	VIT_202s0087g00280	d-inositol-3-phosphate glycosyltransferase-like	; ; ; C:nucleus	-
Cluster 5	VIT_203s0038g00230	purple acid phosphatase	; C:plant-type cell wall; F:acid phosphatase activity; ; F:protein serine/threonine phosphatase activity; C:plasmodesma; ; C:cytosol; ; ; P:protein dephosphorylation; C:protein serine/threonine phosphatase complex	EC:3.1.3.2
Cluster 5	VIT_203s0038g00320	uncharacterized protein	; ; C:chloroplast stroma; C:nucleus;	-
Cluster 5	VIT_203s0038g00840	gaga-binding transcriptional activator	P:regulation of transcription, DNA-dependent; P:regulation of developmental process; F:DNA binding; F:sequence-specific DNA binding transcription factor activity; F:protein homodimerization activity; P:response to ethylene stimulus; C:cytoplasm; C:transcription factor complex; P:regulation of transcription, DNA-dependent	-
Cluster 5	VIT_203s0038g00950	saur family protein	P:auxin mediated signaling pathway; C:mitochondrion;	-
Cluster 5	VIT_203s0038g02250	pentatricopeptide repeat-containing protein	; P:chloroplast organization; P:growth; C:chloroplast; ; ; C:mitochondrion; ;	-
Cluster 5	VIT_203s0038g02920	24-methylenesterol c-methyltransferase 2	; P:multidimensional cell growth; ; P:glucose catabolic process; F:sterol 24-C-methyltransferase activity; C:Golgi apparatus; C:cytosol; ; P:acetyl-CoA metabolic process; F:24-methylenesterol C-methyltransferase activity; P:methylation; C:endoplasmic reticulum; P:negative regulation of DNA endoreduplication;	EC:2.1.1.143; EC:2.1.1.41
Cluster 5	VIT_203s0038g02950	pentatricopeptide repeat-containing	P:transmembrane transport; ; ; C:mitochondrion;	-
Cluster 5	VIT_203s0038g03260	uncharacterized protein	C:nucleus; C:plasma membrane	-
Cluster 5	VIT_203s0038g03560	signal recognition particle 43 kda chloroplastic-like	; ; P:response to sucrose stimulus; ; C:signal recognition particle, endoplasmic reticulum targeting; ; C:chloroplast inner membrane; ; P:protein autophosphorylation; ; ; P:leaf morphogenesis; C:signal recognition particle, chloroplast targeting; F:identical protein binding; F:iron ion binding; P:response to blue light; P:response to high light intensity; ; ; ; P:protein import into chloroplast t…	-
Cluster 5	VIT_203s0038g03690	protein	C:intracellular; F:zinc ion binding	-
Cluster 5	VIT_203s0038g04040	peptidase m20 m25 m40 family protein	P:methionine biosynthetic process; P:proteolysis; F:metallopeptidase activity; F:aminoacylase activity; P:RNA splicing, via endonucleolytic cleavage and ligation; ; C:vacuole; ; C:endoplasmic reticulum; C:Golgi apparatus;	EC:3.5.1.14
Cluster 5	VIT_203s0038g04420	dnaj heat shock n-terminal domain-containing protein	P:protein folding; C:cytosol; ; P:response to stress;	-
Cluster 5	VIT_203s0038g04490	diaminopimelate decarboxylase	P:lysine biosynthetic process via diaminopimelate; C:chloroplast stroma; F:diaminopimelate decarboxylase activity; C:cytosol	EC:4.1.1.20
Cluster 5	VIT_203s0063g02040	cytochrome c biogenesis protein chloroplastic-like	; P:phosphatidylglycerol biosynthetic process; P:positive regulation of catalytic activity; ; ; P:maltose metabolic process; ; ; P:leaf morphogenesis; ; C:chloroplast thylakoid membrane; ;	-
Cluster 5	VIT_203s0063g02290	nogo-b receptor	P:response to low light intensity stimulus; ; C:mitochondrion; F:dehydrodolichyl diphosphate synthase activity; ; ; P:endoplasmic reticulum unfolded protein response; P:protein N-linked glycosylation	-
Cluster 5	VIT_203s0063g02590	mterf domain-containing protein	P:embryo development ending in seed dormancy; C:plasmodesma; C:chloroplast; C:mitochondrion	-
Cluster 5	VIT_203s0063g02600	probable lrr receptor-like serine threonine-protein kinase at26250-like	P:protein phosphorylation; ; P:root hair elongation; ; ; C:plasmodesma; C:plant-type cell wall; F:ATP binding; P:stamen development; P:response to molecule of bacterial origin; ; F:2-alkenal reductase [NAD(P)] activity; C:plasma membrane; ;	EC:1.3.1.74
Cluster 5	VIT_203s0063g02660	protein	; P:regulation of transcription, DNA-dependent; P:base-excision repair; F:DNA binding; F:DNA-3-methylguanine glycosylase activity; ; F:DNA-3-methyladenine glycosylase activity; C:nucleus	EC:3.2.2.20; EC:3.2.2.21
Cluster 5	VIT_203s0088g00050	serine carboxypeptidase-like8-like	; P:proteolysis;	-
Cluster 5	VIT_203s0088g00730	methionine sulfoxide reductase type	P:cellular response to oxidative stress; C:chloroplast stroma; ; ; ; ; P:cellular protein modification process	-
Cluster 5	VIT_203s0097g00470	uncharacterized protein lo002679	F:zinc ion binding; F:nucleic acid binding; C:intracellular	-
Cluster 5	VIT_203s0038g00270	root phototropism protein	P:multidimensional cell growth; P:protein autophosphorylation; P:blue light signaling pathway; P:root hair elongation; ; P:phototropism; ; P:cell tip growth; ; ; ; ; ; P:plant-type cell wall organization; P:plant-type cell wall biogenesis; C:nucleus; C:plasma membrane	-
Cluster 5	VIT_204s0008g00570	aspartyl glutamyl-trna(asn gln) amidotransferase subunit c-like	C:mitochondrion; P:regulation of translational fidelity; ; P:mitochondrial translation; F:glutaminyl-tRNA synthase (glutamine-hydrolyzing) activity; F:ATP binding; ; C:chloroplast; C:glutamyl-tRNA(Gln) amidotransferase complex; C:nucleus; P:glutamate metabolic process	EC:6.3.5.7
Cluster 5	VIT_204s0008g00740	protein phosphatase-	; ; ; ; P:iron ion transport; P:protein dephosphorylation	-
Cluster 5	VIT_204s0008g00850	uncharacterized protein	P:single-organism process	-
Cluster 5	VIT_204s0008g02200	3beta-hydroxysteroid-dehydrogenase decarboxylase isoform 2	; ; P:acetyl-CoA metabolic process; F:3-beta-hydroxy-delta5-steroid dehydrogenase activity; ; ; ; ; C:endoplasmic reticulum; ; ; P:C21-steroid hormone metabolic process; P:androgen metabolic process;	EC:1.1.1.145
Cluster 5	VIT_204s0008g02330	protein	P:peptidyl-tyrosine dephosphorylation; F:aminoacyl-tRNA hydrolase activity; P:regulation of transcription, DNA-dependent; F:sequence-specific DNA binding; F:protein tyrosine phosphatase activity; F:sequence-specific DNA binding transcription factor activity; P:tyrosine metabolic process; C:transcription factor complex; P:regulation of transcription, DNA-dependent	EC:3.1.1.29; EC:3.1.3.48
Cluster 5	VIT_204s0008g02450	uncharacterized protein	C:mitochondrion	-
Cluster 5	VIT_204s0008g02840	aig2-like protein	; ; C:nucleus; C:chloroplast; C:plasma membrane	-
Cluster 5	VIT_204s0008g02950	dna topoisomerase-like	P:DNA unwinding involved in DNA replication; C:mitochondrion; ; P:pyrimidine ribonucleotide biosynthetic process; C:chromosome; C:chloroplast; P:DNA topological change	-
Cluster 5	VIT_204s0008g03050	acetylglutamate kinase-like protein	P:arginine biosynthetic process; ; ; ; C:chloroplast; F:glutamate 5-kinase activity; ; P:glutamate biosynthetic process	EC:2.7.2.11
Cluster 5	VIT_204s0008g03300	mitogen-activated protein kinase kinase kinase	; ; F:zinc ion binding;	-
Cluster 5	VIT_204s0008g03500	ankyrin repeat-containing protein	P:response to biotic stimulus;	-
Cluster 5	VIT_204s0008g03680	esterase lipase domain-containing protein	; P:para-aminobenzoic acid metabolic process; C:chloroplast	-
Cluster 5	VIT_204s0008g04050	low quality protein: burp domain-containing protein 3-like	P:response to abscisic acid stimulus; P:response to desiccation;	-
Cluster 5	VIT_204s0008g05360	probable carboxylesterase7	F:retinyl-palmitate esterase activity; ; ; F:methyl jasmonate esterase activity; F:methyl indole-3-acetate esterase activity; P:retinol metabolic process	EC:3.1.1
Cluster 5	VIT_204s0008g05380	probable carboxylesterase7	F:retinyl-palmitate esterase activity; ; ; F:methyl jasmonate esterase activity; F:methyl indole-3-acetate esterase activity; P:retinol metabolic process	EC:3.1.1
Cluster 5	VIT_204s0008g05530	core-2 i-branching beta- -n-acetylglucosaminyltransferase family protein	; F:acetylglucosaminyltransferase activity	EC:2.4.1
Cluster 5	VIT_204s0008g05580	ubiquitin-like family protein	; F:nucleic acid binding; ; C:proton-transporting ATP synthase complex, coupling factor F(o); C:ribonucleoprotein complex; C:nucleus; C:plasma membrane	-
Cluster 5	VIT_204s0008g05760	protein	P:defense response to bacterium; P:regulation of transcription, DNA-dependent; ; ; ; F:sequence-specific DNA binding; ; F:sequence-specific DNA binding transcription factor activity; P:defense response to fungus; C:transcription factor complex; P:regulation of transcription, DNA-dependent	-
Cluster 5	VIT_204s0008g05850	probable ccr4-associated factor homolog 7-like	F:nucleic acid binding; C:nucleus; F:poly(A)-specific ribonuclease activity;	EC:3.1.13.4
Cluster 5	VIT_204s0008g05870	chaperone protein clpb	C:mitochondrion; P:protein folding; ; P:response to heat; F:ATP binding; ; C:chloroplast stroma; ; P:response to high light intensity; P:response to hydrogen peroxide	-
Cluster 5	VIT_204s0008g05880	chromatin remodeling complex subunit	P:negative regulation of abscisic acid mediated signaling pathway; P:methylation-dependent chromatin silencing; ; P:response to gibberellin stimulus; F:zinc ion binding; P:regulation of lateral root development; P:cell proliferation; P:protein phosphorylation; F:protein serine/threonine kinase activity; F:iron ion binding; F:DNA binding; P:cytokinin mediated signaling pathway; ; C:nucleus; F:ATP …	EC:2.7.11
Cluster 5	VIT_204s0008g06470	cysteinyl-trna synthetase	C:cytosol; C:mitochondrion; ; P:cysteinyl-tRNA aminoacylation; ; P:chloroplast organization; ; F:ATP binding; P:regulation of programmed cell death; C:chloroplast stroma; P:cristae formation; P:cysteine metabolic process	-
Cluster 5	VIT_204s0008g06690	protein	P:pentose-phosphate shunt; C:plastid; P:phosphatidylglycerol biosynthetic process; ; P:plant-type cell wall organization; ; ; P:chloroplast relocation; P:maltose metabolic process; ; P:protein autophosphorylation; F:nucleic acid binding; P:ncRNA metabolic process; P:polysaccharide catabolic process; ; C:mitochondrion;	-
Cluster 5	VIT_204s0008g06800	enhancer of rudimentary	; ; ; ; P:polarity specification of adaxial/abaxial axis; ; P:plant-type cell wall organization; ; ; P:defense response to fungus; P:defense response to bacterium; C:chloroplast; C:extracellular region; P:asymmetric cell division; ; P:leaf morphogenesis; P:protein phosphorylation; F:protein serine/threonine kinase activity; ; P:regulation of organ morphogenesis; F:ATP binding; P:cell cycle; C:mit…	EC:2.7.11
Cluster 5	VIT_204s0008g07000	zinc finger ccch domain-containing protein8-like	F:RNA binding; F:zinc ion binding; P:RNA-dependent DNA replication; C:intracellular; F:RNA-directed DNA polymerase activity; F:DNA binding; ; F:GTPase activity; F:GTP binding	EC:2.7.7.49
Cluster 5	VIT_204s0008g07360	adp-ribosylation factor 3	; P:floral whorl development; ; P:auxin metabolic process; P:regulation of transcription, DNA-dependent; ; F:GTP binding; P:determination of bilateral symmetry; P:intracellular protein transport; ; P:small GTPase mediated signal transduction; P:cellulose biosynthetic process; ; F:DNA binding; C:Golgi stack; P:organ morphogenesis; P:response to cadmium ion; ; F:sequence-specific DNA binding transc…	-
Cluster 5	VIT_204s0069g00730	glutamate receptor -like	F:extracellular-glutamate-gated ion channel activity; C:outer membrane-bounded periplasmic space; F:ionotropic glutamate receptor activity; F:zinc ion binding; F:nucleic acid binding; ; ; P:ionotropic glutamate receptor signaling pathway; C:vacuole; ; P:response to nematode; P:synaptic transmission	-
Cluster 5	VIT_204s0079g00200	auxin response factor 8	; P:meristem development; P:regulation of transcription, DNA-dependent; P:regulation of flower development; P:organ morphogenesis; ; F:DNA binding; ; F:protein dimerization activity; F:sequence-specific DNA binding transcription factor activity; P:flower morphogenesis; P:determination of bilateral symmetry; P:auxin mediated signaling pathway; C:transcription factor complex; P:regulation of transc…	-
Cluster 5	VIT_204s0079g00290	ran gtpase binding	F:metal ion binding; C:vacuole; F:phospholipid binding; C:plasma membrane	-
Cluster 5	VIT_204s0043g00330	uncharacterized protein		-
Cluster 5	VIT_204s0043g00340	transcription repressor ka-like	P:carpel development; P:adaxial/abaxial axis specification; F:DNA binding; F:chromatin binding; C:chromatin	-
Cluster 5	VIT_204s0043g00740	protein pir	; ; ; ; ; P:chromatin silencing; P:microtubule nucleation; P:leaf morphogenesis; ; ; ; P:pollen tube growth	-
Cluster 5	VIT_204s0023g00390	pentatricopeptide repeat-containing protein		-
Cluster 5	VIT_204s0023g00780	membrane-associated 30 kda protein	; ; C:plastid chromosome; ; C:chloroplast stroma; C:chloroplast inner membrane; C:chloroplast thylakoid membrane	-
Cluster 5	VIT_204s0023g02070	chaperone -domain containing protein	C:mitochondrion;	-
Cluster 5	VIT_204s0023g02300	hypothetical protein VITISV_0047 [Vitis vinifera]	F:nucleic acid binding; F:zinc ion binding;	-
Cluster 5	VIT_204s0023g02390	thioredoxin domain-containing protein 9	P:nucleolus organization; ; ; P:cortical microtubule organization; P:chromatin silencing; C:cytoplasm; P:cell redox homeostasis; ; ; F:beta-tubulin binding; P:nuclear division; C:nucleus; F:ATP binding; C:tubulin complex	-
Cluster 5	VIT_204s0023g02430	bzip domain class transcription factor	P:response to sucrose stimulus; P:regulation of transcription, DNA-dependent; ; F:sequence-specific DNA binding; F:sequence-specific DNA binding transcription factor activity; F:protein heterodimerization activity; C:transcription factor complex; P:regulation of transcription, DNA-dependent	-
Cluster 5	VIT_204s0023g03060	kinesin-related protein	; C:microtubule associated complex; F:ATP binding; F:microtubule motor activity; C:microtubule	-
Cluster 5	VIT_204s0044g00530	plastid-lipid-associated protein 7	; C:chloroplast	-
Cluster 5	VIT_204s0044g00890	uridylate kinase	P:tRNA metabolic process; P:protein targeting to chloroplast; P:embryo development ending in seed dormancy; ; C:chloroplast; F:UMP kinase activity; ; ; P:chloroplast organization; P:positive regulation of transcription, DNA-dependent; P:aromatic amino acid family biosynthetic process; P:rRNA processing; ; ;	EC:2.7.4.22
Cluster 5	VIT_204s0044g00950	set domain protein	; P:regulation of DNA replication; F:zinc ion binding; P:regulation of transcription, DNA-dependent; C:chloroplast; P:DNA mediated transformation; ; F:DNA binding; P:pollen development; ; P:histone H3-K27 methylation; F:histone methyltransferase activity (H3-K27 specific); C:nucleus	-
Cluster 5	VIT_205s0077g00800	dna replication complex gins protein sld5-like	; ; ; ; P:DNA replication initiation; P:regulation of DNA replication	-
Cluster 5	VIT_205s0077g02050	gamete expressed 2 protein	C:integral to plasma membrane; P:pollen sperm cell differentiation	-
Cluster 5	VIT_205s0077g02330	transducin wd-40 repeat-containing protein	; C:cytoplasmic part; F:binding	-
Cluster 5	VIT_205s0077g02340	nadh dehydrogenase	F:nucleic acid binding; P:photorespiration; C:mitochondrial respiratory chain complex I; C:nucleus;	-
Cluster 5	VIT_205s0020g00400	probable beta- -galactosyltransferase6-like	P:protein dephosphorylation; F:galactosylxylosylprotein 3-beta-galactosyltransferase activity; ; ; ; F:metal ion binding; F:protein serine/threonine phosphatase activity; P:protein glycosylation; F:carbohydrate binding; C:Golgi apparatus; P:chondroitin sulfate biosynthetic process; C:protein serine/threonine phosphatase complex	EC:2.4.1.134
Cluster 5	VIT_205s0020g00450	s-adenosyl-l-methionine-dependent methyltransferase-like protein	P:DNA methylation; F:RNA-directed DNA polymerase activity; F:DNA binding; P:RNA-dependent DNA replication; F:RNA binding;	EC:2.7.7.49
Cluster 5	VIT_205s0020g00870	protein pigment defective 320	; ; ; ; F:phosphatidic acid binding; F:protein homodimerization activity; C:chloroplast outer membrane; C:endoplasmic reticulum; C:nucleus	-
Cluster 5	VIT_205s0020g00880	cytosolic purine 5 -nucleotidase-like	F:metal ion binding; C:chloroplast stroma; F:5'-nucleotidase activity	EC:3.1.3.5
Cluster 5	VIT_205s0020g00930	soluble diacylglycerol acyltransferase	; ; ; P:acyl-carrier-protein biosynthetic process; P:glycerolipid metabolic process	-
Cluster 5	VIT_205s0020g00950	aspartic proteinase	P:proteolysis; ; P:lipid metabolic process	-
Cluster 5	VIT_205s0020g00970	esterase ydii	C:peroxisome; ; C:chloroplast; P:phylloquinone biosynthetic process	-
Cluster 5	VIT_205s0020g02040	pentatricopeptide repeat-containing protein	C:mitochondrion;	-
Cluster 5	VIT_205s0020g02050	dnaj heat shock n-terminal domain-containing protein	P:protein folding; P:response to stress; ;	-
Cluster 5	VIT_205s0020g02090	uncharacterized protein	; C:mitochondrion	-
Cluster 5	VIT_205s0020g02670	uncharacterized protein	C:mitochondrion; F:zinc ion binding	-
Cluster 5	VIT_205s0020g03000	2-hydroxyisoflavanone dehydratase	F:retinyl-palmitate esterase activity; ; ; F:methyl jasmonate esterase activity; F:methyl indole-3-acetate esterase activity; P:retinol metabolic process	EC:3.1.1
Cluster 5	VIT_205s0020g03550	lactoylglutathione lyase glyoxalase i-like protein	P:carbohydrate metabolic process; ; ; F:lactoylglutathione lyase activity; C:mitochondrion; P:pyruvate metabolic process	EC:4.4.1.5
Cluster 5	VIT_205s0020g03820	atp-dependent rna helicase mitochondrial-like	; ; F:ATP-dependent RNA helicase activity; F:nucleic acid binding; C:mitochondrion; F:ATP binding; P:pollen development	-
Cluster 5	VIT_205s0020g03890	centromere protein	; P:cellular metabolic process; P:meristem development; ; P:cell cycle process; ; P:regulation of cellular process; P:single-organism developmental process; C:plasmodesma; P:anatomical structure formation involved in morphogenesis; C:plasma membrane; C:nucleus	-
Cluster 5	VIT_205s0020g03900	40s ribosomal protein	C:ribosome; F:structural constituent of ribosome; ; P:ribosome biogenesis	-
Cluster 5	VIT_205s0020g03980	calmodulin binding	;	-
Cluster 5	VIT_205s0020g04630	uncharacterized protein	; ; ; C:nucleus; P:maltose metabolic process;	-
Cluster 5	VIT_205s0020g04820	nucleoside nucleotide kinase domain-containing protein	F:ATP binding; P:pollen tube growth; ; ; P:plant-type cell wall modification; ; C:nucleus	-
Cluster 5	VIT_205s0049g00460	transcription factor bhl04	P:response to sucrose stimulus; ; ; P:regulation of transcription, DNA-dependent; F:DNA binding; F:protein dimerization activity; F:sequence-specific DNA binding transcription factor activity; C:transcription factor complex; P:regulation of transcription, DNA-dependent	-
Cluster 5	VIT_205s0049g00750	proline-rich 33 kda extensin-related	; ; P:cell wall biogenesis	-
Cluster 5	VIT_205s0049g02090	dna mismatch repair protein	; ; ; F:DNA-dependent ATPase activity; P:regulation of DNA replication; ; ; F:damaged DNA binding; ; F:four-way junction DNA binding; ; P:double-strand break repair via homologous recombination; C:chloroplast; P:chromatin silencing; ; P:DNA methylation; ; ; P:pollen development; C:nuclear chromosome; P:response to heat; ; ; P:positive regulation of transcription, DNA-dependent; P:mitochondrial DN…	-
Cluster 5	VIT_205s0029g00990	tripeptidyl peptidase ii	C:cytosolic ribosome; F:tripeptidyl-peptidase activity; F:serine-type endopeptidase activity; C:plasma membrane; C:vacuolar membrane; C:chloroplast; P:proteolysis	EC:3.4.14; EC:3.4.21
Cluster 5	VIT_205s0062g00940	trigalactosyldiacylglycerol	; P:lipid transport; F:ATP binding; C:chloroplast inner membrane; ; C:chloroplast outer membrane	-
Cluster 5	VIT_205s0094g00060	uncharacterized protein	C:mitochondrion; F:DNA binding	-
Cluster 5	VIT_205s0094g00430	5 -3 exonuclease-like protein	; C:mitochondrion; F:5'-3' exonuclease activity; C:nucleus; F:DNA binding	-
Cluster 5	VIT_205s0094g00990	protein	; F:quercetin 4'-O-glucosyltransferase activity; P:para-aminobenzoic acid metabolic process; ; F:UDP-glucose:4-aminobenzoate acylglucosyltransferase activity; F:salicylic acid glucosyltransferase (glucoside-forming) activity; F:quercetin 7-O-glucosyltransferase activity; ; P:salicylic acid metabolic process; F:salicylic acid glucosyltransferase (ester-forming) activity	EC:2.4.1
Cluster 5	VIT_206s0004g00230	dna-binding protein	F:sequence-specific DNA binding transcription factor activity; F:sequence-specific DNA binding; P:regulation of transcription, DNA-dependent; C:transcription factor complex; P:regulation of transcription, DNA-dependent	-
Cluster 5	VIT_206s0004g00840	dead-box atp-dependent rna helicase 37-like	C:nucleolus; F:ATP-dependent helicase activity; F:nucleic acid binding; C:peroxisome; C:plasma membrane; F:ATP binding; C:chloroplast; C:cytosol	-
Cluster 5	VIT_206s0004g00860	f-box kelch-repeat protein	C:cytoplasm;	-
Cluster 5	VIT_206s0004g00875	protein	; C:vacuole	-
Cluster 5	VIT_206s0004g00890	protein	C:chloroplast; C:vacuole	-
Cluster 5	VIT_206s0004g02090	nucleolar gtp-binding protein-like	C:nucleolus; F:GTP binding; P:ribosome biogenesis; ;	-
Cluster 5	VIT_206s0004g02300	calcium-dependent protein kinase9	P:protein phosphorylation; F:calcium ion binding; ; ; F:ATP binding; P:abscisic acid mediated signaling pathway; C:cytoplasm; F:calmodulin-dependent protein kinase activity; C:nucleus; F:calcium-dependent protein kinase C activity; C:plasma membrane; P:serine family amino acid metabolic process	EC:2.7.11.17; EC:2.7.11
Cluster 5	VIT_206s0004g02320	sister chromatid cohesion protein pds5-like protein	F:mismatched DNA binding; ; ; ; F:identical protein binding; ; P:proteolysis; F:ATP binding; P:mismatch repair; P:negative regulation of catalytic activity; F:serine-type endopeptidase activity	EC:3.4.21
Cluster 5	VIT_206s0004g02380	cinnamyl alcohol dehydrogenase	F:coenzyme binding; ; ; F:dihydrokaempferol 4-reductase activity;	EC:1.1.1.219
Cluster 5	VIT_206s0004g02730	protein-tyrosine sulfotransferase	P:glucose catabolic process; ; ; P:innate immune response; C:endosome; ; P:response to auxin stimulus; ; P:protein glycosylation; F:protein-tyrosine sulfotransferase activity; C:trans-Golgi network; ; C:Golgi apparatus; P:regulation of mitotic cell cycle	EC:2.8.2.20
Cluster 5	VIT_206s0004g03650	bolting time control	P:intracellular signal transduction; ; ; ; P:regulation of transcription, DNA-dependent; ; ; P:regulation of transcription, DNA-dependent	-
Cluster 5	VIT_206s0004g04240	histone h2b	C:nucleosome; C:nucleolus; P:fatty acid catabolic process; F:DNA binding; C:chloroplast thylakoid; C:chloroplast stroma; P:nucleosome assembly; F:protein heterodimerization activity	-
Cluster 5	VIT_206s0004g04820	protein kinase chloroplast	; C:plasma membrane; P:protein phosphorylation; F:ATP binding	-
Cluster 5	VIT_206s0004g04890	inactive rhomboid protein-like	; C:Golgi apparatus; P:proteolysis; F:serine-type endopeptidase activity; C:plasma membrane	EC:3.4.21
Cluster 5	VIT_206s0004g04980	gras family transcription factor	C:nucleus; C:cytosol; P:regulation of transcription, DNA-dependent;	-
Cluster 5	VIT_206s0004g05340	tropinone reductase homolog ag07440	F:carbonyl reductase (NADPH) activity; ; ; F:tropine dehydrogenase activity; P:prostaglandin metabolic process;	EC:1.1.1.206; EC:1.1.1.184
Cluster 5	VIT_206s0004g05430	tropinone reductase homolog ag07440	; ;	-
Cluster 5	VIT_206s0004g05700	glutathione s-	P:response to oxidative stress; P:response to cadmium ion; C:plasma membrane; ; ; F:lactoylglutathione lyase activity; F:glutathione binding; P:carbohydrate metabolic process; P:pyruvate metabolic process	EC:4.4.1.5
Cluster 5	VIT_206s0004g05940	mitochondrial uncoupling protein	C:plasma membrane; P:photorespiration; P:mitochondrial transport; ; C:chloroplast;	-
Cluster 5	VIT_206s0004g06060	upf0503 protein chloroplastic-like	C:plasma membrane	-
Cluster 5	VIT_206s0004g06480	cytochrome p450	; F:4-hydroxyphenylacetaldehyde oxime monooxygenase activity; C:mitochondrion; ; F:electron carrier activity; ; F:hydroxyphenylacetonitrile 2-monooxygenase activity; F:heme binding; C:endoplasmic reticulum membrane; F:iron ion binding; C:plasma membrane; P:tyrosine metabolic process;	EC:1.14.13.68
Cluster 5	VIT_206s0004g06730	protein	F:omega-3 fatty acid desaturase activity; ; P:response to cold; ; P:unsaturated fatty acid biosynthetic process; C:endoplasmic reticulum; ;	EC:1.14.99
Cluster 5	VIT_206s0004g06760	probable nadh dehydrogenase-like	; ; C:peroxisome; ; ; F:flavin adenine dinucleotide binding; ; P:ubiquinone biosynthetic process; ;	-
Cluster 5	VIT_206s0004g06790	2og-fe oxygenase family protein	C:cytoplasm; P:ethylene biosynthetic process; F:iron ion binding; ; ;	-
Cluster 5	VIT_206s0004g06960	protein binding	; ; ; P:response to cold	-
Cluster 5	VIT_206s0004g07070	kinase family protein	; P:protein phosphorylation; F:protein serine/threonine kinase activity; ; F:ATP binding; P:xylan biosynthetic process; ; P:plant-type cell wall biogenesis; C:cytoplasm; C:plasma membrane; P:serine family amino acid metabolic process	EC:2.7.11
Cluster 6	VIT_206s0004g08350	abc transporter b family member mitochondrial-like	F:sequence-specific DNA binding transcription factor activity; P:gibberellin biosynthetic process; P:leaf morphogenesis; ; P:actin filament-based movement; P:root development; F:enzyme inhibitor activity; ; C:endoplasmic reticulum; P:positive regulation of catalytic activity; C:chloroplast stroma; P:pentose-phosphate shunt; ; P:regulation of meristem development; P:ATP catabolic process; P:rRNA p…	EC:3.6.3.44
Cluster 6	VIT_206s0009g03680	f-box family protein		-
Cluster 6	VIT_206s0080g00790	dna binding	; P:regulation of transcription, DNA-dependent; F:DNA binding; F:sequence-specific DNA binding transcription factor activity; F:chromatin binding; C:transcription factor complex; P:regulation of transcription, DNA-dependent; C:chromatin	-
Cluster 6	VIT_206s0080g00980	momilactone a synthase-like	; ; C:plastid; ; ; C:fatty acid synthase complex; P:fatty acid biosynthetic process; P:acyl-carrier-protein biosynthetic process	-
Cluster 6	VIT_207s0005g00070	c-tetrahydrofolate cytoplasmic	C:cytosol; ; P:cellulose biosynthetic process; F:methylenetetrahydrofolate dehydrogenase (NADP+) activity; P:folic acid-containing compound biosynthetic process; F:methenyltetrahydrofolate cyclohydrolase activity; ; ; C:chloroplast; ; P:glyoxylate metabolic process	EC:1.5.1.5; EC:3.5.4.9
Cluster 6	VIT_207s0005g00820	ap2 erf domain-containing transcription factor	F:sequence-specific DNA binding transcription factor activity; F:DNA binding; P:regulation of transcription, DNA-dependent; C:transcription factor complex; P:regulation of transcription, DNA-dependent	-
Cluster 6	VIT_207s0005g02800	glucose-phosphate adenylyltransferase large subunit chloroplastic-like	P:glycogen biosynthetic process; ; C:chloroplast; F:glucose-1-phosphate adenylyltransferase activity; C:cytosol; P:sucrose metabolic process	EC:2.7.7.27
Cluster 6	VIT_207s0005g03400	protein	P:response to abscisic acid stimulus; F:nutrient reservoir activity	-
Cluster 6	VIT_207s0005g03420	legumin a	P:response to abscisic acid stimulus; F:nutrient reservoir activity	-
Cluster 6	VIT_207s0005g04680	abc transporter c family member 5-like	C:plant-type vacuole; C:vacuolar membrane; P:microtubule cytoskeleton organization; P:cellular potassium ion homeostasis; ; ; ; F:2-alkenal reductase [NAD(P)] activity; ; P:amino acid import; P:ER to Golgi vesicle-mediated transport; F:ATPase activity, coupled to transmembrane movement of substances; P:transmembrane transport; ; P:ATP catabolic process; C:plasma membrane; F:ATP binding; C:mitocho…	EC:1.3.1.74
Cluster 6	VIT_207s0005g04890	glutathione s-	F:lactoylglutathione lyase activity; ; ; P:carbohydrate metabolic process; P:pyruvate metabolic process	EC:4.4.1.5
Cluster 6	VIT_208s0032g00360	n -adenine-specific dna methyltransferase 2-like	F:nucleic acid binding; C:cytoplasm; P:methylation;	-
Cluster 6	VIT_208s0058g00730	solute carrier family 40 member-like	; ; ; P:cobalt ion transport; ; P:nickel cation transmembrane transport; P:iron ion transmembrane transport; ; ; C:plant-type vacuole membrane; P:cobalt ion homeostasis; ; C:plasma membrane	-
Cluster 6	VIT_208s0058g00760	pentatricopeptide repeat-containing protein	; ;	-
Cluster 6	VIT_208s0058g00950	pan domain-containing protein at5g03700-like	F:carbohydrate binding; P:recognition of pollen; C:cell part	-
Cluster 6	VIT_208s0040g00040	protein	C:cytoplasm; C:plasma membrane; ; ; F:ATP binding; F:ubiquitin-protein ligase activity; C:nucleus	EC:6.3.2.19
Cluster 6	VIT_208s0040g02340	glycosyl transferase	; F:xylosyltransferase activity; C:Golgi apparatus; P:secondary cell wall biogenesis; ; ; P:chondroitin sulfate biosynthetic process	-
Cluster 6	VIT_208s0040g02460	40s ribosomal protein 5a	; ; ; C:mitochondrion; C:plasmodesma; F:structural constituent of ribosome; C:cytosolic small ribosomal subunit; P:cell wall modification; C:vacuolar membrane; P:plant-type cell wall organization; C:chloroplast; C:Golgi apparatus; C:plasma membrane; P:ribosome biogenesis	-
Cluster 6	VIT_208s0040g02840	white-brown-complex abc transporter family	P:amino acid transport; P:vacuolar transport; P:response to nematode; C:vacuolar lumen; ; P:ATP catabolic process; C:plasma membrane; F:ATP binding;	-
Cluster 6	VIT_208s0040g02950	ring u-box domain-containing protein	F:zinc ion binding; C:plastid;	-
Cluster 6	VIT_208s0007g00280	dol-p-glc:glc man c -pp-dol alpha- -glucosyltransferase-like	; ; ; P:leaf development; F:glucosyltransferase activity; C:endoplasmic reticulum; P:protein N-linked glycosylation	EC:2.4.1
Cluster 6	VIT_208s0007g00920	tropinone reductase homolog ag07440	P:aging; ; ; F:tropine dehydrogenase activity;	EC:1.1.1.206
Cluster 6	VIT_208s0007g02455	aspartic proteinase nepenthesin-2-like	C:plant-type cell wall; ; P:proteolysis;	-
Cluster 6	VIT_208s0007g02460	aspartic proteinase nepenthesin-2-like	C:plant-type cell wall; ; P:proteolysis;	-
Cluster 6	VIT_208s0007g03460	protein yipf5	; ; C:chloroplast	-
Cluster 6	VIT_208s0007g04790	zinc finger	; C:nucleus; F:zinc ion binding;	-
Cluster 6	VIT_208s0007g05460	pentatricopeptide repeat-containing protein	; F:selenium binding; C:mitochondrion; C:plastid	-
Cluster 6	VIT_208s0007g05600	pyrroline-5-carboxylate reductase	; ; ; C:plastid; P:response to heat; ; ; P:threonine catabolic process; F:pyrroline-5-carboxylate reductase activity; P:arginine metabolic process	EC:1.5.1.2
Cluster 6	VIT_208s0007g06000	beta- -glucanase	C:vacuole; ; P:response to cold; ; C:plasma membrane; F:glucan endo-1,3-beta-D-glucosidase activity; ; C:apoplast; ; P:starch metabolic process; P:sucrose metabolic process	EC:3.2.1.39
Cluster 6	VIT_208s0007g06730	gamma-tubulin complex component 3 homolog	C:nuclear envelope; C:gamma-tubulin complex; ; C:internal side of plasma membrane; C:spindle pole; P:microtubule nucleation; C:tubulin complex	-
Cluster 6	VIT_208s0007g07640	nac domain-containing protein00-like	C:cytoplasm; F:sequence-specific DNA binding transcription factor activity; F:DNA binding; P:multicellular organismal development; P:regulation of transcription, DNA-dependent; C:transcription factor complex; P:regulation of transcription, DNA-dependent	-
Cluster 6	VIT_208s0007g08320	pentatricopeptide repeat-containing protein at5g66520-like		-
Cluster 6	VIT_209s0002g00530	zinc finger	P:response to jasmonic acid stimulus; ; ; F:arylesterase activity; ; P:induced systemic resistance, ethylene mediated signaling pathway; P:defense response to fungus;	EC:3.1.1.2
Cluster 6	VIT_209s0002g00860	uncharacterized protein	C:nuclear pore; ;	-
Cluster 6	VIT_209s0002g03560	atp-binding cassette	; ; ; P:cadmium ion transmembrane transport; P:indole glucosinolate catabolic process; ; P:defense response by callose deposition in cell wall; P:defense response to bacterium; ; ; P:response to abscisic acid stimulus; P:ATP catabolic process; C:plasma membrane; F:ATP binding; C:mitochondrion; P:systemic acquired resistance;	-
Cluster 6	VIT_209s0002g03590	abc transporter g family member 29	; P:coumarin biosynthetic process; ; ; P:drug transmembrane transport; ; P:positive regulation of flavonoid biosynthetic process; P:ATP catabolic process; C:plasma membrane; F:ATP binding;	-
Cluster 6	VIT_209s0002g04070	uncharacterized protein	C:endosome; C:Golgi apparatus; P:methionine biosynthetic process; P:RNA splicing, via endonucleolytic cleavage and ligation; C:trans-Golgi network; C:plastid; C:mitochondrion	-
Cluster 6	VIT_209s0002g04500	mitochondrial carnitine acylcarnitine carrier protein cacl-like	P:transmembrane transport; F:carnitine:acyl carnitine antiporter activity; F:L-histidine transmembrane transporter activity; P:mitochondrial transport; ; C:mitochondrial inner membrane; F:L-ornithine transmembrane transporter activity; ; ; P:hyperosmotic response; ; ; ; ;	-
Cluster 6	VIT_209s0002g06030	periodic tryptophan protein 2	; P:protein import into nucleus; P:pyrimidine ribonucleotide biosynthetic process; C:Cul4-RING ubiquitin ligase complex; ; ; P:mRNA export from nucleus; C:nucleus; ; P:serine family amino acid metabolic process; ;	-
Cluster 6	VIT_209s0002g06070	late embryogenesis-abundant protein	P:cell wall modification involved in abscission	-
Cluster 6	VIT_209s0002g06320	nbs resistance protein	P:defense response; ; ; C:mitochondrion	-
Cluster 6	VIT_209s0002g06490	pentatricopeptide repeat-containing protein mitochondrial-like	C:mitochondrion;	-
Cluster 6	VIT_209s0002g07500	alpha beta-hydrolase domain-containing protein	; P:protein phosphorylation; F:protein serine/threonine kinase activity; ; P:lipid transport; ; F:ATP binding; C:chloroplast stroma; P:serine family amino acid metabolic process; ;	EC:2.7.11
Cluster 6	VIT_209s0002g07840	low quality protein: quinone oxidoreductase pig3-like	; ; F:zinc ion binding; F:NADPH:quinone reductase activity;	EC:1.6.5.5
Cluster 6	VIT_209s0002g08230	cobw domain-containing protein 2-like isoform	C:plastid chromosome; C:chloroplast stroma	-
Cluster 6	VIT_209s0002g08240	disease resistance protein rga4-like	P:defense response; ;	-
Cluster 6	VIT_209s0002g09050	mitochondrial glycoprotein family protein	C:mitochondrial matrix	-
Cluster 6	VIT_209s0096g00040	ribonuclease p	F:ribonuclease P activity; ; F:extracellular ligand-gated ion channel activity; P:rRNA processing; ; ; ; C:ribonuclease P complex;	EC:3.1.26.5
Cluster 6	VIT_209s0096g00080	peroxisomal -dienoyl- reductase	F:2,4-dienoyl-CoA reductase (NADPH) activity; C:peroxisome; C:plasma membrane; C:vacuolar membrane; P:fatty acid beta-oxidation; C:cytosol;	EC:1.3.1.34
Cluster 6	VIT_209s0096g00350	low quality protein: ribonucleases p mrp protein subunit po-like	; F:ribonuclease P activity; C:ribonuclease P complex;	EC:3.1.26.5
Cluster 6	VIT_209s0054g00340	uncharacterized protein	C:nucleolus; C:cytoplasm	-
Cluster 6	VIT_200s0203g00070	r2r3-myb transcription	; P:response to jasmonic acid stimulus; ; F:DNA binding; ; F:chromatin binding; ; P:response to abscisic acid stimulus; P:cuticle development; P:response to ethylene stimulus; ; C:chromatin	-
Cluster 6	VIT_200s0229g00070	pentatricopeptide repeat-containing protein	C:cytoplasmic part; ;	-
Cluster 6	VIT_200s0238g00080	tmv resistance protein n-like	P:defense response; ; C:intracellular; ;	-
Cluster 6	VIT_200s0250g00080	rab gtpase-like protein c2b	; F:GTP binding; F:GTP-dependent protein binding; C:peroxisome; ; P:small GTPase mediated signal transduction;	-
Cluster 6	VIT_200s0253g00040	l-ascorbate oxidase homolog	; F:copper ion binding; C:extracellular region; C:plant-type cell wall; F:L-ascorbate oxidase activity; ; ;	EC:1.10.3.3
Cluster 6	VIT_200s0258g00050	probable receptor-like protein kinase ag67000-like	P:protein phosphorylation; F:ATP binding; F:protein serine/threonine kinase activity; ; P:serine family amino acid metabolic process	EC:2.7.11
Cluster 6	VIT_200s0265g00040	pentatricopeptide repeat-containing protein	C:mitochondrion	-
Cluster 6	VIT_200s0269g00080	uncharacterized protein lo00259948	; F:enzyme regulator activity; P:cotyledon development; ; F:peptidase activity; ; P:positive regulation of cell proliferation; ; P:response to freezing; P:response to jasmonic acid stimulus; P:RNA processing; ; ; P:telomere maintenance in response to DNA damage; ; P:embryonic pattern specification; ; ; P:seed germination; ; P:defense response to bacterium; P:proteolysis; P:regulation of telomere …	-
Cluster 6	VIT_200s0299g00050	flavonol synthase flavanone 3-hydroxylase	; C:peroxisome; ; F:iron ion binding; ; ;	-
Cluster 6	VIT_200s0324g00050	udp-glycosyltransferase 85a2	; F:cis-zeatin O-beta-D-glucosyltransferase activity; F:flavonol 3-O-glucosyltransferase activity; F:trans-zeatin O-beta-D-glucosyltransferase activity;	EC:2.4.1.91; EC:2.4.1.215; EC:2.4.1.203
Cluster 6	VIT_200s0333g00020	uncharacterized protein	C:chloroplast	-
Cluster 6	VIT_200s0347g00070	g-type lectin s-receptor-like serine threonine-protein kinase a1330-like	C:plasma membrane; P:protein autophosphorylation; P:recognition of pollen; F:ATP binding; F:protein serine/threonine kinase activity; ; ; P:serine family amino acid metabolic process	EC:2.7.11
Cluster 6	VIT_200s0353g00050	s-locus lectin protein kinase-like protein	F:carbohydrate binding; ; P:membrane fusion; ; P:ethylene biosynthetic process; P:respiratory burst involved in defense response; ; ; P:defense response to fungus; P:recognition of pollen; P:negative regulation of programmed cell death; P:protein phosphorylation; F:protein serine/threonine kinase activity; P:salicylic acid mediated signaling pathway; C:plasma membrane; F:ATP binding; P:response t…	EC:2.7.11
Cluster 6	VIT_200s0370g00060	epoxide hydrolase 2-like	; ;	-
Cluster 6	VIT_200s0386g00060	zinc ion binding protein	; C:Fanconi anaemia nuclear complex; F:ubiquitin-protein ligase activity; F:zinc ion binding;	EC:6.3.2.19
Cluster 6	VIT_200s0398g00020	cysteine-rich receptor-like protein kinase0-like	F:rhodopsin kinase activity; F:ATP binding; ; F:MAP kinase kinase kinase activity; ; ; P:serine family amino acid metabolic process	EC:2.7.11.25; EC:2.7.11.14; EC:2.7.11
Cluster 6	VIT_200s0447g00005	uncharacterized protein	C:nucleus; ; F:catalytic activity	-
Cluster 6	VIT_200s0467g00030	disease resistance protein at34460-like	P:defense response; ;	-
Cluster 6	VIT_200s0469g00040	cellulose synthase-like protein e6-like	; C:plasma membrane; P:cellulose biosynthetic process; ; C:endoplasmic reticulum; P:starch metabolic process; P:sucrose metabolic process;	-
Cluster 6	VIT_200s0484g00005	g-type lectin s-receptor-like serine threonine-protein kinase rk-like	P:protein phosphorylation; F:RNA binding; F:protein serine/threonine kinase activity; P:RNA-dependent DNA replication; F:RNA-directed DNA polymerase activity; F:ATP binding; P:recognition of pollen; ; P:serine family amino acid metabolic process	EC:2.7.11; EC:2.7.7.49
Cluster 6	VIT_200s0484g00030	g-type lectin s-receptor-like serine threonine-protein kinase rk-like	P:recognition of pollen; P:protein phosphorylation; F:ATP binding; F:protein serine/threonine kinase activity; ; P:serine family amino acid metabolic process	EC:2.7.11
Cluster 6	VIT_200s0532g00070	cysteine-rich receptor-like protein kinase 25-like isoform 2	F:ATP binding; ; ; F:MAP kinase kinase kinase activity; P:cellular response to nitrogen starvation; C:plasma membrane; ; P:serine family amino acid metabolic process	EC:2.7.11.25; EC:2.7.11
Cluster 6	VIT_200s0585g00030	n-acetylglucosaminyltransferase i	; ; ; C:endosome; P:hyperosmotic response; F:alpha-1,3-mannosylglycoprotein 2-beta-N-acetylglucosaminyltransferase activity; C:trans-Golgi network;	EC:2.4.1.101
Cluster 6	VIT_200s0592g00020	pentatricopeptide repeat-containing protein mitochondrial-like	C:mitochondrion; C:plastid; F:ATP binding; ; ;	-
Cluster 6	VIT_200s0650g00030	ca domain-containing protein-like	; ;	-
Cluster 6	VIT_202s0234g00020	embryonic flower 2	; ; F:zinc ion binding; P:regulation of gene expression by genetic imprinting; F:DNA binding; ; F:sequence-specific DNA binding transcription factor activity; ; ; C:transcription factor complex; P:regulation of transcription, DNA-dependent	-
Cluster 6	VIT_202s0025g00290	pentatricopeptide repeat-containing protein	P:chloroplast organization; P:growth; C:chloroplast; ; ;	-
Cluster 6	VIT_202s0025g00850	lactoylglutathione lyase family protein	; ;	-
Cluster 6	VIT_202s0025g03440	2-oxoglutarate-dependent dioxygenase	; P:root hair elongation; ; ; P:gibberellin biosynthetic process; C:cytoplasm; F:iron ion binding	-
Cluster 6	VIT_202s0025g03930	general transcription factor iie subunit	F:translation initiation factor activity; P:transcription initiation from RNA polymerase II promoter; C:transcription factor TFIIE complex; C:ribosome; P:regulation of translational initiation	-
Cluster 6	VIT_202s0025g04850	cytochrome p450 76c4	F:heme binding; F:iron ion binding; F:electron carrier activity; ; F:N-methylcoclaurine 3'-monooxygenase activity;	EC:1.14.13.71
Cluster 6	VIT_202s0033g00420	40s ribosomal protein s28-like	F:structural constituent of ribosome; C:plasma membrane; ; C:cytosolic small ribosomal subunit; ; P:ribosome biogenesis	-
Cluster 6	VIT_203s0038g00340	probable salt tolerance-like protein ag75540-like	F:zinc ion binding; C:intracellular; ;	-
Cluster 6	VIT_203s0038g00490	gata transcription factor	F:zinc ion binding; F:sequence-specific DNA binding; F:sequence-specific DNA binding transcription factor activity; P:positive regulation of transcription, DNA-dependent; C:transcription factor complex; P:regulation of transcription, DNA-dependent	-
Cluster 6	VIT_203s0038g00500	coniferylaldehyde 5- hydroxylase	F:ferulate 5-hydroxylase activity; ; F:electron carrier activity; F:iron ion binding; F:heme binding; ; C:endoplasmic reticulum; ;	-
Cluster 6	VIT_203s0038g00620	cellular nucleic acid binding	F:RNA-directed DNA polymerase activity; F:DNA binding; P:RNA-dependent DNA replication; F:RNA binding; F:zinc ion binding	EC:2.7.7.49
Cluster 6	VIT_203s0038g00650	protein co0 a	C:mitochondrion; ; ; ; ;	-
Cluster 6	VIT_203s0038g00920	protein	F:ribokinase activity; ; ; ; P:rRNA processing; C:mitochondrion; P:pentose-phosphate shunt	EC:2.7.1.15
Cluster 6	VIT_203s0038g02030	protein	; ; F:amidase activity; P:arginine metabolic process; P:L-phenylalanine metabolic process; P:proline metabolic process; P:tryptophan metabolic process; ; P:styrene catabolic process	EC:3.5.1.4
Cluster 6	VIT_203s0038g02080	pentatricopeptide repeat-containing protein		-
Cluster 6	VIT_203s0038g02490	sk-like protein	C:cytoplasm; C:nucleolus;	-
Cluster 6	VIT_203s0038g03950	mitochondrial phosphate carrier protein	C:mitochondrial inner membrane; ; ;	-
Cluster 6	VIT_203s0038g04730	polyphenol oxidase	F:monophenol monooxygenase activity; ; F:copper ion binding; ; ; F:catechol oxidase activity; F:SNAP receptor activity; F:aureusidin synthase activity; ; C:vacuolar lumen; P:intracellular protein transport; ; C:chloroplast thylakoid lumen; P:tyrosine metabolic process; ; P:coumarin biosynthetic process; P:lignin biosynthetic process; ; ;	EC:1.14.18.1; EC:1.10.3.1; EC:1.21.3.6
Cluster 6	VIT_203s0063g00400	alpha-amylase	P:response to gibberellin stimulus; F:calcium ion binding; ; P:starch catabolic process; P:secretion by cell; ; P:sucrose catabolic process; P:response to abscisic acid stimulus; F:alpha-amylase activity; C:apoplast	EC:3.2.1.1
Cluster 6	VIT_203s0063g02240	zinc ion binding	C:intracellular; F:zinc ion binding	-
Cluster 6	VIT_203s0088g00200	hit-type zinc finger family protein	C:nucleus; F:zinc ion binding; C:chloroplast	-
Cluster 6	VIT_203s0097g00600	octicosapeptide phox bep domain-containing protein	;	-
Cluster 6	VIT_204s0008g04420	arf-gap domain and fg repeats-containing protein	; F:zinc ion binding; ; F:GTP binding; C:cytosol; ; F:GTPase activity; F:ARF GTPase activator activity	-
Cluster 6	VIT_204s0008g04960	pentatricopeptide repeat-containing protein	C:mitochondrion;	-
Cluster 6	VIT_204s0008g06730	mitochondrial import inner membrane translocase subunit tim23-like	; ; C:mitochondrial inner membrane presequence translocase complex; ; P:protein targeting to mitochondrion; ; P:lipid transport; ;	-
Cluster 6	VIT_204s0023g00290	protein trigalactosyldiacylglycerol chloroplastic-like	; P:ATP catabolic process; P:lipid transport; F:ATP binding; C:chloroplast; P:sulfate transport	-
Cluster 6	VIT_204s0023g00490	auxin-induced protein0a5	P:auxin mediated signaling pathway; C:mitochondrion;	-
Cluster 6	VIT_204s0023g00560	auxin-induced protein0a5	P:auxin mediated signaling pathway; C:mitochondrion;	-
Cluster 6	VIT_204s0023g00970	ap2 domain-containing transcription factor	; P:regulation of transcription, DNA-dependent; F:DNA binding; F:sequence-specific DNA binding transcription factor activity; F:2-alkenal reductase [NAD(P)] activity; C:transcription factor complex; P:regulation of transcription, DNA-dependent	EC:1.3.1.74
Cluster 6	VIT_204s0023g02900	coniferylaldehyde 5- hydroxylase	F:ferulate 5-hydroxylase activity; ; F:electron carrier activity; F:iron ion binding; F:heme binding; ; C:endoplasmic reticulum; ;	-
Cluster 6	VIT_204s0023g03460	ring finger protein	F:zinc ion binding;	-
Cluster 6	VIT_204s0044g00320	protein	; P:positive regulation of catalytic activity; P:maltose metabolic process; C:chloroplast thylakoid membrane	-
Cluster 6	VIT_205s0020g02460	protein abc2	F:ATP binding; P:maltose metabolic process; ; C:chloroplast; P:positive regulation of catalytic activity;	-
Cluster 6	VIT_205s0020g02990	protein	C:nucleolus; C:cytosolic ribosome; F:structural constituent of ribosome; ; C:chloroplast; ; ; P:ribosome biogenesis	-
Cluster 6	VIT_205s0020g04260	calcium-transporting atpase plasma membrane-type-like	F:calcium-transporting ATPase activity; P:calcium ion transmembrane transport; ; F:metal ion binding; P:ATP biosynthetic process; F:ATP binding;	EC:3.6.3.8
Cluster 6	VIT_205s0020g04580	pentatricopeptide repeat-containing protein	C:mitochondrion; C:chloroplast;	-
Cluster 6	VIT_205s0020g04600	nad h dehydrogenase8	P:response to oxidative stress; ; ; C:chloroplast thylakoid membrane; P:cellular cation homeostasis; P:divalent metal ion transport; C:plasma membrane	-
Cluster 6	VIT_205s0020g04920	pentatricopeptide repeat-containing protein mitochondrial-like	P:defense response; F:RNA-directed DNA polymerase activity; ; P:RNA-dependent DNA replication; F:RNA binding;	EC:2.7.7.49
Cluster 6	VIT_205s0020g04930	nbs-lrr resistance protein	; P:defense response; ; P:protein dephosphorylation	-
Cluster 6	VIT_205s0049g00220	desacetoxyvindoline 4-	F:desacetoxyvindoline 4-hydroxylase activity; ; F:iron ion binding; ; P:indole biosynthetic process	EC:1.14.11.20
Cluster 6	VIT_205s0049g00560	uncharacterized protein	C:chloroplast	-
Cluster 6	VIT_205s0049g00940	phosphate transporter	; ; ; P:transmembrane transport	-
Cluster 6	VIT_205s0049g02320	catalytic hydrolase phosphoglycolate phosphatase	P:syncytium formation; F:phosphoglycolate phosphatase activity; C:mitochondrion; C:chloroplast; P:glyoxylate metabolic process	EC:3.1.3.18
Cluster 6	VIT_205s0029g00370	cysteine proteinase inhibitor	F:cysteine-type endopeptidase inhibitor activity; ; F:peptidase activity; P:defense response; ; C:extracellular region; P:proteolysis	-
Cluster 6	VIT_205s0062g00880	30s ribosomal protein 1	P:glucose catabolic process; F:structural constituent of chromatin; ; C:mitochondrion; P:DNA-dependent transcription, elongation; P:chromatin assembly or disassembly; F:structural constituent of ribosome; P:pyrimidine ribonucleotide biosynthetic process; C:cytosolic small ribosomal subunit; F:DNA binding; C:chromatin; F:sequence-specific DNA binding transcription factor activity; C:chloroplast; F…	-
Cluster 6	VIT_205s0094g00370	diphthamide biosynthesis protein 2-like	C:cytoplasm; ;	-
Cluster 6	VIT_205s0094g00380	glycine-rich rna-binding protein	F:nucleic acid binding; C:mitochondrion;	-
Cluster 6	VIT_206s0004g00070	alpha-expansin	C:plant-type cell wall; P:plant-type cell wall organization; ; C:extracellular region; ; ; P:syncytium formation	-
Cluster 6	VIT_206s0004g00340	serine-threonine protein plant-	; ; P:jasmonic acid mediated signaling pathway; P:regulation of protein dephosphorylation; P:systemic acquired resistance, salicylic acid mediated signaling pathway; ; ; P:regulation of transcription, DNA-dependent; ; F:2-alkenal reductase [NAD(P)] activity; ; ; ; ;	EC:1.3.1.74
Cluster 6	VIT_206s0004g00920	dolichol-p-mannose mannosyltransferase	P:GPI anchor biosynthetic process; ; ; C:endoplasmic reticulum membrane	-
Cluster 6	VIT_206s0004g03260	vicilin-like antimicrobial peptides 2-3	C:extracellular region; C:plasmodesma; F:nutrient reservoir activity	-
Cluster 6	VIT_206s0004g04970	gras family transcription factor	C:nucleus; C:cytosol; P:regulation of transcription, DNA-dependent;	-
Cluster 6	VIT_206s0004g05330	tropinone reductase homolog ag07440	; ;	-
Cluster 6	VIT_206s0004g05350	low quality protein: uncharacterized short-chain type dehydrogenase reductase y4vi-like	P:response to cadmium ion; ; ; ; F:tropine dehydrogenase activity;	EC:1.1.1.206
Cluster 6	VIT_206s0004g05370	tropinone reductase homolog ag07440	; ;	-
Cluster 6	VIT_206s0004g05390	tropinone reductase homolog ag07440	; ;	-
Cluster 6	VIT_206s0004g05980	helicase ski2w-like	; F:ATP-dependent helicase activity; C:vacuole; ; F:nucleic acid binding; ; P:sister chromatid cohesion; C:nucleus; F:ATP binding; P:response to potassium ion	-
Cluster 6	VIT_206s0004g06370	udp-glycosyltransferase c4-like	; F:quercetin 7-O-glucosyltransferase activity; F:quercetin 3'-O-glucosyltransferase activity; F:quercetin 3-O-glucosyltransferase activity;	-
Cluster 6	VIT_206s0004g06850	mitogen-activated protein kinase kinase kinase3	P:ethylene mediated signaling pathway; ; ; P:response to jasmonic acid stimulus; P:protein autophosphorylation; F:protein serine/threonine kinase activity; P:chloroplast organization; P:abscisic acid mediated signaling pathway; P:positive regulation of transcription, DNA-dependent; P:intracellular transport; F:ATP binding; P:intracellular signal transduction; P:serine family amino acid metabolic …	EC:2.7.11
Cluster 6	VIT_206s0004g07280	udp-glycosyltransferase 87-like	;	-
Cluster 6	VIT_206s0004g07840	protein	C:intracellular; ;	-
Cluster 7	VIT_206s0004g08290	kh domain-containing protein	C:cytosol; F:RNA binding; C:nucleus	-
Cluster 7	VIT_206s0009g00970	protein	; C:chloroplast thylakoid lumen; ;	-
Cluster 7	VIT_206s0009g02040	plectin-related protein	; F:actin binding; C:plasma membrane; ; C:nucleus; P:regulation of protein localization	-
Cluster 7	VIT_206s0009g02220	pentatricopeptide repeat-containing protein	; C:microtubule associated complex; F:ATP binding; C:plastid; C:mitochondrion; F:microtubule motor activity; C:microtubule	-
Cluster 7	VIT_206s0009g02340	tyrosine-specific transport	C:plasma membrane; P:purine nucleobase transport; P:amino acid transport; F:amine transmembrane transporter activity; C:chloroplast inner membrane; ;	-
Cluster 7	VIT_206s0009g03290	pre-mrna branch site 4-like protein	F:nucleic acid binding;	-
Cluster 7	VIT_206s0009g03520	minor histocompatibility antigen 3	F:zinc ion binding; C:mitochondrion; ; F:metalloendopeptidase activity; P:proteolysis; P:N-terminal protein myristoylation; P:pollen development; C:chloroplast stroma; ; P:pollen germination; C:endoplasmic reticulum membrane; C:Golgi apparatus; P:embryo development ending in seed dormancy	EC:3.4.24
Cluster 7	VIT_206s0009g03600	uncharacterized protein	P:regulation of biological process; P:single-organism cellular process	-
Cluster 7	VIT_206s0080g00260	poly	; F:DNA binding; F:NAD+ ADP-ribosyltransferase activity; F:2-alkenal reductase [NAD(P)] activity; C:nucleus;	EC:1.3.1.74; EC:2.4.2.30
Cluster 7	VIT_206s0080g00470	rna-binding protein	C:cytosol; F:RNA binding;	-
Cluster 7	VIT_206s0080g00580	gtpase activating	F:Rac GTPase activator activity; ; C:chloroplast;	-
Cluster 7	VIT_206s0080g00970	nac transcription factor-like 9	P:response to freezing; P:embryo development ending in seed dormancy; ; ; ; P:nuclear-transcribed mRNA catabolic process; P:negative regulation of transcription, DNA-dependent; P:photomorphogenesis; ; ; P:protein N-linked glycosylation; P:positive regulation of cell proliferation; P:meristem structural organization; ; F:DNA binding; P:seed germination; ; F:sequence-specific DNA binding transcript…	-
Cluster 7	VIT_207s0005g00050	chloroplast-targeted copper	; F:metal ion binding	-
Cluster 7	VIT_207s0005g00280	e3 ubiquitin-protein ligase ba	F:zinc ion binding; P:plant-type hypersensitive response; P:defense response to bacterium; ; P:systemic acquired resistance; ; F:ubiquitin-protein ligase activity; ; ; ; ; C:nucleus; ; P:salicylic acid biosynthetic process;	EC:6.3.2.19
Cluster 7	VIT_207s0005g00500	small nuclear ribonucleoprotein d2	C:nucleolus; F:nucleic acid binding; C:small nucleolar ribonucleoprotein complex; ; C:cytosol; P:RNA splicing; C:small nuclear ribonucleoprotein complex	-
Cluster 7	VIT_207s0005g00950	mitochondrial carrier	C:mitochondrial inner membrane; ; P:transmembrane transport; ; P:mitochondrial transport; ;	-
Cluster 7	VIT_207s0005g02290	uncharacterized protein	C:cytoplasm; C:nucleus; ;	-
Cluster 7	VIT_207s0005g02660	multidrug pheromone mdr abc transporter family	P:gravitropism; C:vacuolar membrane; ; ; P:root hair elongation; ; ; F:xenobiotic-transporting ATPase activity; P:ATP catabolic process; P:response to cytokinin stimulus; C:plasma membrane; F:ATP binding; ; P:drug transmembrane transport	EC:3.6.3.44
Cluster 7	VIT_207s0005g02790	lrr receptor-like serine threonine-protein kinase rpk2-like	P:protein phosphorylation; ; F:protein serine/threonine kinase activity; ; ; ; ; F:ATP binding; P:lignin metabolic process; ; F:2-alkenal reductase [NAD(P)] activity; C:plasma membrane; ; ; P:serine family amino acid metabolic process	EC:1.3.1.74; EC:2.7.11
Cluster 7	VIT_207s0005g03070	uncharacterized protein	F:protein dimerization activity;	-
Cluster 7	VIT_207s0005g03520	armadillo beta-catenin repeat family protein	; ; F:ubiquitin-protein ligase activity; ;	EC:6.3.2.19
Cluster 7	VIT_207s0005g03540	plastid-specific ribosomal protein 6	C:ribosome; F:structural constituent of ribosome; C:chloroplast; ; ; P:ribosome biogenesis	-
Cluster 7	VIT_207s0005g03620	uncharacterized protein	; ; C:nucleus; C:plastid	-
Cluster 7	VIT_207s0005g03630	probable methyltransferase pmt8-like	P:multidimensional cell growth; P:root hair elongation; F:zinc ion binding; ; P:cell tip growth; ; P:methylation; C:endosome; C:vacuolar membrane; ; ; C:trans-Golgi network; ; C:Golgi apparatus; C:nucleus; C:plasma membrane	-
Cluster 7	VIT_207s0005g04860	glutaredoxin- chloroplastic-like	; F:electron carrier activity; P:cell redox homeostasis; F:glutathione-disulfide reductase activity; C:chloroplast stroma; ; ; P:gluconeogenesis; P:glutathione metabolic process	EC:1.8.1.7
Cluster 7	VIT_207s0005g04980	pentatricopeptide repeat-containing protein	C:mitochondrion	-
Cluster 7	VIT_207s0005g05520	pectate lyase	F:pectate lyase activity;	EC:4.2.2.2
Cluster 7	VIT_207s0005g06050	homeodomain-like transcriptional regulator	F:sequence-specific DNA binding transcription factor activity; F:sequence-specific DNA binding; P:regulation of transcription, DNA-dependent; C:transcription factor complex; P:regulation of transcription, DNA-dependent	-
Cluster 7	VIT_207s0005g06220	disease resistance protein rp-like	P:defense response; F:RNA-directed DNA polymerase activity; ; ; P:RNA-dependent DNA replication; F:RNA binding; P:protein dephosphorylation	EC:2.7.7.49
Cluster 7	VIT_207s0005g06290	cytochrome b5	P:alkane biosynthetic process; P:electron transport chain; ; P:defense response to bacterium; F:metal ion binding; F:nitrate reductase (NADH) activity; ; F:heme binding; C:endoplasmic reticulum membrane; ; ; P:nitrogen compound metabolic process; C:nitrate reductase complex	EC:1.7.1.1
Cluster 7	VIT_207s0005g06440	solute carrier family 35 member f5	P:glucose catabolic process;	-
Cluster 7	VIT_207s0005g06480	ribosomal protein 5	; C:ribosome; C:mitochondrion; F:structural constituent of ribosome; ; P:methylation-dependent chromatin silencing; ; ; P:ribosome biogenesis	-
Cluster 7	VIT_207s0005g06500	lrr receptor-like serine threonine-protein kinase	P:xylan biosynthetic process; ; ; F:MAP kinase kinase kinase activity; C:plasma membrane; F:ATP binding; ; ; ; P:serine family amino acid metabolic process	EC:2.7.11.25; EC:2.7.11
Cluster 7	VIT_207s0095g00780	condensin complex subunit 3	C:plasmodesma; P:mitotic chromosome condensation; P:response to heat; C:nucleus; P:embryo development ending in seed dormancy; C:condensin complex	-
Cluster 7	VIT_207s0289g00020	ferredoxin	; F:electron carrier activity; P:photorespiration; ; ; C:chloroplast; ; C:mitochondrion;	-
Cluster 7	VIT_207s0205g00060	trna-dihydrouridine synthase 2-like	; ; ; ; P:tRNA dihydrouridine synthesis; F:flavin adenine dinucleotide binding; P:regulation of nitrogen utilization; C:nucleus;	-
Cluster 7	VIT_208s0056g00320	pinus taeda anonymous locus 008_ genomic sequence	F:zinc ion binding; F:catalytic activity;	-
Cluster 7	VIT_208s0056g00640	transposon protein en spm sub-class	P:response to oxidative stress	-
Cluster 7	VIT_208s0056g00800	myb transcription factor	; ; P:response to jasmonic acid stimulus; ; ; ; F:DNA binding; P:response to abscisic acid stimulus; F:chromatin binding; C:chromatin	-
Cluster 7	VIT_208s0056g00820	cysteine synthase	; C:mitochondrion; C:chromoplast; ; C:chloroplast stroma; P:photosynthetic acclimation; ; P:cysteine biosynthetic process from serine; P:regulation of superoxide metabolic process; ; ; ; C:cysteine synthase complex	-
Cluster 7	VIT_208s0032g00420	glycosyltransferase-like protein	C:trans-Golgi network; F:glucuronosyl-N-acetylglucosaminyl-proteoglycan 4-alpha-N-acetylglucosaminyltransferase activity; ; C:Golgi apparatus; C:endosome	EC:2.4.1.224
Cluster 7	VIT_208s0032g00440	syntaxinb 2 3	P:membrane fusion; F:SNAP receptor activity; C:cell plate; C:plasmodesma; C:plasma membrane; ; P:response to abscisic acid stimulus; P:intracellular protein transport; C:nucleus; C:cytosol; C:trans-Golgi network	-
Cluster 7	VIT_208s0032g00670	probable glutamate carboxypeptidase 2-like	; ; ; P:root development; C:mitochondrion; ; F:hydrolase activity, hydrolyzing O-glycosyl compounds; P:meristem development; P:photomorphogenesis; P:carbohydrate metabolic process; ; P:proteolysis; F:2-alkenal reductase [NAD(P)] activity; P:embryo development	EC:1.3.1.74
Cluster 7	VIT_208s0032g00930	fasciclin-like arabinogalactan protein7	C:extracellular region; C:vacuole;	-
Cluster 7	VIT_208s0032g00990	protein	C:extracellular region; C:plasma membrane	-
Cluster 7	VIT_208s0058g00500	breast cancer protein 2 like 2a	; ; C:mitochondrion; P:regulation of transcription, DNA-dependent; P:double-strand break repair via homologous recombination; P:regulation of S phase of mitotic cell cycle; ; ; F:single-stranded DNA binding; ; C:nucleus; P:embryo development ending in seed dormancy	-
Cluster 7	VIT_208s0058g00900	regulatory-associated protein of tor-like	; P:regulation of cell differentiation; ; ; P:embryonic pattern specification; C:Cul4-RING ubiquitin ligase complex; ; ; P:sister chromatid cohesion; ; ; P:protein N-linked glycosylation	-
Cluster 7	VIT_208s0058g00990	cationic peroxidase-like	F:heme binding; F:metal ion binding; ; ; P:response to oxidative stress; P:peroxidase reaction	-
Cluster 7	VIT_208s0040g00520	leucine-rich repeat protein	P:hydrogen peroxide catabolic process; ; P:response to endoplasmic reticulum stress; ; P:response to temperature stimulus; P:systemic acquired resistance; P:hyperosmotic response; P:water transport; P:Golgi organization; P:glycolysis; ; ; ; F:2-alkenal reductase [NAD(P)] activity; P:response to cadmium ion; C:plasma membrane;	EC:1.3.1.74
Cluster 7	VIT_208s0040g00530	protein mp7	;	-
Cluster 7	VIT_208s0040g00590	thioredoxin-related protein	F:zinc ion binding;	-
Cluster 7	VIT_208s0040g02490	ras-like protein	P:small GTPase mediated signal transduction; C:vacuole; F:GTP binding; C:plasma membrane; P:ethylene mediated signaling pathway; F:GTPase activity; ; P:intracellular protein transport;	-
Cluster 7	VIT_208s0040g02590	bipolar kinesin krp-	; C:microtubule associated complex; C:plasma membrane; F:ATP binding; C:nucleus; P:microtubule nucleation; F:microtubule motor activity; C:microtubule	-
Cluster 7	VIT_208s0040g02850	rna recognition motif and cchc-type zinc finger domain-containing protein	; F:zinc ion binding; ; ; P:photoperiodism, flowering; P:production of siRNA involved in RNA interference; C:cytosol; F:nucleic acid binding; P:spliceosomal complex assembly; ; P:positive regulation of transcription, DNA-dependent; P:post-translational protein modification	-
Cluster 7	VIT_208s0040g02870	protein	; ; C:mitochondrion	-
Cluster 7	VIT_208s0040g02920	pentatricopeptide repeat-containing protein	C:mitochondrion;	-
Cluster 7	VIT_208s0007g00340	kinesin-like protein kif22-like	P:regulation of DNA replication; ; ; C:chloroplast; P:floral organ formation; C:microtubule; F:microtubule motor activity; F:DNA binding; C:microtubule associated complex; P:regulation of flower development; ; F:ATP binding;	-
Cluster 7	VIT_208s0007g00420	protein kinase chloroplast	P:protein autophosphorylation; F:protein serine/threonine kinase activity; C:nucleolus; F:ATP binding; ; C:cytoplasm; P:defense response to fungus; C:plasma membrane; P:serine family amino acid metabolic process	EC:2.7.11
Cluster 7	VIT_208s0007g00760	pathogenesis-related thaumatin-like protein	; C:extracellular region; ;	-
Cluster 7	VIT_208s0007g00940	uncharacterized basic helix-loop-helix protein ag050-like	F:protein dimerization activity; ;	-
Cluster 7	VIT_208s0007g02630	short chain alcohol	; F:androstan-3-alpha,17-beta-diol dehydrogenase activity; ; C:plastid; ; ; P:bile acid biosynthetic process; P:C21-steroid hormone metabolic process	EC:1.1.1.53
Cluster 7	VIT_208s0007g02655	transmembrane protein84c-like		-
Cluster 7	VIT_208s0007g02830	protein trichome birefringence-like 9	C:chloroplast	-
Cluster 7	VIT_208s0007g02900	peptidyl-prolyl cis-trans isomerase-like	P:protein folding; ; C:cytosol; F:peptidyl-prolyl cis-trans isomerase activity	EC:5.2.1.8
Cluster 7	VIT_208s0007g03220	at5g03870	C:plasmodesma; F:electron carrier activity; P:cell redox homeostasis; P:anther development; ;	-
Cluster 7	VIT_208s0007g03530	zinc finger protein	F:DNA binding; F:zinc ion binding	-
Cluster 7	VIT_208s0007g03600	serine threonine-protein kinase kipk-like	; ; C:cytoplasm; P:meristem development; P:RNA processing; P:protein phosphorylation; F:protein serine/threonine kinase activity; P:cell cycle process; C:plasma membrane; C:nucleus; F:ATP binding; P:regulation of gene expression, epigenetic; ; P:serine family amino acid metabolic process	EC:2.7.11
Cluster 7	VIT_208s0007g03860	pan domain-containing protein	C:endosome; P:oligopeptide transport; C:Golgi apparatus; ; F:carbohydrate binding; C:plasma membrane; ; P:recognition of pollen; C:trans-Golgi network	-
Cluster 7	VIT_208s0007g03970	peroxiredoxin-like protein	P:defense response to bacterium; ; C:plant-type cell wall; ; ; C:chloroplast stroma; C:thylakoid; ; P:peroxidase reaction; P:response to oxidative stress	-
Cluster 7	VIT_208s0007g04700	phosphatidylinositol-4-phosphate 5-kinase 9	P:phosphatidylinositol phosphorylation; P:carbohydrate metabolic process; ; ; F:ATP binding; P:cellular amino acid metabolic process; ; C:nucleus; C:cytosol	-
Cluster 7	VIT_208s0007g04780	tonoplast intrinsic protein	C:plant-type vacuole membrane; ; P:water transport; ; P:gibberellic acid mediated signaling pathway; C:protein storage vacuole; ; ; ; ; P:phenylpropanoid metabolic process; P:hyperosmotic response; P:Golgi organization; P:glycolysis; P:polyamine catabolic process; P:cellular modified amino acid biosynthetic process; P:response to cadmium ion; P:response to cold; C:central vacuole; P:response to a…	-
Cluster 7	VIT_208s0007g04820	probable pectate lyase2-like	F:pectate lyase activity; ; C:plasma membrane; P:cell wall modification involved in multidimensional cell growth; ;	EC:4.2.2.2
Cluster 7	VIT_208s0007g05500	condensin complex subunit	; P:epidermal cell fate specification; F:nucleic acid binding; P:mitotic chromosome condensation; C:condensin complex; ; ; C:nucleus	-
Cluster 7	VIT_208s0007g05560	protein	P:mitochondrion organization; ; C:peroxisome; ; ; ; C:chloroplast; C:mitochondrion	-
Cluster 7	VIT_208s0007g05780	rna-directed dna polymerase (reverse transcriptase)	F:RNA-directed DNA polymerase activity; P:RNA-dependent DNA replication; F:RNA binding; P:mRNA processing; C:chloroplast; C:mitochondrion	EC:2.7.7.49
Cluster 7	VIT_208s0007g06230	ti7 domain-containing protein	; ; C:plastid outer membrane; C:mitochondrial respiratory chain complex I; ; C:mitochondrial inner membrane presequence translocase complex; ; ; P:photorespiration; ;	-
Cluster 7	VIT_208s0007g06390	enoyl-acp reductase	F:copper ion binding; P:fatty acid biosynthetic process; ; ; ; C:thylakoid; ; C:chloroplast stroma; ; C:fatty acid synthase complex; P:acyl-carrier-protein biosynthetic process	-
Cluster 7	VIT_208s0007g06520	actin	; P:root hair elongation; C:cytoskeleton; F:ATP binding; C:cytoplasm; C:nucleus; C:plasma membrane	-
Cluster 7	VIT_208s0007g06690	protein	C:mitochondrion;	-
Cluster 7	VIT_208s0007g06740	e3 ubiquitin-protein ligase sinat2	; P:multicellular organismal development; ; ; F:ubiquitin-protein ligase activity; C:nucleus; F:zinc ion binding; C:mitochondrion	EC:6.3.2.19
Cluster 7	VIT_208s0007g07070	dead-box atp-dependent rna helicase 37-like	C:nucleolus; F:ATP-dependent helicase activity; F:nucleic acid binding; C:peroxisome; C:plasma membrane; F:ATP binding; C:chloroplast	-
Cluster 7	VIT_208s0007g07090	phosphatidic acid phosphatase family protein	C:endoplasmic reticulum membrane; P:sphingolipid metabolic process; P:stomatal closure; P:response to abscisic acid stimulus; C:extracellular region; F:sphingosine-1-phosphate phosphatase activity	-
Cluster 7	VIT_208s0007g07370	adenylyl-sulfate kinase chloroplastic-like	C:cytosol; F:adenylylsulfate kinase activity; ; ; F:aspartate kinase activity; F:ATP binding; P:male gamete generation; ; F:2-alkenal reductase [NAD(P)] activity; ; ; C:chloroplast; ; P:glycine metabolic process; P:L-serine metabolic process; P:threonine metabolic process; P:lysine biosynthetic process	EC:1.3.1.74; EC:2.7.2.4; EC:2.7.1.25
Cluster 7	VIT_208s0007g07580	myb family transcription factor	F:DNA binding; F:chromatin binding; C:chromatin	-
Cluster 7	VIT_208s0007g07600	pyruvate kinase	C:cytosol; ; F:potassium ion binding; C:mitochondrion; ; F:ATP binding; F:pyruvate kinase activity; F:magnesium ion binding; P:glycolysis; ; P:gluconeogenesis; P:amino acid transport; ;	EC:2.7.1.40
Cluster 7	VIT_208s0007g07700	uncharacterized protein c4orf29 homolog	C:extracellular region	-
Cluster 7	VIT_208s0007g07960	chaperone protein dnaj 6	P:sepal formation; P:protein phosphorylation; ; ; F:protein serine/threonine kinase activity; P:protein folding; ; F:ATP binding; ; C:cytoplasm; P:response to stress; P:serine family amino acid metabolic process	EC:2.7.11
Cluster 7	VIT_208s0007g08500	60s ribosomal export protein nmd3-like	C:cytosol; P:endoplasmic reticulum organization; ; P:secondary cell wall biogenesis; C:nucleus	-
Cluster 7	VIT_208s0007g08520	protein	P:response to jasmonic acid stimulus; P:intracellular signal transduction; F:cysteine-type peptidase activity; P:response to fungus; ; P:jasmonic acid biosynthetic process; P:proteolysis; ; P:endoplasmic reticulum unfolded protein response; P:abscisic acid mediated signaling pathway	EC:3.4
Cluster 7	VIT_208s0007g08530	uncharacterized protein	C:trans-Golgi network; ; C:Golgi apparatus; C:endosome; C:nucleus; C:chloroplast;	-
Cluster 7	VIT_208s0007g08900	zeatin o-glucosyltransferase-like	; ;	-
Cluster 7	VIT_209s0002g00260	uncharacterized protein lo00854504	F:RNA-directed DNA polymerase activity; ; P:RNA-dependent DNA replication; F:RNA binding	EC:2.7.7.49
Cluster 7	VIT_209s0002g00320	pectin methylesterase	P:indoleacetic acid biosynthetic process; F:aspartyl esterase activity; F:pectinesterase activity; P:cell wall modification; C:plant-type cell wall; P:glycine catabolic process; F:enzyme inhibitor activity; P:negative regulation of catalytic activity; P:pectin catabolic process; P:tryptophan catabolic process; C:cytoplasm; P:response to nematode; C:plasma membrane; C:apoplast; P:starch metabolic …	EC:3.1.1.11
Cluster 7	VIT_209s0002g00740	uncharacterized protein	C:plasma membrane	-
Cluster 7	VIT_209s0002g02290	beta-galactosidase7	; ; ; F:beta-galactosidase activity; ; ; P:xylan biosynthetic process; P:hydrogen peroxide biosynthetic process; C:apoplast; ; P:glycosaminoglycan catabolic process; P:glycosphingolipid metabolic process; ; P:glycerolipid metabolic process	EC:3.2.1.23
Cluster 7	VIT_209s0002g02680	early flowering 3	; ; F:RNA binding; P:RNA processing; P:regulation of biological process; P:single-organism cellular process; P:anatomical structure development; P:response to abiotic stimulus; P:single-multicellular organism process	-
Cluster 7	VIT_209s0002g02743	protein	C:nucleolus; P:protein import into nucleus; ; C:nuclear envelope; F:protein transporter activity; C:cytosol; ; F:binding	-
Cluster 7	VIT_209s0002g03440	type receptor kinase	; C:plasma membrane; P:protein phosphorylation; F:ATP binding; P:microtubule nucleation; ; F:protein serine/threonine kinase activity; P:serine family amino acid metabolic process	EC:2.7.11
Cluster 7	VIT_209s0002g03740	homeobox-leucine zipper protein athb5	P:cellular response to nitrogen starvation; ; ; P:polarity specification of adaxial/abaxial axis; P:positive regulation of cell differentiation; ; P:regulation of transcription, DNA-dependent; ; ; P:leaf morphogenesis; ; P:positive regulation of cell proliferation; P:integument development; F:sequence-specific DNA binding; P:root hair cell differentiation; P:determination of dorsal identity; F:se…	-
Cluster 7	VIT_209s0002g03846	probable disease resistance protein at5g63020-like	P:defense response; ; F:nucleic acid binding; F:ATP binding; ; F:zinc ion binding;	-
Cluster 7	VIT_209s0002g03930	tcp cpn60 chaperonin family protein	; C:apoplast; ; ; ; C:cytosolic ribosome; C:Golgi apparatus; C:nucleolus; C:chloroplast stroma; ; P:chloroplast organization; ; P:response to cold; P:protein refolding; C:plasma membrane; F:ATP binding; ; P:systemic acquired resistance; C:mitochondrion	-
Cluster 7	VIT_209s0002g04020	aquaporin tip2	; ; ; C:plasmodesma; ; ; ; ; C:plant-type vacuole membrane; C:plant-type cell wall; P:methylammonium transmembrane transport; ; ; P:water transport; C:protein storage vacuole; P:Golgi organization; C:central vacuole; P:cellular cation homeostasis; C:Golgi apparatus; C:plasma membrane	-
Cluster 7	VIT_209s0002g04060	wd repeat-containing protein	F:RNA binding; C:mitochondrion; P:regulation of transcription, DNA-dependent; ; ; P:serine family amino acid metabolic process; ;	-
Cluster 7	VIT_209s0002g05530	pleiotropic drug resistance protein-like	; P:ATP catabolic process; ; F:ATP binding; ; ; C:plasma membrane	-
Cluster 7	VIT_209s0002g05700	phototropic-responsive nph3 family protein	; P:blue light signaling pathway; ; P:phototropism; P:maltose metabolic process	-
Cluster 7	VIT_209s0002g06000	cytochrome c oxidase subunit vb	; F:zinc ion binding; ; F:cobalt ion binding; P:aerobic respiration; C:chloroplast thylakoid membrane; ;	-
Cluster 7	VIT_209s0002g06290	uncharacterized protein	C:chloroplast	-
Cluster 7	VIT_209s0002g06880	glucan endo- -beta-glucosidase	; F:glucan endo-1,3-beta-D-glucosidase activity; ; P:starch metabolic process; P:sucrose metabolic process	EC:3.2.1.39
Cluster 7	VIT_209s0002g06970	palmitoyl-monogalactosyldiacylglycerol delta-7 desaturase	F:16:0 monogalactosyldiacylglycerol desaturase activity; ; P:phosphatidylglycerol biosynthetic process; P:unsaturated fatty acid biosynthetic process; F:ATP-dependent helicase activity; F:stearoyl-CoA 9-desaturase activity; ; ; ; ; C:chloroplast; ; F:nucleic acid binding; ; C:thylakoid; F:ATP binding;	EC:1.14.19.1
Cluster 7	VIT_209s0002g07060	pt-like tyrosine-protein kinase at35890-like	C:plasma membrane; ; P:protein phosphorylation; F:ATP binding; F:protein serine/threonine kinase activity; P:serine family amino acid metabolic process	EC:2.7.11
Cluster 7	VIT_209s0002g07340	protein	C:cytosol; F:protein dimerization activity; F:DNA binding;	-
Cluster 7	VIT_209s0002g07880	pyrophosphate-energized vacuolar membrane proton	; ; C:mitochondrion; ; P:auxin polar transport; ; ; F:prephenate dehydrogenase (NADP+) activity; C:plant-type vacuole membrane; F:prephenate dehydrogenase activity; F:inorganic diphosphatase activity; ; P:leaf development; F:2-alkenal reductase [NAD(P)] activity; ; ; F:hydrogen-translocating pyrophosphatase activity; C:plasma membrane; ; P:L-phenylalanine biosynthetic process;	EC:3.6.1.1; EC:1.3.1.74; EC:1.3.1.13; EC:1.3.1.12
Cluster 7	VIT_209s0002g08030	arogenate dehydrogenase	; C:mitochondrion; ; F:prephenate dehydrogenase (NADP+) activity; F:prephenate dehydrogenase activity; ; P:threonine catabolic process; C:chloroplast; ; P:L-phenylalanine biosynthetic process	EC:1.3.1.13; EC:1.3.1.12
Cluster 7	VIT_209s0002g08070	arogenate dehydrogenase	; ; F:prephenate dehydrogenase (NADP+) activity; F:prephenate dehydrogenase activity; ; P:threonine catabolic process; C:chloroplast; ; P:L-phenylalanine biosynthetic process	EC:1.3.1.13; EC:1.3.1.12
Cluster 7	VIT_209s0002g08460	8-amino-7-oxononanoate synthase	; ; F:transaminase activity; C:cytosol; ; C:mitochondrion	-
Cluster 7	VIT_200s0203g00060	pap-specific mitochondrial-like	P:phosphatidylinositol phosphorylation; P:sulfur compound metabolic process; ; ; C:chloroplast; C:mitochondrion	-
Cluster 7	VIT_200s0207g00270	protein disulfide-isomerase	P:glycerol ether metabolic process; P:electron transport chain; ; P:cell redox homeostasis; F:electron carrier activity; ; ; C:chloroplast thylakoid membrane; C:chloroplast stroma; ; ; ;	-
Cluster 7	VIT_200s0227g00090	disease resistance protein at34460-like		-
Cluster 7	VIT_200s0229g00080	uncharacterized protein	C:mitochondrion; C:plasma membrane	-
Cluster 7	VIT_200s0233g00030	trehalose-6-phosphate phosphatase	F:trehalose-phosphatase activity; C:cytoplasm; P:trehalose biosynthetic process; P:starch metabolic process; P:sucrose metabolic process	EC:3.1.3.12
Cluster 7	VIT_200s0238g00090	tmv resistance protein n-like	P:defense response; ; C:intracellular;	-
Cluster 7	VIT_200s0250g00040	dna binding protein	F:DNA binding	-
Cluster 7	VIT_200s0260g00060	fk506 binding-like protein	P:protein folding; C:vacuole; F:FK506 binding; ; C:chloroplast; ; ; C:endoplasmic reticulum; F:peptidyl-prolyl cis-trans isomerase activity	EC:5.2.1.8
Cluster 7	VIT_200s0262g00090	cysteine-rich receptor-like protein kinase	C:vacuole; C:plasma membrane; P:protein phosphorylation; F:ATP binding; P:response to abscisic acid stimulus; F:protein serine/threonine kinase activity; P:serine family amino acid metabolic process	EC:2.7.11
Cluster 7	VIT_200s0274g00050	uncharacterized protein	C:chloroplast	-
Cluster 7	VIT_200s0324g00070	udp-glycosyltransferase 85a2	; F:cis-zeatin O-beta-D-glucosyltransferase activity; F:trans-zeatin O-beta-D-glucosyltransferase activity;	EC:2.4.1.215; EC:2.4.1.203
Cluster 7	VIT_200s0333g00060	uncharacterized protein		-
Cluster 7	VIT_200s0333g00070	uncharacterized protein	C:phragmoplast; C:HAUS complex; ; ; C:nucleus;	-
Cluster 7	VIT_200s0335g00090	disease resistance protein at34460-like	P:defense response;	-
Cluster 7	VIT_200s0340g00040	beta-hexosaminidase subunit b2-like	F:beta-N-acetylhexosaminidase activity; C:plant-type cell wall; P:carbohydrate metabolic process; ; ; C:plasma membrane; ; P:glycosaminoglycan catabolic process; P:amino sugar metabolic process	EC:3.2.1.52
Cluster 7	VIT_200s0357g00060	glucan -beta-glucosidase	P:carbohydrate metabolic process; F:hydrolase activity, hydrolyzing O-glycosyl compounds; ;	-
Cluster 7	VIT_200s0370g00020	clathrin light chain-like	; ; ; ; P:intracellular protein transport;	-
Cluster 7	VIT_200s0389g00040	cytochrome p450	; F:electron carrier activity; F:monooxygenase activity; F:iron ion binding; F:heme binding; ; C:endoplasmic reticulum; ; P:indole biosynthetic process;	-
Cluster 7	VIT_200s0392g00050	probable leucine-rich repeat receptor-like serine threonine-protein kinase at55730-like	; P:response to cold; F:ATP binding; ; ; F:MAP kinase kinase kinase activity; C:plasma membrane; ; P:serine family amino acid metabolic process	EC:2.7.11.25; EC:2.7.11
Cluster 7	VIT_200s0407g00040	ribosomal protein s5 domain 2-like family protein	; ;	-
Cluster 7	VIT_200s0432g00020	uncharacterized protein at2g24330-like	F:RNA binding; ; P:RNA-dependent DNA replication; F:RNA-directed DNA polymerase activity; P:cell morphogenesis; ; C:endoplasmic reticulum; C:nucleus; P:protein N-linked glycosylation	EC:2.7.7.49
Cluster 7	VIT_200s0434g00080	aspartyl protease family protein	; C:extracellular region; P:amino acid transport; P:proteolysis;	-
Cluster 7	VIT_200s0434g00090	aspartyl protease family protein	F:metal ion binding; P:response to oxidative stress; ; F:heme binding; ; P:amino acid transport; ; P:proteolysis; ; P:peroxidase reaction	-
Cluster 7	VIT_200s0527g00020	vq motif-containing protein	P:regulation of transcription, DNA-dependent; F:sequence-specific DNA binding; ; F:sequence-specific DNA binding transcription factor activity; C:transcription factor complex; P:regulation of transcription, DNA-dependent	-
Cluster 7	VIT_200s0540g00020	class v	F:chitinase activity; P:carbohydrate metabolic process; P:chitin catabolic process; ; P:protein phosphorylation; F:ATP binding; F:protein serine/threonine kinase activity; ; ; P:serine family amino acid metabolic process	EC:3.2.1.14; EC:2.7.11
Cluster 7	VIT_200s0662g00020	uncharacterized protein	C:nucleus	-
Cluster 7	VIT_200s0682g00020	dna helicase-like protein	; P:gluconeogenesis; P:DNA duplex unwinding; ; ; P:regulation of chromosome organization; ; ; C:chloroplast; P:negative regulation of transcription, DNA-dependent; C:nucleolus; P:digestive tract development; P:ATP catabolic process; P:sister chromatid cohesion; F:ATP binding; P:regulation of heart growth; ; ; ; ; C:replication fork	-
Cluster 7	VIT_200s0734g00020	gtp-binding protein	C:mitochondrion; F:GTP binding	-
Cluster 7	VIT_200s0762g00040	g-type lectin s-receptor-like serine threonine-protein kinase a1330-like	C:plasma membrane; P:protein autophosphorylation; P:recognition of pollen; F:ATP binding; F:protein serine/threonine kinase activity; ; P:serine family amino acid metabolic process	EC:2.7.11
Cluster 7	VIT_200s0984g00005	cdpk-related kinase	F:calcium ion binding; P:protein phosphorylation; F:ATP binding; F:protein serine/threonine kinase activity; P:serine family amino acid metabolic process	EC:2.7.11
Cluster 7	VIT_202s0234g00050	embryonic flower 2	; ; F:zinc ion binding; P:regulation of gene expression by genetic imprinting; ; C:nucleus;	-
Cluster 7	VIT_202s0025g00080	uncharacterized protein lo002585	C:intracellular; F:DNA binding;	-
Cluster 7	VIT_202s0025g00260	probable polygalacturonase-like	C:extracellular region; ; F:polygalacturonase activity; ; P:starch metabolic process; P:sucrose metabolic process	EC:3.2.1.15
Cluster 7	VIT_202s0025g00400	g-patch domain-containing protein	C:nucleus; F:nucleic acid binding	-
Cluster 7	VIT_202s0025g00840	uncharacterized protein at5g620-like	; F:catalytic activity; C:chloroplast; C:plasma membrane	-
Cluster 7	VIT_202s0025g00970	abc transporter c family member0-like	P:transmembrane transport; ; ; F:ATPase activity, coupled to transmembrane movement of substances; P:ATP catabolic process; F:ATP binding; F:2-alkenal reductase [NAD(P)] activity; C:plasma membrane	EC:1.3.1.74
Cluster 7	VIT_202s0025g02000	plastid ribosomal protein	; C:ribosome; ; F:structural constituent of ribosome; ; P:ribosome biogenesis; C:chloroplast thylakoid membrane	-
Cluster 7	VIT_202s0025g02070	protein nlp6-like	; ; P:regulation of transcription, DNA-dependent; F:DNA binding; ; F:sequence-specific DNA binding transcription factor activity; ; ; C:transcription factor complex; P:regulation of transcription, DNA-dependent	-
Cluster 7	VIT_202s0025g02080	bidirectional sugar transporter sweet4-like	C:integral to plasma membrane; ; P:carbohydrate transport; C:chloroplast	-
Cluster 7	VIT_202s0025g02270	btb poz domain-containing protein at3g05675-like		-
Cluster 7	VIT_202s0025g02550	lea protein	; P:embryo development ending in seed dormancy; C:plastid	-
Cluster 7	VIT_202s0025g02830	glycosyltransferase-like protein	F:galactosylxylosylprotein 3-beta-galactosyltransferase activity; ; ; P:protein glycosylation; P:methylation-dependent chromatin silencing; ; C:Golgi apparatus; P:chondroitin sulfate biosynthetic process	EC:2.4.1.134
Cluster 7	VIT_202s0025g02880	protein	F:identical protein binding; F:serine-type endopeptidase activity; ; P:proteolysis; P:negative regulation of catalytic activity	EC:3.4.21
Cluster 7	VIT_202s0025g03000	b3 domain-containing transcription factor ng-like	P:regulation of transcription, DNA-dependent; P:flower development; F:DNA binding; F:sequence-specific DNA binding transcription factor activity; P:leaf development; C:transcription factor complex; P:regulation of transcription, DNA-dependent	-
Cluster 7	VIT_202s0025g03030	ring u-box domain-containing protein	F:zinc ion binding;	-
Cluster 7	VIT_202s0025g03090	uncharacterized protein	P:rRNA processing; C:mitochondrion	-
Cluster 7	VIT_202s0025g03450	myc-like anthocyanin regulatory protein	F:protein dimerization activity	-
Cluster 7	VIT_202s0025g03500	protein	; F:DNA binding	-
Cluster 7	VIT_202s0025g03540	beta chain	; F:GTP binding; C:chloroplast; ; ; C:microtubule; ; P:response to cadmium ion; P:response to cold; F:GTPase activity; ; C:plasma membrane; F:structural constituent of cytoskeleton	-
Cluster 7	VIT_202s0025g04220	myb-related protein 3r-like	F:DNA binding; C:plastid; F:chromatin binding; C:chromatin	-
Cluster 7	VIT_202s0025g04380	f-box family protein	; F:carbohydrate binding; C:nucleus;	-
Cluster 7	VIT_202s0025g04530	nuclear rna polymerase a	P:methylation-dependent chromatin silencing; ; P:cell-cell signaling; F:DNA-directed RNA polymerase activity; ; ; P:amine metabolic process; ; P:DNA methylation; ; F:DNA binding; P:DNA-dependent transcription, elongation; ; F:quinone binding; ; F:copper ion binding; ; C:nucleolus; ; P:pyrimidine nucleobase metabolic process	EC:2.7.7.6
Cluster 7	VIT_202s0025g04600	protein	P:negative regulation of catalytic activity; P:proteolysis; F:identical protein binding; F:serine-type endopeptidase activity	EC:3.4.21
Cluster 7	VIT_202s0025g04920	protein	; C:ribosome; ; ; P:cellulose metabolic process; F:structural constituent of ribosome; ; P:mRNA processing; P:plant-type cell wall biogenesis; C:plasma membrane; P:ribosome biogenesis;	-
Cluster 7	VIT_202s0236g00060	uncharacterized protein lo008534	P:lipid transport	-
Cluster 7	VIT_202s0033g00290	isoflavone reductase homolog	F:2'-hydroxyisoflavone reductase activity; P:lignan biosynthetic process; ; ;	EC:1.3.1.45
Cluster 7	VIT_202s0087g00800	pinus taeda anonymous locus 04385_02 genomic sequence	C:nucleus; C:chloroplast	-
Cluster 7	VIT_202s0087g00840	white-brown-complex abc transporter family	; P:ATP catabolic process; F:ATP binding; ;	-
Cluster 7	VIT_203s0038g00350	kinesin-related protein	F:microtubule motor activity; C:microtubule associated complex; P:starch metabolic process; F:zinc ion binding; C:microtubule; P:circadian rhythm; F:ATP binding; ; ; C:chloroplast;	-
Cluster 7	VIT_203s0038g00820	polyprenol reductase 2	; F:3-oxo-5-alpha-steroid 4-dehydrogenase activity; C:endoplasmic reticulum; C:Golgi apparatus; P:bile acid biosynthetic process; P:androgen metabolic process;	EC:1.3.99.5
Cluster 7	VIT_203s0038g00960	protein af-9 homolog	; C:mitochondrion; P:regulation of histone H4 acetylation; P:regulation of transcription, DNA-dependent; ; C:chloroplast; C:nucleus	-
Cluster 7	VIT_203s0038g02050	disease resistance response protein 206	P:defense response; P:lignan biosynthetic process	-
Cluster 7	VIT_203s0038g02380	rac-like gtp-binding protein arac3	P:auxin mediated signaling pathway; F:GTP binding; C:site of polarized growth; ; F:sphingomyelin phosphodiesterase activity; ; P:RNA splicing, via endonucleolytic cleavage and ligation; ; C:phragmoplast; ; C:plasma membrane; P:microtubule cytoskeleton organization; P:small GTPase mediated signal transduction; P:methionine biosynthetic process; ; F:GTPase activity; P:regulation of actin filament p…	EC:3.1.4.12
Cluster 7	VIT_203s0038g02390	ubiquitin-conjugating enzyme e20	; P:fatty acid beta-oxidation; ; P:membrane fusion; ; ; C:cytoplasm; ; P:DNA endoreduplication; F:ubiquitin-protein ligase activity; ; ; ; C:plasma membrane; C:nucleus; F:ATP binding; P:proteasome assembly	EC:6.3.2.19
Cluster 7	VIT_203s0038g02480	sk-like protein	C:cytoplasm; C:nucleolus;	-
Cluster 7	VIT_203s0038g02590	26s proteasome regulatory subunit	; ; P:fatty acid beta-oxidation; ; P:embryo development ending in seed dormancy; P:toxin catabolic process; ; ; C:cytosol; ; P:DNA endoreduplication; P:regulation of catalytic activity; C:plasmodesma; C:plasma membrane; C:nucleus; F:enzyme regulator activity;	-
Cluster 7	VIT_203s0038g02650	protein phosphatase	C:protein serine/threonine phosphatase complex; F:metal ion binding; F:protein serine/threonine phosphatase activity; P:protein dephosphorylation; ; C:mitochondrion	-
Cluster 7	VIT_203s0038g02800	g2 mitotic-specific cyclin	P:methylation-dependent chromatin silencing; ; ; P:regulation of DNA replication; ; ; P:cell proliferation; ; ; P:regulation of cyclin-dependent protein serine/threonine kinase activity; ; P:DNA methylation; P:mitosis; F:ubiquitin-protein ligase activity; ; P:DNA replication initiation; C:nucleus	EC:6.3.2.19
Cluster 7	VIT_203s0038g02820	protein	C:endosome; ; C:Golgi apparatus; ; P:ceramide metabolic process; C:trans-Golgi network; C:mitochondrion	-
Cluster 7	VIT_203s0038g03620	rop guanine nucleotide exchange factor	; C:plastid; P:multidimensional cell growth; ; P:pattern specification process; ; ; P:root hair elongation; P:asymmetric cell division; ; ; P:regulation of pollen tube growth; P:auxin polar transport; F:Rho guanyl-nucleotide exchange factor activity; C:nucleus; ; ; P:regulation of GTPase activity	-
Cluster 7	VIT_203s0038g03660	u-box domain-containing protein5-like	P:membrane fusion; P:pollen tube development; ; F:ubiquitin-protein ligase activity; C:nucleus; ; ; P:actin filament-based movement;	EC:6.3.2.19
Cluster 7	VIT_203s0038g03860	protein exordium like 5	C:extracellular region; C:plant-type cell wall;	-
Cluster 7	VIT_203s0038g03990	cmp-sialic acid	P:transmembrane transport; P:glucose catabolic process; ; ; C:endosome; F:DNA binding; F:protein dimerization activity; C:trans-Golgi network; P:carbohydrate transport; ; ; C:plasma membrane; F:nucleotide-sugar transmembrane transporter activity	-
Cluster 7	VIT_203s0038g04240	histone deacetylase	; F:NAD-dependent histone deacetylase activity (H3-K9 specific); P:histone H3 deacetylation; ; ; ; P:histone H4 deacetylation; P:negative regulation of transcription, DNA-dependent; P:regulation of multicellular organismal development; F:nucleic acid binding; P:DNA mediated transformation; F:NAD-dependent histone deacetylase activity (H3-K18 specific); F:NAD-dependent histone deacetylase activity…	EC:3.5.1.98
Cluster 7	VIT_203s0038g04450	ocs element-binding	P:response to sucrose stimulus; P:regulation of transcription, DNA-dependent; ; F:sequence-specific DNA binding; F:sequence-specific DNA binding transcription factor activity; F:protein heterodimerization activity; C:transcription factor complex; P:regulation of transcription, DNA-dependent	-
Cluster 7	VIT_203s0038g04560	40s ribosomal protein s25-2	; ; C:nucleolus; C:plasmodesma; F:structural constituent of ribosome; C:cytosolic small ribosomal subunit; C:vacuolar membrane; C:chloroplast; C:Golgi apparatus; C:plasma membrane; P:ribosome biogenesis	-
Cluster 7	VIT_203s0038g04680	isoflavone reductase homolog	P:response to cadmium ion; C:cytoplasm; ; ;	-
Cluster 7	VIT_203s0038g04690	isoflavone reductase homolog	P:response to cadmium ion;	-
Cluster 7	VIT_203s0038g04760	transcription factor bhlh63-like	; F:DNA binding; F:protein dimerization activity; F:sequence-specific DNA binding transcription factor activity; ; C:transcription factor complex; P:regulation of transcription, DNA-dependent	-
Cluster 7	VIT_203s0063g00340	cold regulated protein 27	P:response to abiotic stimulus	-
Cluster 7	VIT_203s0063g00390	as-like protein	P:sphingoid biosynthetic process; ; ; ; P:long-chain fatty acid biosynthetic process; P:response to molecule of fungal origin; C:endoplasmic reticulum membrane; C:Golgi apparatus; C:plasma membrane; ; F:RNA binding; F:RNA-directed DNA polymerase activity; P:RNA-dependent DNA replication; P:glycosphingolipid metabolic process; P:acyl-carrier-protein biosynthetic process	EC:2.7.7.49
Cluster 7	VIT_203s0063g00580	rad54-like protein	P:telomere maintenance in response to DNA damage; ; ; F:zinc ion binding; ; P:double-strand break repair via synthesis-dependent strand annealing; ; ; F:helicase activity; ; P:mitosis; F:DNA binding; P:regulation of telomere maintenance; ; ; ; P:positive regulation of transcription, DNA-dependent; P:post-translational protein modification; C:nucleus; F:ATP binding	-
Cluster 7	VIT_203s0063g00620	b3 domain-containing protein os06g94400-like	F:DNA binding; C:nucleus; P:regulation of transcription, DNA-dependent	-
Cluster 7	VIT_203s0063g00670	cyclin dependent kinase inhibitor	P:mitotic cell cycle; P:negative regulation of cyclin-dependent protein serine/threonine kinase activity; P:cell cycle arrest; ; ; ; ; P:DNA endoreduplication; F:cyclin binding	-
Cluster 7	VIT_203s0063g00750	probable carboxylesterase 2-like	F:retinyl-palmitate esterase activity; ; ; F:methyl jasmonate esterase activity; F:methyl indole-3-acetate esterase activity; P:retinol metabolic process	EC:3.1.1
Cluster 7	VIT_203s0063g00860	serine carboxypeptidase-like protein	; ; P:proteolysis	-
Cluster 7	VIT_203s0063g02090	upf0496 protein at4g34320-like	C:peroxisome; ; C:plastid	-
Cluster 7	VIT_203s0063g02480	guanine nucleotide-binding protein subunit beta-2-like	P:seed germination; ; P:jasmonic acid mediated signaling pathway; ; C:Cul4-RING ubiquitin ligase complex; P:organ morphogenesis; ; P:endoplasmic reticulum unfolded protein response; ; P:lateral root development; F:histone acetyltransferase activity; ; P:response to ethylene stimulus; ; C:endoplasmic reticulum; C:plasma membrane; ; P:acyl-carrier-protein biosynthetic process	EC:2.3.1.48
Cluster 7	VIT_203s0088g00280	ribosomal rna small subunit methyltransferase e	P:ubiquinone biosynthetic process; P:rRNA processing; P:methylation; C:chloroplast; ; C:mitochondrion	-
Cluster 7	VIT_203s0088g00370	protein	; C:nucleus; C:plastid; C:mitochondrion	-
Cluster 7	VIT_203s0088g00620	uncharacterized protein	C:plasma membrane	-
Cluster 7	VIT_203s0038g00830	protein argonaute 7-like	F:translation initiation factor activity; ; ; ; ; ; P:regulation of development, heterochronic; ; ; C:ribosome; P:regulation of translational initiation	-
Cluster 7	VIT_204s0008g00450	haloacid dehalogenase-like hydrolase-like	F:metal ion binding; ; ; F:metalloendopeptidase activity; C:chloroplast; C:mitochondrion	EC:3.4.24
Cluster 7	VIT_204s0008g02250	fiddlehead-like protein	; P:fatty acid biosynthetic process; P:response to cold; P:very long-chain fatty acid metabolic process; P:cuticle development; ; C:nucleus; C:endoplasmic reticulum; ; ;	-
Cluster 7	VIT_204s0008g02460	plasma membrane atpase 4 isoform	; ; F:hydrogen-exporting ATPase activity, phosphorylative mechanism; C:vacuole; ; F:metal ion binding; P:ATP biosynthetic process; P:response to abscisic acid stimulus; P:ATP catabolic process; C:plasma membrane; C:nucleus; F:ATP binding; ;	EC:3.6.3.6
Cluster 7	VIT_204s0008g02500	actin associated protein	C:plastid	-
Cluster 7	VIT_204s0008g02580	vacuolar h+-atpase catalytic subunit	C:plant-type vacuole; C:vacuolar membrane; ; ; ; ; F:proton-transporting ATP synthase activity, rotational mechanism; ; ; P:Golgi organization; P:pollen development; P:ATP catabolic process; C:plasma membrane; F:ATP binding; ; ; C:proton-transporting ATP synthase complex	-
Cluster 7	VIT_204s0008g02590	selenium binding protein	P:cell redox homeostasis; F:selenium binding; C:nucleus	-
Cluster 7	VIT_204s0008g02760	uncharacterized protein	C:mitochondrion	-
Cluster 7	VIT_204s0008g02970	tetratricopeptide repeat protein 7a-like	; ; C:nucleus;	-
Cluster 7	VIT_204s0008g03220	monoglyceride lipase	C:cytoplasm; P:hyperosmotic salinity response; ; P:response to cold; ; P:response to abscisic acid stimulus; F:acylglycerol lipase activity; ; P:glycerolipid metabolic process	EC:3.1.1.23
Cluster 7	VIT_204s0008g03240	protein	P:protein phosphorylation; ; F:protein serine/threonine kinase activity; ; ; P:response to auxin stimulus; F:ATP binding; ; F:2-alkenal reductase [NAD(P)] activity; C:endoplasmic reticulum; C:plasma membrane; ; ; P:serine family amino acid metabolic process	EC:1.3.1.74; EC:2.7.11
Cluster 7	VIT_204s0008g03280	uncharacterized protein	P:defense response to bacterium; P:defense response to fungus; P:root development; ; C:mitochondrion	-
Cluster 7	VIT_204s0008g03400	ap2 erf domain-containing transcription factor	P:multidimensional cell growth; F:sequence-specific DNA binding; F:sequence-specific DNA binding transcription factor activity; P:positive regulation of transcription, DNA-dependent; C:transcription factor complex; P:regulation of transcription, DNA-dependent	-
Cluster 7	VIT_204s0008g03530	ankyrin repeat-containing		-
Cluster 7	VIT_204s0008g03570	uncharacterized protein	F:phospholipid binding;	-
Cluster 7	VIT_204s0008g03660	embyo flowering-like protein	P:cellular macromolecule metabolic process; P:multicellular organismal development; P:primary metabolic process; F:binding	-
Cluster 7	VIT_204s0008g04230	abc transporter g family member 32	P:cuticle development; ; ; P:drug transmembrane transport; P:ATP catabolic process; F:ATP binding; C:plasma membrane;	-
Cluster 7	VIT_204s0008g04260	protein	P:GPI anchor biosynthetic process; ; ; ; ; P:DNA endoreduplication; P:regulation of cyclin-dependent protein serine/threonine kinase activity; C:endoplasmic reticulum membrane; C:nucleus	-
Cluster 7	VIT_204s0008g04270	serine threonine protein phosphatase 2a 57 kda regulatory subunit b iota isoform	; ; ; F:binding	-
Cluster 7	VIT_204s0008g05050	pentatricopeptide repeat-containing protein	C:mitochondrion;	-
Cluster 7	VIT_204s0008g05420	xenotropic and polytropic murine leukemia virus receptor ids-	; P:negative regulation of transcription, DNA-dependent; C:nucleus; P:positive regulation of cellular response to phosphate starvation;	-
Cluster 7	VIT_204s0008g05450	phospholipase d	; F:phosphatidylinositol-4,5-bisphosphate binding; ; F:phospholipase D activity; C:vacuole; F:calcium ion binding; P:seed germination; P:phosphatidylcholine catabolic process; F:NAPE-specific phospholipase D activity; P:response to cadmium ion; C:endoplasmic reticulum; ; C:plasma membrane; P:positive regulation of abscisic acid mediated signaling pathway; C:nucleus; C:mitochondrion;	EC:3.1.4.4
Cluster 7	VIT_204s0008g05500	g-type lectin s-receptor-like serine threonine-protein kinase sd2-5-like	P:protein autophosphorylation; F:protein serine/threonine kinase activity; C:mitochondrion; ; F:ATP binding; P:recognition of pollen; ; F:carbohydrate binding; C:plasma membrane; P:serine family amino acid metabolic process	EC:2.7.11
Cluster 7	VIT_204s0008g05540	clathrin assembly protein	C:cytosol; ; F:1-phosphatidylinositol binding; P:regulation of transcription, DNA-dependent; P:clathrin coat assembly; F:clathrin binding; ; F:protein dimerization activity; F:2-alkenal reductase [NAD(P)] activity; P:auxin mediated signaling pathway; C:nucleus; C:plasma membrane	EC:1.3.1.74
Cluster 7	VIT_204s0008g06260	exosome complex exonuclease rrp42	; F:RNA binding; P:protein targeting to mitochondrion; P:endonucleolytic cleavage involved in rRNA processing; C:cytoplasm; ;	-
Cluster 7	VIT_204s0008g06290	probable lrr receptor-like serine threonine-protein kinase at4g380-like	; ; ; ; F:calcium ion binding; P:protein dephosphorylation	-
Cluster 7	VIT_204s0008g06300	receptor-like protein kinase	;	-
Cluster 7	VIT_204s0008g06790	protein	; ; C:chloroplast; ;	-
Cluster 7	VIT_204s0069g00260	glutamate receptor -like	F:extracellular-glutamate-gated ion channel activity; C:outer membrane-bounded periplasmic space; F:ionotropic glutamate receptor activity; ; ; P:ionotropic glutamate receptor signaling pathway; C:vacuole; P:response to nematode; P:synaptic transmission	-
Cluster 7	VIT_204s0069g00270	glutamate receptor -like	F:extracellular-glutamate-gated ion channel activity; C:outer membrane-bounded periplasmic space; F:ionotropic glutamate receptor activity; F:zinc ion binding; F:nucleic acid binding; ; ; P:ionotropic glutamate receptor signaling pathway; C:vacuole; ; P:response to nematode; P:synaptic transmission	-
Cluster 7	VIT_204s0069g00780	probable xyloglucan glycosyltransferase 5-like	P:cell wall biogenesis; ; C:Golgi apparatus; C:nucleus; P:cellulose biosynthetic process	-
Cluster 7	VIT_204s0079g00230	sucrose synthase 2-like	; ; P:biosynthetic process; ; P:sucrose metabolic process; P:starch metabolic process	-
Cluster 7	VIT_204s0079g00280	nac domain ipr0034	F:DNA binding; P:regulation of transcription, DNA-dependent	-
Cluster 7	VIT_204s0079g00520	armadillo beta-catenin-like repeat-containing protein	C:nucleus; C:mitochondrion;	-
Cluster 7	VIT_204s0079g00680	phytoene synthase	; ; C:chloroplast; P:steroid biosynthetic process;	-
Cluster 7	VIT_204s0043g00440	40s ribosomal protein s5	F:structural constituent of ribosome; C:plasmodesma; C:plasma membrane; F:RNA binding; ; C:vacuolar membrane; C:cytosolic small ribosomal subunit; C:chloroplast; ; P:ribosome biogenesis	-
Cluster 7	VIT_204s0023g00350	uncharacterized protein		-
Cluster 7	VIT_204s0023g00380	membrane protein	P:glucose catabolic process; ; P:cellulose biosynthetic process; ; ; C:Golgi apparatus	-
Cluster 7	VIT_204s0023g00505	auxin-induced protein0a5	P:auxin mediated signaling pathway; C:mitochondrion;	-
Cluster 7	VIT_204s0023g00790	uncharacterized protein	; C:chloroplast inner membrane; C:chloroplast thylakoid membrane; C:mitochondrion	-
Cluster 7	VIT_204s0023g02000	transmembrane protein 53-like	C:mitochondrion; C:plastid	-
Cluster 7	VIT_204s0023g02570	peroxidase 72	F:heme binding; C:extracellular region; F:metal ion binding; ; ; P:response to oxidative stress; P:peroxidase reaction	-
Cluster 7	VIT_204s0023g02640	protein	; P:phosphatidylglycerol biosynthetic process; ; P:embryo development ending in seed dormancy; P:tRNA modification; ; ; ; F:2-alkenal reductase [NAD(P)] activity; C:chloroplast; ; P:protein autophosphorylation; F:metal ion binding; ; P:aromatic amino acid family biosynthetic process; C:mitochondrion	EC:1.3.1.74
Cluster 7	VIT_204s0023g02680	ribosomal rna adenine dimethylase family protein	; P:adenosine metabolic process; ; C:mitochondrion	-
Cluster 7	VIT_204s0023g02730	auxin-induced protein 5ng4-like	P:response to fructose stimulus; C:plant-type vacuole membrane; ; P:water transport; P:multidimensional cell growth; F:protein transporter activity; ; ; P:pattern specification process; ; P:root hair elongation; C:Golgi apparatus; ; P:secondary cell wall biogenesis; ; ; P:positive regulation of auxin metabolic process; P:auxin polar transport; P:positive regulation of tryptophan metabolic process…	-
Cluster 7	VIT_204s0023g02780	short internodes 2	P:response to gibberellin stimulus; P:regulation of cellular process; F:binding; P:carpel development	-
Cluster 7	VIT_204s0023g03340	ap-2 complex subunit sigma-like	; C:mitochondrion; F:protein transporter activity;	-
Cluster 7	VIT_204s0023g03600	thiosulfate sulfurtransferase	; P:systemic acquired resistance, salicylic acid mediated signaling pathway; F:thiosulfate sulfurtransferase activity; ; P:aging; C:chloroplast; ; P:cell wall macromolecule metabolic process	EC:2.8.1.1
Cluster 7	VIT_204s0023g03820	3-dehydroquinate synthase	; P:ubiquinone biosynthetic process; C:endosome; C:trans-Golgi network; C:chloroplast stroma; F:quinate 3-dehydrogenase (NAD+) activity; F:3-dehydroquinate synthase activity; C:Golgi apparatus; ; ; P:L-phenylalanine biosynthetic process	EC:4.2.3.4; EC:1.1.1.24; EC:1.1.1.282
Cluster 7	VIT_204s0023g03860	rac-like gtp-binding protein ara	P:regulation of actin filament depolymerization; ; ; ; F:GTPase activating protein binding; P:auxin mediated signaling pathway; F:GTP binding; C:phragmoplast; F:sphingomyelin phosphodiesterase activity; P:regulation of actin filament polymerization; C:nucleolus; ; P:small GTPase mediated signal transduction; P:abscisic acid mediated signaling pathway; ; P:pollen tube growth; ; F:GTPase activity; …	EC:3.1.4.12
Cluster 7	VIT_204s0044g00300	endonuclease or glycosyl hydrolase	C:peroxisome; C:chloroplast; C:mitochondrion	-
Cluster 7	VIT_204s0044g00360	auxin-induced protein 5ng4-like		-
Cluster 7	VIT_204s0044g00730	g-type lectin s-receptor-like serine threonine-protein kinase rl-like	P:recognition of pollen; P:protein phosphorylation; F:ATP binding; F:protein serine/threonine kinase activity; ; P:serine family amino acid metabolic process	EC:2.7.11
Cluster 7	VIT_205s0077g00450	ribosomal protein	P:pentose-phosphate shunt; ; C:ribosome; ; ; P:chloroplast relocation; ; P:photosynthetic electron transport in photosystem I; C:chloroplast stroma; C:thylakoid; F:structural constituent of ribosome; F:RNA binding; P:rRNA processing; ; C:mitochondrion	-
Cluster 7	VIT_205s0077g00620	o-acetyltransferase family protein	; C:mitochondrion; P:secondary cell wall biogenesis; ; ; P:response to abscisic acid stimulus; P:xylan biosynthetic process; P:defense response to fungus; ; C:endoplasmic reticulum; C:Golgi apparatus	-
Cluster 7	VIT_205s0020g00320	nuclear export mediator factor nemf-like	F:nucleic acid binding; P:nuclear-transcribed mRNA catabolic process; F:zinc ion binding; F:ubiquitin-protein ligase activity; C:intracellular;	EC:6.3.2.19
Cluster 7	VIT_205s0020g00620	atp binding	F:microtubule motor activity; C:microtubule associated complex; P:organelle organization; ; P:cell cycle process; C:mitochondrion; C:microtubule; F:ATP binding; ; P:regulation of cellular process	-
Cluster 7	VIT_205s0020g00920	protein chu	C:chloroplast outer membrane; P:chloroplast relocation	-
Cluster 7	VIT_205s0020g02070	pax transcription activation domain interacting	C:nucleus	-
Cluster 7	VIT_205s0020g02520	speckle-type poz protein	; P:nuclear-transcribed mRNA catabolic process; ; ; C:nucleus	-
Cluster 7	VIT_205s0020g02620	rna recognition motif-containing protein	P:cellular macromolecule metabolic process; ; P:reproductive structure development; F:nucleic acid binding; P:organelle organization; ; P:response to cold; F:copper ion binding; C:nucleus; F:ATP binding; C:mitochondrion	-
Cluster 7	VIT_205s0020g02650	uncharacterized protein	C:chloroplast	-
Cluster 7	VIT_205s0020g02720	basic 7s globulin 2 precursor small	C:plant-type cell wall; ; P:proteolysis; ; C:plasma membrane	-
Cluster 7	VIT_205s0020g02900	peroxisomal membrane protein	; ; ; P:fatty acid beta-oxidation; ; P:response to fungus; P:jasmonic acid mediated signaling pathway; ; ; ; ; ; P:toxin catabolic process; ; ; ; C:mitochondrial inner membrane; ; P:negative regulation of programmed cell death; C:peroxisome; F:ATP transmembrane transporter activity; P:hyperosmotic salinity response; ; ; P:jasmonic acid biosynthetic process; P:indolebutyric acid metabolic process;…	-
Cluster 7	VIT_205s0020g03200	spermine synthase	P:multidimensional cell growth; P:root hair elongation; ; P:cell tip growth; ; ; ; P:auxin polar transport; P:xylem vessel member cell differentiation; ; ; F:spermidine synthase activity; ; ; C:cytoplasm; P:pattern specification process; C:nucleus; P:arginine metabolic process; P:proline metabolic process;	EC:2.5.1.16
Cluster 7	VIT_205s0020g03350	random slug protein	C:nucleus; C:mitochondrion	-
Cluster 7	VIT_205s0020g03770	type i inositol- -trisphosphate 5-phosphatase cvp2-like	P:inositol phosphate dephosphorylation; ; ; F:inositol-1,3,4,5-tetrakisphosphate 5-phosphatase activity; P:response to abscisic acid stimulus; F:inositol-1,4,5-trisphosphate 5-phosphatase activity; P:phosphatidylinositol phosphorylation; F:inositol-polyphosphate 5-phosphatase activity; F:exonuclease activity; ; C:cytoplasm; ; P:inositol trisphosphate metabolic process	EC:3.1.3.56
Cluster 7	VIT_205s0020g04460	adp-ribosylation factor	; P:protein targeting to vacuole; P:small GTPase mediated signal transduction; C:intracellular; P:Golgi organization; P:vacuole organization; F:GTP binding; C:plasma membrane	-
Cluster 7	VIT_205s0020g04480	pyruvate kinase	C:cytosol; ; F:potassium ion binding; ; P:cellulose metabolic process; F:ATP binding; F:pyruvate kinase activity; F:magnesium ion binding; P:glycolysis; ; C:chloroplast stroma; P:plant-type cell wall biogenesis; P:response to cadmium ion; ; P:gluconeogenesis; ;	EC:2.7.1.40
Cluster 7	VIT_205s0020g04560	protein	F:ubiquitin-protein ligase activity; ; ;	EC:6.3.2.19
Cluster 7	VIT_205s0020g04800	histone	C:nucleolus; C:nucleosome; F:DNA binding; P:nucleosome assembly	-
Cluster 7	VIT_205s0020g05040	protein	; F:serine-type endopeptidase inhibitor activity; P:proteolysis; F:peptidase activity	-
Cluster 7	VIT_205s0049g02080	protein	F:zinc ion binding; F:calcium ion binding	-
Cluster 7	VIT_205s0029g00390	transcription factor bhlh62-like	F:protein dimerization activity	-
Cluster 7	VIT_205s0029g00450	pentatricopeptide repeat-containing protein	; C:mitochondrion	-
Cluster 7	VIT_205s0029g00730	methyltransferase-like protein3-like	F:nucleic acid binding; P:methylation; F:zinc ion binding; ;	-
Cluster 7	VIT_205s0029g00880	tmv resistance protein n-like	P:defense response; ; C:intracellular; ;	-
Cluster 7	VIT_205s0094g00420	uncharacterized protein	P:endosperm development; P:nucleolus organization; C:plastid; ; ; C:nuclear microtubule; P:sepal formation; ; P:chromatin silencing; ; P:leaf morphogenesis; ; ; ; ; P:nuclear division; C:tubulin complex	-
Cluster 7	VIT_205s0094g00750	stearoyl-acp desaturase	F:stearoyl-CoA 9-desaturase activity; P:fatty acid biosynthetic process; ; P:defense response to bacterium; ; F:acyl-[acyl-carrier-protein] desaturase activity; C:chloroplast stroma; ;	EC:1.14.19.2; EC:1.14.19.1
Cluster 7	VIT_205s0094g00870	60s ribosomal protein l5-like	; P:adaxial/abaxial pattern specification; C:nucleolus; F:structural constituent of ribosome; P:leaf morphogenesis; ; C:chloroplast; P:cell proliferation; C:vacuole; C:cytosolic large ribosomal subunit; C:plasma membrane; F:5S rRNA binding; P:ribosome biogenesis	-
Cluster 7	VIT_206s0004g00040	pur alpha	P:root hair elongation; F:nucleic acid binding; P:response to fructose stimulus; ; ; P:water transport; P:Golgi organization; P:vacuole organization; P:response to cadmium ion; C:cytoplasm; C:nucleus	-
Cluster 7	VIT_206s0004g00300	serine-threonine protein plant-	; ; F:2-alkenal reductase [NAD(P)] activity; ; ; ; P:defense response;	EC:1.3.1.74
Cluster 7	VIT_206s0004g00480	alpha-tubulin	C:apoplast; ; C:tubulin complex; F:GTP binding; ; ; C:cytosol; C:microtubule; P:response to cadmium ion; C:plasmodesma; F:GTPase activity; ; C:plasma membrane; F:structural constituent of cytoskeleton	-
Cluster 7	VIT_206s0004g00530	origin recognition complex subunit-like	; ; F:zinc ion binding; C:origin recognition complex; P:regulation of transcription, DNA-dependent; P:DNA replication; C:plastid; F:ATP binding; ; P:double fertilization forming a zygote and endosperm; C:nucleus	-
Cluster 7	VIT_206s0004g00600	calcium ion binding protein	; C:Golgi apparatus; F:calcium ion binding;	-
Cluster 7	VIT_206s0004g00760	oxidoreductase	; ; P:coumarin biosynthetic process; F:leucocyanidin oxygenase activity; ;	EC:1.14.11.19
Cluster 7	VIT_206s0004g02390	lipase class 3 family protein	; ; ; P:jasmonic acid mediated signaling pathway; P:salicylic acid biosynthetic process; ; ; ; F:triglyceride lipase activity; ; C:chloroplast; F:phosphatidylcholine 1-acylhydrolase activity; P:salicylic acid mediated signaling pathway; P:glycerolipid metabolic process; P:phospholipid catabolic process	EC:3.1.1.3; EC:3.1.1.32
Cluster 7	VIT_206s0004g02890	protein disulfide isomerase l-2	P:response to oxidative stress; P:glycerol ether metabolic process; F:protein disulfide isomerase activity; P:response to endoplasmic reticulum stress; C:mitochondrion; P:cellulose biosynthetic process; P:cell redox homeostasis; F:electron carrier activity; C:vacuolar membrane; P:N-terminal protein myristoylation; ; C:extracellular region; C:chloroplast; F:dolichyl-diphosphooligosaccharide-protei…	EC:2.4.1.119; EC:5.3.4.1
Cluster 7	VIT_206s0004g02930	ring u-box domain-containing protein	F:zinc ion binding; C:cytoplasm	-
Cluster 7	VIT_206s0004g03030	dna polymerase epsilon subunit	C:plastid; P:post-translational protein modification; F:sequence-specific DNA binding; F:sequence-specific DNA binding transcription factor activity; F:protein heterodimerization activity; P:positive regulation of transcription, DNA-dependent; C:transcription factor complex; P:regulation of transcription, DNA-dependent	-
Cluster 7	VIT_206s0004g03270	defects in morphology protein	C:plastid	-
Cluster 7	VIT_206s0004g03340	probable ribose-5-phosphate isomerase-like	; P:response to fungus; ; ; P:response to jasmonic acid stimulus; C:cytosol; P:cellulose biosynthetic process; ; P:jasmonic acid biosynthetic process; ; P:pentose-phosphate shunt, non-oxidative branch; ;	-
Cluster 7	VIT_206s0004g03470	uncharacterized protein	P:protein phosphorylation; F:protein serine/threonine kinase activity; F:ATP binding; P:serine family amino acid metabolic process	EC:2.7.11
Cluster 7	VIT_206s0004g03490	nuclear transcription factor y subunit b-8-like	; P:regulation of transcription, DNA-dependent; F:sequence-specific DNA binding; F:sequence-specific DNA binding transcription factor activity; F:protein heterodimerization activity; C:transcription factor complex; P:regulation of transcription, DNA-dependent	-
Cluster 7	VIT_206s0004g03530	major facilitator protein	; P:response to nematode; P:oligopeptide transport; C:plasma membrane; ; ;	-
Cluster 7	VIT_206s0004g03900	calcium-transporting atpase endoplasmic reticulum-type-like	C:vacuolar membrane; ; ; P:cellular manganese ion homeostasis; ; F:metal ion binding; P:ATP biosynthetic process; P:response to cadmium ion; F:calcium-transporting ATPase activity; C:plasma membrane; C:nucleus; F:ATP binding; P:manganese ion transport;	EC:3.6.3.8
Cluster 7	VIT_206s0004g03980	ankyrin repeat-containing protein at5g02620-like	C:plasma membrane; C:endoplasmic reticulum;	-
Cluster 7	VIT_206s0004g04200	gtp-binding protein ara-3	P:glucose catabolic process; C:cytosol; P:small GTPase mediated signal transduction; C:plasmodesma; P:D-xylose metabolic process; C:vacuolar membrane; ; C:Golgi apparatus; F:GTP binding; C:plasma membrane; P:ethylene mediated signaling pathway; F:GTPase activity; ; P:intracellular protein transport;	-
Cluster 7	VIT_206s0004g04250	histone h2b	C:nucleosome; C:nucleolus; F:DNA binding; P:nucleosome assembly; F:protein heterodimerization activity	-
Cluster 7	VIT_206s0004g04300	histone h2b	C:nucleosome; C:nucleolus; F:DNA binding; P:nucleosome assembly; F:protein heterodimerization activity; C:chloroplast	-
Cluster 7	VIT_206s0004g04390	dtdp-glucose 4-6-	F:UDP-glucuronate decarboxylase activity; F:coenzyme binding; ; C:plasma membrane; P:D-xylose metabolic process; P:starch metabolic process; P:sucrose metabolic process;	EC:4.1.1.35
Cluster 7	VIT_206s0004g04570	actin	; P:root hair elongation; C:cytoskeleton; F:ATP binding; C:cytoplasm; C:nucleus; C:plasma membrane	-
Cluster 7	VIT_206s0004g04720	mitochondrial import inner membrane translocase subunit tim9	; ; C:mitochondrial inner membrane; F:metal ion binding; P:protein import into mitochondrial inner membrane; ; P:photorespiration; P:embryo development ending in seed dormancy;	-
Cluster 7	VIT_206s0004g04800	triosephosphate isomerase	C:cytoplasm; P:gluconeogenesis; F:triose-phosphate isomerase activity; ; P:pentose-phosphate shunt; P:glycolysis; P:fructose metabolic process; ; P:inositol metabolic process; ; P:glycerolipid metabolic process	EC:5.3.1.1
Cluster 7	VIT_206s0004g05890	neutral ceramidase-like	C:extracellular region; C:vacuolar membrane; C:endoplasmic reticulum; C:Golgi apparatus; ; C:plasma membrane; P:glycosphingolipid metabolic process	-
Cluster 7	VIT_206s0004g06350	pleckstrin homology domain-containing protein	; C:cytoplasm; ;	-
Cluster 7	VIT_206s0004g06650		; ; ; P:D-xylose metabolic process; F:phosphatidylinositol phospholipase C activity; ; C:plasma membrane; F:calcium ion binding; ; P:actin filament-based movement; P:intracellular signal transduction; P:phospholipid catabolic process; P:diacylglycerol metabolic process	EC:3.1.4.11
Cluster 7	VIT_206s0004g06870	proliferation-associated protein 2g4-like	C:nucleolus; F:metalloexopeptidase activity; C:plasma membrane; ; P:cellular process; P:proteolysis	-
Cluster 7	VIT_206s0004g06890	potassium transporter-like	P:regulation of stomatal closure; ; ; ; ; ; ; P:iron ion transport; P:root hair elongation; ; ; F:identical protein binding; P:regulation of cell differentiation; ; ; F:inward rectifier potassium channel activity; ; P:cell tip growth; ; C:voltage-gated potassium channel complex	-
Cluster 7	VIT_206s0004g07020	ethylene-overproduction protein-like	P:regulation of post-embryonic root development; ; ; ; ; P:hormone-mediated signaling pathway; P:cotyledon development; F:protein binding, bridging; ; P:protein N-linked glycosylation; C:nucleus	-
Cluster 7	VIT_206s0004g07650	transferase family protein	F:spermidine:sinapoyl CoA N-acyltransferase activity; F:taxadien-5-alpha-ol O-acetyltransferase activity; ; F:sinapoyl spermidine:sinapoyl CoA N-acyltransferase activity; ; P:acyl-carrier-protein biosynthetic process	EC:2.3.1.162
Cluster 7	VIT_206s0004g07850	methyltransferase-related protein		-
Cluster 7	VIT_206s0004g07860	gtp-binding protein cgpa	; F:GTP binding; ; C:chloroplast	-
Cluster 7	VIT_206s0004g07960	nodulin -like transporter protein	P:membrane fusion; C:endosome; ; C:Golgi apparatus; C:plasma membrane; P:purine nucleobase transport; P:protein glycosylation; ; C:trans-Golgi network	-
Cluster 8	VIT_206s0004g08200	ubiquitin carrier protein	C:cytoplasm; C:plasma membrane; ; ; F:ATP binding; F:ubiquitin-protein ligase activity; C:nucleus	EC:6.3.2.19
Cluster 8	VIT_206s0004g08460	cbs domain protein	C:mitochondrion; ; F:cobalt ion binding; P:cell redox homeostasis; P:response to temperature stimulus; ; P:hyperosmotic response; P:water transport; P:Golgi organization; P:glycolysis; P:response to cadmium ion;	-
Cluster 8	VIT_206s0009g00680	apoptosis-inducing factor homolog a-like	P:hydrogen peroxide catabolic process; ; C:plasmodesma; F:electron carrier activity; ; ; F:flavin adenine dinucleotide binding; P:para-aminobenzoic acid metabolic process; ; P:toxin catabolic process; C:Golgi apparatus; C:plasma membrane;	-
Cluster 8	VIT_206s0009g03080	histone deacetylase	; F:zinc ion binding; ; C:nucleolus; ; P:regulation of transcription, DNA-dependent; P:response to abscisic acid stimulus;	-
Cluster 8	VIT_207s0005g00460	catalytic acting on nadh or nadph	F:catalytic activity	-
Cluster 8	VIT_207s0005g00560	60s ribosomal protein l22-2	; ; C:nucleolus; C:plasmodesma; F:structural constituent of ribosome; C:cytosolic large ribosomal subunit; C:plasma membrane; P:ribosome biogenesis	-
Cluster 8	VIT_207s0005g00690	60s ribosomal protein	C:vacuole; F:structural constituent of ribosome; C:plasma membrane; F:RNA binding; C:cytosolic large ribosomal subunit; C:chloroplast; ; P:ribosome biogenesis	-
Cluster 8	VIT_207s0005g00840	60s ribosomal protein	C:nucleolus; F:structural constituent of ribosome; C:plasma membrane; C:cytosolic large ribosomal subunit; ; P:ribosome biogenesis	-
Cluster 8	VIT_207s0005g02470	cellulose synthase	P:primary cell wall biogenesis; F:zinc ion binding; ; P:cellulose biosynthetic process; ; C:Golgi apparatus; C:plasma membrane; P:starch metabolic process; P:sucrose metabolic process;	-
Cluster 8	VIT_207s0005g02830	protein	F:DNA binding;	-
Cluster 8	VIT_207s0005g03760	phytochelatin synthase	; P:indole glucosinolate catabolic process; ; P:phytochelatin biosynthetic process; P:defense response by callose deposition in cell wall; P:response to arsenic-containing substance; P:defense response to bacterium; ; C:cytosol; ; F:cadmium ion binding; P:response to cadmium ion; F:copper ion binding; ;	-
Cluster 8	VIT_207s0005g03820	stearoyl-acyl carrier protein desaturase partial	; P:fatty acid biosynthetic process; ; P:systemic acquired resistance, salicylic acid mediated signaling pathway; ; F:acyl-[acyl-carrier-protein] desaturase activity; ; C:chloroplast; ; P:cell wall macromolecule metabolic process;	EC:1.14.19.2
Cluster 8	VIT_207s0005g03960	peptide transporter ptr3-a	P:hyperosmotic salinity response; P:defense response to bacterium; P:response to histidine; P:response to nematode; P:tripeptide transport; P:response to jasmonic acid stimulus; F:dipeptide transporter activity; ; ; ; P:response to abscisic acid stimulus; F:tripeptide transporter activity; ; P:response to phenylalanine; P:dipeptide transport	-
Cluster 8	VIT_207s0005g06300	btb poz domain-containing protein at5g48800-like	P:polarity specification of adaxial/abaxial axis; ; ; ; ; P:pollen tube growth; ; P:determination of bilateral symmetry; C:plasma membrane;	-
Cluster 8	VIT_207s0005g06420	pppde peptidase domain-containing protein 2-like	C:nucleus; C:plastid	-
Cluster 8	VIT_207s0005g06670	hydroxyproline-rich glycoprotein family protein	F:chromatin binding; C:chromatin	-
Cluster 8	VIT_207s0095g00040	disease resistance protein at34460-like	P:defense response;	-
Cluster 8	VIT_207s0095g00340	g-type lectin s-receptor-like serine threonine-protein kinase ag67520-like	P:protein phosphorylation; F:ATP binding; F:protein serine/threonine kinase activity; ; P:serine family amino acid metabolic process	EC:2.7.11
Cluster 8	VIT_207s0095g00550	g-type lectin s-receptor-like serine threonine-protein kinase ag67520-like	P:protein phosphorylation; F:ATP binding; F:protein serine/threonine kinase activity; P:serine family amino acid metabolic process	EC:2.7.11
Cluster 8	VIT_207s0095g00770	condensin complex subunit 3	C:plasmodesma; P:mitotic chromosome condensation; P:response to heat; C:nucleus; P:embryo development ending in seed dormancy; F:binding; C:condensin complex	-
Cluster 8	VIT_208s0056g00670	dead-box atp-dependent rna helicase0-like	F:nucleic acid binding; P:regulation of transcription, DNA-dependent; F:ATP-dependent helicase activity; P:pyrimidine ribonucleotide biosynthetic process; F:ATP binding; C:nucleus	-
Cluster 8	VIT_208s0058g00260	ethylene-overproduction protein-like	P:regulation of post-embryonic root development; ; ; ; ; P:hormone-mediated signaling pathway; P:cotyledon development; F:protein binding, bridging; ; P:protein N-linked glycosylation; C:nucleus	-
Cluster 8	VIT_208s0058g00320	ubiquitin-activating enzyme	; P:response to cadmium ion; C:plasma membrane; ; F:ATP binding; F:ubiquitin-protein ligase activity;	EC:6.3.2.19
Cluster 8	VIT_208s0058g00390	40s ribosomal protein s4-like	C:nucleolus; C:cytosolic ribosome; F:structural constituent of ribosome; C:plasma membrane; F:RNA binding; C:chloroplast; ; P:ribosome biogenesis	-
Cluster 8	VIT_208s0058g00450	mitochondrial substrate carrier family protein	C:mitochondrial inner membrane; P:transmembrane transport; P:mitochondrial transport; ; ;	-
Cluster 8	VIT_208s0058g00590	macrophage migration inhibitory factor family protein	P:indoleacetic acid biosynthetic process; ; P:inflammatory response; C:peroxisome; P:tryptophan catabolic process; C:chloroplast	-
Cluster 8	VIT_208s0058g00930	beta-alanine-pyruvate aminotransferase	F:alanine-glyoxylate transaminase activity; ; P:aging; P:cellular response to nitrogen levels; P:cell wall modification involved in abscission; C:mitochondrion; P:alanine metabolic process; ; P:glycine metabolic process; P:L-serine metabolic process; P:threonine metabolic process	EC:2.6.1.44
Cluster 8	VIT_208s0040g00020	thioredoxin h	C:plasma membrane; F:electron carrier activity; P:cell redox homeostasis; P:glycerol ether metabolic process; C:nucleus; C:cytosol; ; C:plastid; ; P:electron transport chain;	-
Cluster 8	VIT_208s0040g00460	ubiquitin-conjugating enzyme e2 22-like	; ; F:ATP binding; F:ubiquitin-protein ligase activity	EC:6.3.2.19
Cluster 8	VIT_208s0040g00720	sn-related protein kinase catalytic subunit alpha ki0	; ; ; P:detection of nutrient; P:developmental process involved in reproduction; P:glucose catabolic process; ; ; C:cytoplasm; P:protein autophosphorylation; ; F:protein serine/threonine kinase activity; P:protein glycosylation; P:primary root development; P:abscisic acid mediated signaling pathway; P:response to stress; F:ATP binding; P:serine family amino acid metabolic process	EC:2.7.11
Cluster 8	VIT_208s0040g00850	thylakoid lumenal kda chloroplast	; F:calcium ion binding; P:leaf morphogenesis; ; ; ; C:chloroplast stroma; ; C:oxygen evolving complex; C:chloroplast thylakoid lumen	-
Cluster 8	VIT_208s0040g02330	elongation factor-	; C:vacuole; F:translation elongation factor activity; F:GTP binding; C:chloroplast; ; C:nucleolus; P:response to cadmium ion; F:GTPase activity; C:plasma membrane; C:mitochondrion; C:ribosome; P:regulation of translational elongation	-
Cluster 8	VIT_208s0040g02600	f-box protein at2g39490-like		-
Cluster 8	VIT_208s0040g02970	protein phosphatase	C:protein serine/threonine phosphatase complex; F:metal ion binding; F:protein serine/threonine phosphatase activity; P:protein dephosphorylation; ; C:mitochondrion	-
Cluster 8	VIT_208s0040g03230	uncharacterized protein	C:chloroplast thylakoid membrane; C:mitochondrion	-
Cluster 8	VIT_208s0007g00020	cation h(+) antiporter 20-like	; P:protein targeting to vacuole; ; P:sodium ion transmembrane transport; ; P:cellular potassium ion homeostasis; C:chloroplast; P:regulation of pH; ; P:response to stress; C:endoplasmic reticulum;	-
Cluster 8	VIT_208s0007g00240	wd-40 repeat family protein	; F:GTP binding; ; P:pollen tube development; C:peroxisome; C:chloroplast outer membrane; ; F:GTPase activity; ;	-
Cluster 8	VIT_208s0007g00565	mitochondrial respiratory chain complexes assembly protein	F:metalloendopeptidase activity; ; F:ATP binding; ; ; P:proteolysis; F:zinc ion binding	EC:3.4.24
Cluster 8	VIT_208s0007g00780	one helix protein	P:response to sucrose stimulus; ; ; P:response to blue light; ; C:chloroplast thylakoid membrane; ; ; ; P:response to high light intensity	-
Cluster 8	VIT_208s0007g00840	ribulose bisphosphate carboxylase oxygenase activase chloroplast	; F:ribulose-1,5-bisphosphate carboxylase/oxygenase activator activity; ; P:defense response to bacterium; ; P:response to cold; ; F:ATP binding; C:chloroplast thylakoid membrane; ; P:regulation of catalytic activity; C:nucleus; ; C:apoplast	-
Cluster 8	VIT_208s0007g02020	protein	; ;	-
Cluster 8	VIT_208s0007g02270	lmb-like membrane protein	C:extracellular region; ; P:vacuole organization; ; C:plasmodesma; C:plasma membrane	-
Cluster 8	VIT_208s0007g02280	phosphoinositide phospholipase c 2	P:intracellular signal transduction; ; F:phosphatidylinositol phospholipase C activity; C:plasma membrane; F:calcium ion binding; ; P:intracellular signal transduction; P:phospholipid catabolic process; P:diacylglycerol metabolic process	EC:3.1.4.11
Cluster 8	VIT_208s0007g03030	ubiquitin fusion protein	; ; C:nucleolus; F:structural constituent of ribosome; ; C:cytosolic large ribosomal subunit; P:embryo development ending in seed dormancy; ; P:ribosome biogenesis	-
Cluster 8	VIT_208s0007g03070	bipolar kinesin krp-	; C:microtubule associated complex; F:ATP binding; ; F:microtubule motor activity; C:microtubule;	-
Cluster 8	VIT_208s0007g03340	ribosomal protein	; P:adaxial/abaxial pattern specification; F:RNA binding; P:post-embryonic organ development; C:nucleolus; F:structural constituent of ribosome; C:cytosolic large ribosomal subunit; C:plasma membrane; P:ribosome biogenesis	-
Cluster 8	VIT_208s0007g03400	iron-sulfur cluster assembly	P:membrane fusion; ; ; ; ; C:mitochondrion;	-
Cluster 8	VIT_208s0007g03620	60s acidic ribosomal protein	C:nucleolus; C:cytosolic ribosome; P:response to cold; F:structural constituent of ribosome; C:plasma membrane; C:chloroplast; ; P:ribosome biogenesis	-
Cluster 8	VIT_208s0007g03930	sterol c4 reductase	; ; ; P:acetyl-CoA metabolic process; ; ; C:nucleus; ; P:embryo development ending in seed dormancy;	-
Cluster 8	VIT_208s0007g04400	dead-box atp-dependent rna helicase 38-like	C:cytosol; F:RNA binding; P:protein folding; ; P:response to cold; F:ATP-dependent helicase activity; ; ; F:ATP binding; P:response to abscisic acid stimulus; C:nuclear envelope; P:response to high light intensity; P:response to hydrogen peroxide; ; F:RNA helicase activity; C:plasma membrane	EC:2.7.7
Cluster 8	VIT_208s0007g04770	protein	F:zinc ion binding; C:intracellular; P:cellular metabolic process	-
Cluster 8	VIT_208s0007g05070	c2h2-type zinc finger-containing protein	F:nucleic acid binding; ; C:nucleus; F:zinc ion binding	-
Cluster 8	VIT_208s0007g05580	methyltransferase ddb_g0268948-like	P:toxin catabolic process; ; P:response to cadmium ion; P:methylation; C:cytosol; ; C:mitochondrion	-
Cluster 8	VIT_208s0007g05650	protein	F:nucleic acid binding;	-
Cluster 8	VIT_208s0007g05770	pentatricopeptide repeat-containing	; ; C:cytoplasmic part;	-
Cluster 8	VIT_208s0007g06060	beta- -glucanase	C:vacuole; ; P:response to cold; P:defense response; ; F:glucan endo-1,3-beta-D-glucosidase activity; ; C:apoplast; P:starch metabolic process; P:sucrose metabolic process	EC:3.2.1.39
Cluster 8	VIT_208s0007g06890	60s ribosomal protein l	C:nucleolus; F:structural constituent of ribosome; C:cytosolic large ribosomal subunit; C:chloroplast; ; C:mitochondrion; P:ribosome biogenesis	-
Cluster 8	VIT_208s0007g07050	uncharacterized protein	C:vacuole	-
Cluster 8	VIT_208s0007g07200	homogentisate solanesyltransferase	P:root development; ; ; ; ; P:polarity specification of adaxial/abaxial axis; ; ; ; ; ; F:nucleocytoplasmic transporter activity; P:leaf morphogenesis; C:nuclear envelope; ; ; ; C:chloroplast thylakoid membrane; C:mitochondrion; P:steroid biosynthetic process	-
Cluster 8	VIT_208s0007g07560	glucan endo- -beta-glucosidase	; C:anchored to plasma membrane; C:plasmodesma; ; F:glucan endo-1,3-beta-D-glucosidase activity; ; P:amino acid transport; C:extracellular region; P:starch metabolic process; P:sucrose metabolic process	EC:3.2.1.39
Cluster 8	VIT_208s0007g07630	tyrosine-specific transport	; F:L-tyrosine transmembrane transporter activity; P:purine nucleobase transport; ; C:plastid;	-
Cluster 8	VIT_208s0007g08420	disease resistance protein rga3-like	; P:defense response; ; ; P:protein dephosphorylation	-
Cluster 8	VIT_208s0007g08560	cytoplasmic trna 2-thiolation protein 2	C:cytoplasm; F:protein kinase activity; P:protein phosphorylation; P:tRNA processing	-
Cluster 8	VIT_208s0007g08720	pentatricopeptide repeat-containing protein	C:mitochondrion;	-
Cluster 8	VIT_208s0007g08890	zeatin o-glucosyltransferase-like	C:nuclear pore; ; F:trans-zeatin O-beta-D-glucosyltransferase activity;	EC:2.4.1.203
Cluster 8	VIT_209s0002g00200	peptide-o-fucosyltransferase	; C:plasma membrane; C:vacuolar membrane; C:nucleus; P:microtubule nucleation	-
Cluster 8	VIT_209s0002g00640	kda class iii heat shock protein	P:protein folding; P:response to high light intensity; C:cytoplasm; P:response to hydrogen peroxide; P:response to heat	-
Cluster 8	VIT_209s0002g02380	thioredoxin-like chloroplastic-like	P:glycerol ether metabolic process; P:electron transport chain; P:cell redox homeostasis; ; F:electron carrier activity; ; ; C:chloroplast thylakoid; C:chloroplast stroma; ; ; ;	-
Cluster 8	VIT_209s0002g02520	40s ribosomal protein 5a-5	C:vacuole; F:structural constituent of ribosome; C:cytosolic small ribosomal subunit; C:chloroplast; ; C:mitochondrion; P:ribosome biogenesis	-
Cluster 8	VIT_209s0002g03450	clavaminate synthase-like protein	; C:nucleus;	-
Cluster 8	VIT_209s0002g03460	clavaminate synthase-like protein	; C:nucleus;	-
Cluster 8	VIT_209s0002g03970	probable disease resistance protein at5g63020-like	P:proteolysis; C:chloroplast; F:cysteine-type peptidase activity	EC:3.4
Cluster 8	VIT_209s0002g04250	protein disulfide isomerase l-3b	P:protein folding; P:nuclear division; C:endoplasmic reticulum lumen; C:Golgi apparatus; ; P:cell redox homeostasis; F:protein disulfide isomerase activity; C:chloroplast; F:dolichyl-diphosphooligosaccharide-protein glycotransferase activity; P:nucleolus organization; C:oligosaccharyltransferase complex;	EC:2.4.1.119; EC:5.3.4.1
Cluster 8	VIT_209s0002g04260	harpin-induced protein	C:mitochondrion	-
Cluster 8	VIT_209s0002g04370	pentatricopeptide repeat-containing protein		-
Cluster 8	VIT_209s0002g04930	f-box kelch-repeat protein ag80440-like		-
Cluster 8	VIT_209s0002g06760	phospholipase d	; F:phosphatidylinositol-4,5-bisphosphate binding; ; F:phospholipase D activity; C:vacuole; F:calcium ion binding; P:seed germination; P:phosphatidylcholine catabolic process; F:NAPE-specific phospholipase D activity; P:response to cadmium ion; C:endoplasmic reticulum; ; C:plasma membrane; P:positive regulation of abscisic acid mediated signaling pathway; C:nucleus; C:mitochondrion;	EC:3.1.4.4
Cluster 8	VIT_209s0002g06790	hsp20-like chaperone	P:protein folding; P:response to high light intensity; ; P:response to hydrogen peroxide; C:chloroplast; C:mitochondrion	-
Cluster 8	VIT_209s0002g07890	disease resistance protein rga4-like	P:defense response;	-
Cluster 8	VIT_209s0002g08420	sterile alpha motif domain-containing protein		-
Cluster 8	VIT_209s0002g08470	quinone oxidoreductase	F:NADPH:quinone reductase activity; ; P:response to high light intensity; C:chloroplast; C:cytosol; F:zinc ion binding; ; ;	EC:1.6.5.5
Cluster 8	VIT_209s0002g08480	quinone oxidoreductase	F:NADPH:quinone reductase activity; ; P:response to high light intensity; C:chloroplast; C:cytosol; F:zinc ion binding; ; ;	EC:1.6.5.5
Cluster 8	VIT_209s0002g08670	acetylornithine aminotransferase	; P:ethylene mediated signaling pathway; P:regulation of transcription, DNA-dependent; P:defense response to bacterium; ; P:arginine biosynthetic process; F:N2-acetyl-L-ornithine:2-oxoglutarate 5-aminotransferase activity; C:chloroplast stroma; F:sequence-specific DNA binding; ; P:primary root development; F:sequence-specific DNA binding transcription factor activity; F:copper ion binding; ; ; ; …	EC:2.6.1.11
Cluster 8	VIT_209s0070g00090	uncharacterized protein	C:mitochondrion	-
Cluster 8	VIT_209s0070g00240	cinnamoyl- reductase	P:response to cold; ; F:dihydrokaempferol 4-reductase activity; P:lignin biosynthetic process; F:coenzyme binding; ; ; P:coumarin biosynthetic process; ;	EC:1.1.1.219
Cluster 8	VIT_209s0070g00380	chaperone binding atpase activator	; ; ; C:cytoplasm; P:response to stress	-
Cluster 8	VIT_209s0054g00620	kelch repeat-containing protein at3g27220	C:endosome; ; C:Golgi apparatus; C:plasma membrane; P:lipid transport; C:trans-Golgi network;	-
Cluster 8	VIT_200s0202g00025	ankyrin repeat-containing protein at32360-like		-
Cluster 8	VIT_200s0229g00050	zinc finger protein zat9-like	F:zinc ion binding; C:intracellular;	-
Cluster 8	VIT_200s0259g00070	proline-rich protein	; F:metal ion binding; C:plasmodesma; C:nucleus	-
Cluster 8	VIT_200s0260g00080	60s ribosomal protein	C:nucleolus; F:structural constituent of ribosome; C:cytosolic large ribosomal subunit; ; C:mitochondrion; P:ribosome biogenesis	-
Cluster 8	VIT_200s0279g00070	zinc finger ccch domain-containing protein 63	; F:nucleic acid binding; F:zinc ion binding; P:serine family amino acid metabolic process; ;	-
Cluster 8	VIT_200s0282g00020	k(+) efflux antiporter chloroplastic-like	P:transmembrane transport; P:protein autophosphorylation; ; ; ; ; ; ; C:chloroplast; P:regulation of pH	-
Cluster 8	VIT_200s0337g00070	uncharacterized protein	C:mitochondrion	-
Cluster 8	VIT_200s0338g00030	protein	C:cytoplasm	-
Cluster 8	VIT_200s0370g00070	epoxide hydrolase 2-like	; ;	-
Cluster 8	VIT_200s0375g00040	nac domain ipr0034	F:DNA binding; P:regulation of transcription, DNA-dependent	-
Cluster 8	VIT_200s0388g00020	probable receptor-like protein kinase ag67000-like	F:polysaccharide binding; P:protein phosphorylation; F:ATP binding; F:protein serine/threonine kinase activity; ; P:serine family amino acid metabolic process	EC:2.7.11
Cluster 8	VIT_200s0388g00040	transducin wd40 domain-containing protein	; ; ; P:regulation of protein homodimerization activity; ; C:Cul4-RING ubiquitin ligase complex; P:chloroplast organization; C:heterotrimeric G-protein complex; ; F:2-alkenal reductase [NAD(P)] activity; ; C:cytoplasm;	EC:1.3.1.74
Cluster 8	VIT_200s0388g00090	probable receptor-like protein kinase ag67000-like	F:polysaccharide binding; P:protein phosphorylation; F:ATP binding; F:protein serine/threonine kinase activity; ; P:serine family amino acid metabolic process	EC:2.7.11
Cluster 8	VIT_200s0389g00030	cytochrome p450	; ; ; ; ; F:electron carrier activity; F:monooxygenase activity; F:heme binding; P:unidimensional cell growth; F:iron ion binding; C:endoplasmic reticulum; P:indole biosynthetic process;	-
Cluster 8	VIT_200s0409g00070	serine-threonine protein plant-	P:protein phosphorylation; F:protein serine/threonine kinase activity; F:ATP binding; ; F:carbohydrate binding; ; P:serine family amino acid metabolic process	EC:2.7.11
Cluster 8	VIT_200s0429g00040	aspartic proteinase nepenthesin-2	F:DNA binding; ; ; P:proteolysis	-
Cluster 8	VIT_200s0459g00030	uncharacterized protein	C:mitochondrion; C:plasma membrane	-
Cluster 8	VIT_200s0477g00040	at4g40080-like protein	F:phospholipid binding; ; ; F:2-alkenal reductase [NAD(P)] activity; C:mitochondrion;	EC:1.3.1.74
Cluster 8	VIT_200s0499g00040	chromatin assembly factor	; ; P:regulation of meristem structural organization; F:histone binding; P:regulation of DNA replication; ; ; P:regulation of transcription, DNA-dependent; P:double-strand break repair via homologous recombination; P:regulation of G2 phase of mitotic cell cycle; P:cell proliferation; ; P:DNA methylation; ; P:regulation of S phase of mitotic cell cycle; P:pollen development; P:leaf development; P:…	-
Cluster 8	VIT_200s0533g00020	ctf2a like oxidoreductase	F:antheraxanthin epoxidase activity; F:zeaxanthin epoxidase [overall] activity; F:zeaxanthin epoxidase activity; C:mitochondrion; ; C:chloroplast	EC:1.14.13.90
Cluster 8	VIT_200s0975g00020	cellulose synthase-like protein e6-like	; C:plasma membrane; P:cellulose biosynthetic process; ; C:endoplasmic reticulum; P:starch metabolic process; P:sucrose metabolic process;	-
Cluster 8	VIT_200s0992g00020	kda class v heat shock	P:response to high light intensity; C:cytoplasm; P:response to hydrogen peroxide; P:response to heat	-
Cluster 8	VIT_200s2077g00020	galactinol--sucrose galactosyltransferase 2	C:cytoplasm; F:raffinose alpha-galactosidase activity; F:galactinol-sucrose galactosyltransferase activity; P:response to oxidative stress; P:raffinose catabolic process; F:nucleic acid binding; C:plasmodesma; F:galactinol-raffinose galactosyltransferase activity; ; ;	EC:2.4.1.67; EC:3.2.1.22; EC:2.4.1.82
Cluster 8	VIT_200s2372g00005	glabra2 expression modulator	; C:cytosol; F:nucleic acid binding; P:D-xylose metabolic process; ; ; F:ribonuclease H activity; P:root hair cell differentiation; C:nucleus;	EC:3.1.26.4
Cluster 8	VIT_200s2434g00005	disease resistance rp3-like protein 2-like	; P:defense response; ; F:ATP binding	-
Cluster 8	VIT_202s0025g00570	hydrolyzing o-glycosyl	P:carbohydrate metabolic process; F:hydrolase activity, hydrolyzing O-glycosyl compounds;	-
Cluster 8	VIT_202s0025g00830	f-box kelch-repeat protein	; P:lipid transport; F:ubiquitin-protein ligase activity; C:nucleus; ;	EC:6.3.2.19
Cluster 8	VIT_202s0025g02460	protein	F:nucleic acid binding	-
Cluster 8	VIT_202s0025g02560	o-succinylhomoserine sulfhydrylase	C:cytosol; ; P:one-carbon metabolic process; ; ; ; P:cellular response to sulfate starvation; ; F:cystathionine gamma-synthase activity; P:cysteine metabolic process	EC:2.5.1.48
Cluster 8	VIT_202s0025g02660	lung seven transmembrane receptor family protein	C:trans-Golgi network; ; ; C:Golgi apparatus; C:endosome; C:chloroplast	-
Cluster 8	VIT_202s0025g02970	protein	C:cytoplasm; P:systemic acquired resistance; F:naringenin 3-dioxygenase activity; F:iron ion binding; P:salicylic acid biosynthetic process; ;	EC:1.14.11.9
Cluster 8	VIT_202s0025g03330	autoinhibited h+ atpase	F:hydrogen-exporting ATPase activity, phosphorylative mechanism; ; F:metal ion binding; P:ATP biosynthetic process; P:ATP catabolic process; C:plasma membrane; F:ATP binding; ;	EC:3.6.3.6
Cluster 8	VIT_202s0025g03380	ww domain-containing oxidoreductase-like isoform	; ; ; C:chloroplast; ;	-
Cluster 8	VIT_202s0025g03390	aquaporin pi-2	; ; C:vacuole; C:anchored to plasma membrane; P:water transport; ; ; C:mitochondrion;	-
Cluster 8	VIT_202s0025g03955	protein phosphatase regulatory subunit1-like	P:embryo development; ;	-
Cluster 8	VIT_202s0025g04060	ara4-interacting protein	C:cytosol; C:nucleus;	-
Cluster 8	VIT_202s0025g04200	uncharacterized protein	C:plasma membrane; F:UDP-glucose 4-epimerase activity; ; ; F:coenzyme binding; ; P:nucleotide-sugar metabolic process	EC:5.1.3.2
Cluster 8	VIT_202s0025g04650	mads-box protein	; ; P:regulation of transcription, DNA-dependent; F:DNA binding; F:protein dimerization activity; F:sequence-specific DNA binding transcription factor activity; C:transcription factor complex; P:regulation of transcription, DNA-dependent	-
Cluster 8	VIT_202s0025g04750	protein	; C:cytoplasm; ; F:glyoxylate reductase activity; P:glyoxylate metabolic process	EC:1.1.1.26
Cluster 8	VIT_202s0025g04960	cell cycle regulated microtubule associated protein	; ; ; P:regulation of flower development; ; P:microtubule cytoskeleton organization; P:methylation-dependent chromatin silencing; ;	-
Cluster 8	VIT_202s0025g05060	armadillo repeat-containing kinesin-like protein 2-like	F:microtubule motor activity; ; P:protein autophosphorylation; C:microtubule associated complex; P:root development; C:microtubule; C:plasmodesma; ; P:organ morphogenesis; ; F:ATP binding; ; C:preprophase band; P:flower morphogenesis; P:determination of bilateral symmetry; P:recognition of pollen; C:vacuole; F:transmembrane receptor protein serine/threonine kinase activity; F:carbohydrate binding…	EC:2.7.11
Cluster 8	VIT_202s0025g05070	armadillo repeat-containing kinesin-like protein 2	F:microtubule motor activity; C:cytosol; P:protein autophosphorylation; C:microtubule associated complex; P:root development; C:microtubule; ; ; F:ATP binding; ; ; P:recognition of pollen; F:transmembrane receptor protein serine/threonine kinase activity; F:carbohydrate binding; C:plasma membrane; P:serine family amino acid metabolic process	EC:2.7.11
Cluster 8	VIT_202s0488g00020	palmitoyl-protein thioesterase	C:vacuole; F:palmitoyl-(protein) hydrolase activity; ; P:cellular protein modification process	EC:3.1.2.22
Cluster 8	VIT_202s0033g00020	transmembrane protein 45b-like	C:nucleus;	-
Cluster 8	VIT_202s0087g00090	protein	;	-
Cluster 8	VIT_202s0087g00330	d-inositol-3-phosphate glycosyltransferase-like	; ; ; C:nucleus	-
Cluster 8	VIT_202s0087g00400	protein notum homolog	C:extracellular region; ;	-
Cluster 8	VIT_202s0087g00630	long-chain-alcohol oxidase fao4a-like	F:flavin adenine dinucleotide binding; F:long-chain-alcohol oxidase activity; ;	EC:1.1.3.20
Cluster 8	VIT_202s0087g00720	probable receptor-like protein kinase ag49730-like	C:plasma membrane; P:protein phosphorylation; F:ATP binding; F:protein serine/threonine kinase activity; ; P:serine family amino acid metabolic process	EC:2.7.11
Cluster 8	VIT_203s0038g00020	vacuolar protein sorting-associated protein 45 homolog	; F:protein transporter activity; P:protein secretion; ; P:cellular zinc ion homeostasis; P:protein targeting to vacuole; ; P:amino acid import; C:plant-type vacuole membrane; P:nucleotide transport; ; P:membrane fusion; P:negative regulation of programmed cell death; ; ; C:trans-Golgi network; P:ER to Golgi vesicle-mediated transport; P:regulation of ion transport; P:vesicle docking involved in …	-
Cluster 8	VIT_203s0038g00450	squalene synthase	; C:plasma membrane; ; ; C:endoplasmic reticulum; P:steroid biosynthetic process;	-
Cluster 8	VIT_203s0038g00670	probable fructose-bisphosphate aldolase chloroplastic-like	; ; P:response to abscisic acid stimulus; P:glycolysis; ; F:fructose-bisphosphate aldolase activity; P:response to cadmium ion; C:cytosolic ribosome; ; C:apoplast; P:fructose metabolic process; ; P:inositol metabolic process; P:gluconeogenesis; P:pentose-phosphate shunt;	EC:4.1.2.13
Cluster 8	VIT_203s0038g02440	farnesylated protein	F:metal ion binding; C:plasmodesma; C:plasma membrane; ; ; C:nucleus;	-
Cluster 8	VIT_203s0038g02460	phosphatidylinositol synthase	; P:root development; ; ; ; P:drug transmembrane transport; C:Golgi apparatus; ; P:auxin polar transport; F:ATPase activity, coupled to transmembrane movement of substances; ; ; C:plasmodesma; ; C:endoplasmic reticulum; C:plasma membrane; F:ATP binding	-
Cluster 8	VIT_203s0038g03230	glycerol-3-phosphate acyltransferase	; P:phosphatidylglycerol biosynthetic process; ; F:glycerol-3-phosphate O-acyltransferase activity; ; C:endoplasmic reticulum; C:nucleus; C:plasma membrane; P:acyl-carrier-protein biosynthetic process	EC:2.3.1.15
Cluster 8	VIT_203s0038g03720	pentatricopeptide repeat-containing protein	C:mitochondrion;	-
Cluster 8	VIT_203s0038g04080	glutamyl-trna synthetase	F:protein histidine kinase activity; ; ; ; C:chloroplast stroma; P:chloroplast organization; P:mitochondrion organization; ; ; ; F:receptor activity; C:endoplasmic reticulum; P:glutamyl-tRNA aminoacylation; F:ATP binding; ; C:mitochondrion; F:tRNA binding; C:protein histidine kinase complex; C:glutamate-tRNA ligase complex;	EC:2.7.13.3
Cluster 8	VIT_203s0038g04470	se4 cytosolic factor	F:phosphatidylinositol transporter activity; C:Golgi apparatus; C:mitochondrion; C:plasma membrane;	-
Cluster 8	VIT_203s0063g00930	pentatricopeptide repeat-containing	P:embryo development ending in seed dormancy; C:mitochondrion;	-
Cluster 8	VIT_203s0063g02230	pentatricopeptide repeat-containing protein	; ; ; C:mitochondrion;	-
Cluster 8	VIT_203s0063g02640	3-ketoacyl- synthase	P:response to cold; P:very long-chain fatty acid metabolic process; P:cuticle development; C:nucleus; P:fatty acid elongation; F:fatty acid elongase activity; ; C:fatty acid elongase complex; P:acyl-carrier-protein biosynthetic process	-
Cluster 8	VIT_203s0063g02700	rna polymerase ii c-terminal domain phosphatase-like 4-like	; C:nucleus; ; ; P:protein dephosphorylation	-
Cluster 8	VIT_203s0088g00290	tpa_exp: phytosulfokine peptide precursor	C:extracellular region; F:growth factor activity; P:cell proliferation; ; P:growth	-
Cluster 8	VIT_203s0088g00320	sterol regulatory element-binding protein site 2	P:protein folding; P:response to high light intensity; F:metalloendopeptidase activity; P:response to hydrogen peroxide; P:proteolysis; ; P:response to heat; C:plastid; C:mitochondrion	EC:3.4.24
Cluster 8	VIT_203s0088g00340	hypothetical protein VITISV_038399 [Vitis vinifera]	F:nucleic acid binding; P:proteolysis; F:zinc ion binding; F:cysteine-type peptidase activity	EC:3.4
Cluster 8	VIT_204s0008g00200	tryptophanyl-trna synthetase	C:mitochondrion; ; F:tryptophan-tRNA ligase activity; ; ; P:chloroplast organization; P:tryptophanyl-tRNA aminoacylation; ; F:ATP binding; C:chloroplast stroma; P:embryo development ending in seed dormancy; P:tryptophan metabolic process	EC:6.1.1.2
Cluster 8	VIT_204s0008g00950	calcineurin b-like protein0	P:multidimensional cell growth; P:root hair elongation; ; F:calcium ion binding; ; P:cell tip growth; ; P:regulation of potassium ion transport; P:hyperosmotic salinity response; C:plant-type vacuole membrane; ; ; ; C:chloroplast; F:catalytic activity; ; C:plasma membrane	-
Cluster 8	VIT_204s0008g02380	f-box protein afr	P:red, far-red light phototransduction; P:response to sucrose stimulus; ; ; ;	-
Cluster 8	VIT_204s0008g03250	protein	P:positive regulation of cell differentiation; P:regulation of transcription, DNA-dependent; ; P:leaf morphogenesis; P:positive regulation of cell proliferation; P:integument development; F:sequence-specific DNA binding; P:determination of dorsal identity; F:sequence-specific DNA binding transcription factor activity; P:response to auxin stimulus; ; ; ; C:transcription factor complex; P:regulatio…	-
Cluster 8	VIT_204s0008g03820	protein	;	-
Cluster 8	VIT_204s0008g05340	bundle-sheath defective protein 2 family	; P:pentose-phosphate shunt; P:photosynthetic electron transport in photosystem I; P:rRNA processing; ; P:plastid organization; ; ; C:chloroplast	-
Cluster 8	VIT_204s0008g05480	tpx2 (targeting protein for xklp2) protein family	P:cellular carbohydrate metabolic process; P:single-organism carbohydrate metabolic process; P:regulation of biological process	-
Cluster 8	VIT_204s0008g05960	protein	C:cytoplasm; ; C:plasma membrane	-
Cluster 8	VIT_204s0008g06220	40s ribosomal protein 1	C:cytosolic ribosome; F:structural constituent of ribosome; ; ; ; P:ribosome biogenesis	-
Cluster 8	VIT_204s0008g06830	major facilitator protein	; C:nucleus; ;	-
Cluster 8	VIT_204s0008g06890	uncharacterized vacuolar membrane protein yml8c-like	;	-
Cluster 8	VIT_204s0008g07050	pentatricopeptide repeat-containing protein	C:mitochondrion;	-
Cluster 8	VIT_204s0069g00760	ubiquitin carboxyl-terminal hydrolase9-like	; ; ; C:extracellular region; C:nucleus; F:zinc ion binding;	-
Cluster 8	VIT_204s0023g00470	wrky transcription factor	F:sequence-specific DNA binding transcription factor activity; F:sequence-specific DNA binding; P:regulation of transcription, DNA-dependent; C:transcription factor complex; P:regulation of transcription, DNA-dependent	-
Cluster 8	VIT_204s0023g00770	uncharacterized protein	C:extracellular region; C:vacuole	-
Cluster 8	VIT_204s0023g00930	60s ribosomal protein l38	F:structural constituent of ribosome; P:ribosome biogenesis; ; C:cytosolic large ribosomal subunit;	-
Cluster 8	VIT_204s0023g02340	tm protein	; F:catalytic activity; C:chloroplast	-
Cluster 8	VIT_204s0023g02350	abscisic acid 8 -hydroxylase	F:electron carrier activity; F:monooxygenase activity; F:iron ion binding; F:heme binding; ; ;	-
Cluster 8	VIT_204s0023g02450	cysteine proteinase r9a-like	P:defense response to bacterium; C:vacuole; P:response to desiccation; P:proteolysis; C:nucleus; ; F:cysteine-type peptidase activity	EC:3.4
Cluster 8	VIT_204s0023g02480	dehydrin	P:response to stress;	-
Cluster 8	VIT_204s0023g02500	uncharacterized protein	C:mitochondrion	-
Cluster 8	VIT_204s0023g03070	receptor-like protein kinase	; P:microtubule cytoskeleton organization; ; ; ; P:cell proliferation; F:2-alkenal reductase [NAD(P)] activity; ; ; P:determination of bilateral symmetry; ; P:DNA methylation; P:cellulose biosynthetic process; P:protein phosphorylation; F:protein serine/threonine kinase activity; ; ; ; P:response to molecule of bacterial origin; C:plasma membrane; F:ATP binding; P:DNA replication; P:stamen develo…	EC:1.3.1.74; EC:2.7.11
Cluster 8	VIT_204s0044g00050	serine threonine-protein kinase	; C:plasma membrane; P:protein phosphorylation; F:ATP binding; F:protein serine/threonine kinase activity; P:serine family amino acid metabolic process	EC:2.7.11
Cluster 8	VIT_204s0044g00490	heat shock protein binding	P:response to stress;	-
Cluster 8	VIT_204s0044g00870	u-box domain-containing protein	P:intracellular signal transduction; C:plasmodesma; P:respiratory burst involved in defense response; F:ubiquitin-protein ligase activity; ; ; ; F:transmembrane receptor protein serine/threonine kinase binding; C:cytoplasm; P:defense response to fungus	EC:6.3.2.19
Cluster 8	VIT_204s0044g02000	protein binding	P:response to cold; ; F:nucleic acid binding; F:protein dimerization activity; C:cytosol; P:response to heat; ;	-
Cluster 8	VIT_205s0077g00350	uncharacterized protein	C:chloroplast	-
Cluster 8	VIT_205s0077g00370	pop3 peptide	P:defense response to fungus; P:defense response to bacterium; C:plasma membrane	-
Cluster 8	VIT_205s0077g02000	epoxide hydrolase	; C:cytosol; C:peroxisome; ; ; P:xenobiotic metabolic process; P:response to toxic substance	-
Cluster 8	VIT_205s0020g00480	solute carrier family 25 member 44-like	C:mitochondrial inner membrane; P:transmembrane transport; ; F:hydroxymethylglutaryl-CoA reductase (NADPH) activity; ; P:steroid biosynthetic process	EC:1.1.1.34
Cluster 8	VIT_205s0020g00830	cbl-interacting serine threonine-protein kinase-like	; P:protein phosphorylation; ; C:plastid; ; F:ATP binding; P:response to abscisic acid stimulus; ; ; F:calmodulin-dependent protein kinase activity; C:plasma membrane; P:serine family amino acid metabolic process	EC:2.7.11.17
Cluster 8	VIT_205s0020g00860	trna pseudouridine synthase family protein	F:pseudouridine synthase activity; F:RNA binding; ; P:one-carbon metabolic process; C:chloroplast; P:tRNA processing	EC:5.4.99.12
Cluster 8	VIT_205s0020g00960	uncharacterized protein	C:plastid	-
Cluster 8	VIT_205s0020g02300	trna rrna methyltransferase family protein	; ; F:RNA binding; P:RNA processing; ; C:plastid; P:fatty acid beta-oxidation	-
Cluster 8	VIT_205s0020g02570	ref4-related protein	; ; ; P:root hair cell differentiation; ; ; P:regulation of phenylpropanoid metabolic process;	-
Cluster 8	VIT_205s0020g03450	pointed first leaf	; ; ; F:RNA binding; C:nucleolus; C:plasmodesma; F:structural constituent of ribosome; C:cytosolic small ribosomal subunit; C:vacuolar membrane; P:ribosome biogenesis; ; C:Golgi apparatus; C:plasma membrane	-
Cluster 8	VIT_205s0020g03490	ferredoxin	P:pentose-phosphate shunt; ; F:electron carrier activity; C:chloroplast; ; P:electron transport chain; F:metal ion binding; ; P:positive regulation of transcription, DNA-dependent; P:rRNA processing;	-
Cluster 8	VIT_205s0020g03590	uncharacterized protein	; ; ; ; ; ; P:chromatin silencing; C:chloroplast stroma; F:DNA binding; C:nucleus	-
Cluster 8	VIT_205s0020g03830	pentatricopeptide repeat-containing	F:RNA-directed DNA polymerase activity; P:RNA-dependent DNA replication; F:RNA binding; C:plastid; C:mitochondrion	EC:2.7.7.49
Cluster 8	VIT_205s0020g04430	mpbq msbq methyltransferase 2	; ; ; ; P:methylation;	-
Cluster 8	VIT_205s0020g04440	uncharacterized protein	C:chloroplast stroma	-
Cluster 8	VIT_205s0020g04740	protein	; F:binding; C:cytoplasm	-
Cluster 8	VIT_205s0020g04760	rna polymerase rpb7 n-terminal domain-containing protein	F:DNA-directed RNA polymerase activity; ; F:RNA binding; ; ; C:nucleolus; ; P:pyrimidine nucleobase metabolic process	EC:2.7.7.6
Cluster 8	VIT_205s0020g04840	nucleoside nucleotide kinase domain-containing protein	F:ATP binding; P:pollen tube growth; ; ; P:plant-type cell wall modification; C:nucleus; P:lipid metabolic process;	-
Cluster 8	VIT_205s0049g00230		; ; F:iron ion binding; ; P:indole biosynthetic process	-
Cluster 8	VIT_205s0049g00300		; ; F:iron ion binding; ; P:indole biosynthetic process	-
Cluster 8	VIT_205s0049g00390		; F:desacetoxyvindoline 4-hydroxylase activity; ; ; ; P:indole biosynthetic process	EC:1.14.11.20
Cluster 8	VIT_205s0049g00400		; F:desacetoxyvindoline 4-hydroxylase activity; ; ; ; P:indole biosynthetic process	EC:1.14.11.20
Cluster 8	VIT_205s0049g00440	casp-like protein at3g23200-like	C:plasma membrane;	-
Cluster 8	VIT_205s0029g00020	60s ribosomal protein 3a	; ; C:nucleolus; C:plasmodesma; F:structural constituent of ribosome; P:cell wall modification; P:plant-type cell wall organization; C:chloroplast; ; C:cytosolic large ribosomal subunit; P:ribosome biogenesis	-
Cluster 8	VIT_205s0029g00260	dna repair protein rad50	P:microtubule cytoskeleton organization; ; ; P:response to freezing; P:cell-cell signaling; F:zinc ion binding; P:embryo development ending in seed dormancy; ; C:Mre11 complex; P:photomorphogenesis; P:double-strand break repair; C:cytoplasm; P:embryo sac egg cell differentiation; ; ; P:meristem structural organization; ; ; P:seed germination; ; ; ; P:regulation of mitotic cell cycle; P:regulation…	-
Cluster 8	VIT_205s0029g00290	dna repair protein rad50	P:microtubule cytoskeleton organization; ; ; P:response to freezing; P:cell-cell signaling; F:zinc ion binding; P:embryo development ending in seed dormancy; ; C:Mre11 complex; P:photomorphogenesis; P:double-strand break repair; C:cytoplasm; P:embryo sac egg cell differentiation; ; ; P:meristem structural organization; ; ; P:seed germination; ; ; ; P:regulation of mitotic cell cycle; P:regulation…	-
Cluster 8	VIT_205s0029g00340	heat stress transcription factor a-5	F:sequence-specific DNA binding transcription factor activity; F:sequence-specific DNA binding; P:response to stress; P:regulation of transcription, DNA-dependent; C:transcription factor complex; P:regulation of transcription, DNA-dependent	-
Cluster 8	VIT_205s0029g00490	pentatricopeptide repeat-containing protein	; C:mitochondrion;	-
Cluster 8	VIT_205s0029g00674	beta galactosidase 9	C:cytosol; ; F:RNA binding; P:RNA-dependent DNA replication; F:beta-galactosidase activity; F:RNA-directed DNA polymerase activity; C:plant-type cell wall; C:vacuolar membrane; ; F:carbohydrate binding; C:plasma membrane; C:apoplast; ; P:glycosaminoglycan catabolic process; P:glycosphingolipid metabolic process; ; P:glycerolipid metabolic process	EC:3.2.1.23; EC:2.7.7.49
Cluster 8	VIT_205s0029g00720	methyltransferase-like protein3-like	F:RNA-directed DNA polymerase activity; F:DNA binding; P:RNA-dependent DNA replication; F:RNA binding; P:methylation; F:zinc ion binding; ; ; C:mitochondrion	EC:2.7.7.49
Cluster 8	VIT_205s0029g00960	lrr receptor-like serine threonine-protein kinase fls2-like		-
Cluster 8	VIT_205s0094g00080	pentatricopeptide repeat-containing protein at3g46870-like	F:zinc ion binding; C:chloroplast	-
Cluster 8	VIT_205s0094g00890	uncharacterized hydrolase yutf-like	; ; C:chloroplast	-
Cluster 8	VIT_205s0077g00030	ammonium transporter	P:nucleotide transport; P:systemic acquired resistance, salicylic acid mediated signaling pathway; ; P:membrane fusion; ; ; ; ; ; ; ; ; P:negative regulation of programmed cell death; P:amino acid import; ; ; P:ER to Golgi vesicle-mediated transport; P:ammonium transmembrane transport; ; P:response to abscisic acid stimulus; C:plasmodesma; C:plasma membrane; C:nucleus; P:regulation of ion transpo…	-
Cluster 8	VIT_206s0004g00200	uncharacterized protein	C:cytosol; C:nucleus;	-
Cluster 8	VIT_206s0004g00620	pheophorbide a oxygenase	F:metal ion binding; ; F:electron carrier activity; ; ; ;	-
Cluster 8	VIT_206s0004g00790	neutral amino acid transport protein	P:sphingoid biosynthetic process; ; ; P:amino acid transmembrane transport; ; ; C:plasma membrane; ;	-
Cluster 8	VIT_206s0004g00930	protein binding	C:nucleus; F:RNA binding	-
Cluster 8	VIT_206s0004g02370	cinnamyl alcohol dehydrogenase	F:coenzyme binding; ; ; F:dihydrokaempferol 4-reductase activity;	EC:1.1.1.219
Cluster 8	VIT_206s0004g02840	60s ribosomal protein 2	C:nucleolus; C:cytosolic ribosome; C:vacuole; P:response to cold; F:structural constituent of ribosome; C:chloroplast; ; F:zinc ion binding; ; ; P:ribosome biogenesis	-
Cluster 8	VIT_206s0004g03240	elongation factor-	; C:vacuole; F:translation elongation factor activity; F:GTP binding; C:chloroplast; ; C:nucleolus; P:response to cadmium ion; F:GTPase activity; C:plasma membrane; C:mitochondrion; C:ribosome; P:regulation of translational elongation	-
Cluster 8	VIT_206s0004g03290	hydroxyacyl-thioester dehydratase type 2	F:ribokinase activity; ; ; ; C:chloroplast; C:mitochondrion; P:pentose-phosphate shunt	EC:2.7.1.15
Cluster 8	VIT_206s0004g03550	ascorbate peroxidase	; P:hydrogen peroxide catabolic process; ; ; ; P:response to heat; C:chloroplast stroma; F:heme binding; P:response to cadmium ion; C:plasma membrane; P:embryo development ending in seed dormancy; P:peroxidase reaction;	-
Cluster 8	VIT_206s0004g04020	60s ribosomal protein l35-like	C:nucleolus; F:structural constituent of ribosome; C:plasma membrane; C:cytosolic large ribosomal subunit; ; P:ribosome biogenesis	-
Cluster 8	VIT_206s0004g04040	pentatricopeptide repeat-containing protein	; C:mitochondrion; ; F:DNA binding; F:ATP binding; F:DNA-dependent ATPase activity;	-
Cluster 8	VIT_206s0004g04280	actin-depolymerizing factor 2-like isoform	P:response to oxidative stress; C:mitochondrion; P:defense response to bacterium; P:defense response signaling pathway, resistance gene-dependent; F:actin binding; C:chloroplast; P:response to cadmium ion; C:nucleus; C:plasma membrane; ; P:actin filament depolymerization	-
Cluster 8	VIT_206s0004g04290	pentatricopeptide repeat-containing protein	; C:mitochondrion;	-
Cluster 8	VIT_206s0004g04620	protein	C:nucleus; P:pollen sperm cell differentiation	-
Cluster 8	VIT_206s0004g04960	gras family transcription factor	C:cytosol; F:hydrolase activity, hydrolyzing O-glycosyl compounds; P:nuclear-transcribed mRNA catabolic process; ; P:protein glycosylation; P:positive regulation of transcription, DNA-dependent; C:nucleus	-
Cluster 8	VIT_206s0004g05070	zinc transporter	P:copper ion transmembrane transport; F:zinc ion transmembrane transporter activity; ; ; F:zinc ion binding; C:mitochondrion; ; ; ; F:2-alkenal reductase [NAD(P)] activity; ; F:copper ion transmembrane transporter activity; C:plasma membrane	EC:1.3.1.74
Cluster 8	VIT_206s0004g05280	tropinone reductase homolog ag07440	F:carbonyl reductase (NADPH) activity; ; ; F:tropine dehydrogenase activity; P:prostaglandin metabolic process;	EC:1.1.1.206; EC:1.1.1.184
Cluster 8	VIT_206s0004g05770	class i small heat shock protein	C:cytoplasm; P:response to stress	-
Cluster 8	VIT_206s0004g06780	phd finger-like domain-containing protein 5a	F:GTP binding; P:mRNA splicing, via spliceosome; C:U12-type spliceosomal complex	-
Cluster 8	VIT_206s0004g06990	probable phytol kinase chloroplastic-like	; F:geraniol kinase activity; P:carpel development; C:mitochondrion; ; ; ; ; F:CTP:2-trans,-6-trans-farnesol kinase activity; P:response to abscisic acid stimulus; ; ; F:phosphatidate cytidylyltransferase activity; ; P:hydrogen peroxide biosynthetic process; P:phospholipid biosynthetic process; P:glycerolipid metabolic process	EC:2.7.7.41; EC:2.7.1
Cluster 8	VIT_206s0004g07240	udp-glycosyltransferase 87-like	;	-
Cluster 8	VIT_206s0004g07770	peroxidase 52	F:metal ion binding; P:hydrogen peroxide catabolic process; C:Golgi apparatus; ; ; F:heme binding; ; ; C:cytosol; C:apoplast; ; P:peroxidase reaction	-
Cluster 9	VIT_206s0009g00980	probable carboxylesterase5	F:retinyl-palmitate esterase activity; ; ; F:methyl jasmonate esterase activity; F:methyl indole-3-acetate esterase activity; P:retinol metabolic process	EC:3.1.1
Cluster 9	VIT_206s0009g02830	flavonoid 3 -hydroxylase 2	F:heme binding; ; F:monooxygenase activity; F:iron ion binding; F:electron carrier activity; ;	-
Cluster 9	VIT_206s0009g02840	flavonoid 3 -hydroxylase 2	F:heme binding; ; F:monooxygenase activity; F:iron ion binding; F:electron carrier activity; ;	-
Cluster 9	VIT_207s0005g00660	late embryogenesis abundant protein	P:response to stress	-
Cluster 9	VIT_208s0007g08330	polygalacturonase	F:polygalacturonase activity; P:fruit ripening; ; ; C:extracellular region; ; ; ; P:starch metabolic process; P:sucrose metabolic process	EC:3.2.1.15
Cluster 9	VIT_208s0007g08840	glycosyltransferase family protein	C:extracellular region; ; ;	-
Cluster 9	VIT_209s0002g04280	dynein light chain	F:microtubule motor activity; F:Rho guanyl-nucleotide exchange factor activity; C:microtubule associated complex; P:microtubule cytoskeleton organization; ; P:pollen tube growth; C:cytoplasm; C:nucleus; C:microtubule; P:regulation of GTPase activity	-
Cluster 9	VIT_209s0002g06590	udp-glycosyltransferase 75-like	C:phragmoplast; P:para-aminobenzoic acid metabolic process; ; ; F:UDP-glucose:4-aminobenzoate acylglucosyltransferase activity; ; P:lipid glycosylation	-
Cluster 9	VIT_200s0225g00230	alliin lyase	F:L-methionine:2-oxoglutarate aminotransferase activity; ; ; ; F:L-tyrosine:pyruvate aminotransferase activity; P:positive gravitropism; ; F:L-tryptophan:pyruvate aminotransferase activity; F:L-leucine:2-oxoglutarate aminotransferase activity; F:L-tryptophan:2-oxoglutarate aminotransferase activity; P:cotyledon development; P:defense response to bacterium; C:cytoplasm; ; P:gynoecium development; …	EC:2.6.1.27; EC:4.4.1.4; EC:2.6.1.28; EC:2.6.1.6; EC:2.6.1.5; EC:2.6.1.58
Cluster 9	VIT_200s0323g00060	kda protein	F:pectinesterase activity; P:negative regulation of catalytic activity; F:enzyme inhibitor activity; P:starch metabolic process; P:sucrose metabolic process	EC:3.1.1.11
Cluster 9	VIT_200s0323g00070	kda protein	F:pectinesterase activity; P:negative regulation of catalytic activity; F:enzyme inhibitor activity; P:starch metabolic process; P:sucrose metabolic process	EC:3.1.1.11
Cluster 9	VIT_202s0025g04330	thaumatin-like protein	C:extracellular region; P:defense response; C:vacuole; P:response to biotic stimulus	-
Cluster 9	VIT_202s0025g04340	osmotin-like protein osm34	C:extracellular region; ;	-
Cluster 9	VIT_202s0025g04660	senescence-inducible chloroplast stay-green protein	; ; ; C:plastid	-
Cluster 9	VIT_202s0025g04730	protein	; ; C:cytoplasm; P:photorespiration; ; F:glyoxylate reductase (NADP) activity; F:glyoxylate reductase activity; P:glycine metabolic process; P:L-serine metabolic process; P:threonine metabolic process; P:glyoxylate metabolic process; P:pyruvate metabolic process	EC:1.1.1.26; EC:1.1.1.79
Cluster 9	VIT_202s0033g00700	bifunctional nitrilase nitrile hydratase nit4b	C:plasma membrane; F:cyanoalanine nitrilase activity; P:nitrile metabolic process	EC:3.5.5.4
Cluster 9	VIT_203s0038g03570	l-ascorbate oxidase homolog	C:cytosol; F:copper ion binding; ; C:plasmodesma; F:L-ascorbate oxidase activity; C:plant-type cell wall; P:cell wall pectin metabolic process; ; ; ; C:apoplast; ;	EC:1.10.3.3
Cluster 9	VIT_204s0008g04020	low quality protein: burp domain-containing protein 3-like	P:response to abscisic acid stimulus; P:response to desiccation;	-
Cluster 9	VIT_204s0008g06000	ap2 erf domain-containing transcription factor	P:defense response; P:regulation of transcription, DNA-dependent; F:DNA binding; F:sequence-specific DNA binding transcription factor activity; P:fruit ripening; P:ethylene mediated signaling pathway; C:transcription factor complex; P:regulation of transcription, DNA-dependent	-
Cluster 9	VIT_204s0079g00690	glutathione s-transferase	P:response to oxidative stress; F:glutathione transferase activity; ; P:glutathione metabolic process; P:glutathione conjugation reaction	EC:2.5.1.18
Cluster 9	VIT_204s0023g03230	saur family protein	P:auxin mediated signaling pathway; C:mitochondrion;	-
Cluster 9	VIT_205s0020g03860	homocysteine s-methyltransferase	P:S-methylmethionine cycle; C:plasma membrane; F:homocysteine S-methyltransferase activity; P:methionine biosynthetic process; P:methylation	EC:2.1.1.10
Cluster 9	VIT_205s0020g04850	protein flk	F:ATP binding; P:pollen tube growth; ; ; P:plant-type cell wall modification; ; C:nucleus	-
Cluster 9	VIT_205s0094g00340	class iv chitinase	F:chitinase activity; P:carbohydrate metabolic process; P:chitin catabolic process; ; ; ;	EC:3.2.1.14
Cluster 9	VIT_206s0004g02560	ripening-related protein grip22	C:extracellular region	-
Cluster 9	VIT_206s0004g05730	universal stress protein family protein	C:plasmodesma; C:cytoplasm; P:response to cold; C:plasma membrane	-
Cluster 10	VIT_206s0004g08230	root phototropism protein 2	P:proximal/distal pattern formation; ; ; P:phototropism; ; ; P:Golgi organization; P:flower morphogenesis; ; ; C:nucleus; C:plasma membrane	-
Cluster 10	VIT_206s0004g08250	probable lrr receptor-like serine threonine-protein kinase ag06840-like	P:protein phosphorylation; F:protein serine/threonine kinase activity; ; ; ; ; F:ATP binding; C:extracellular region; C:chloroplast; C:plasma membrane; P:serine family amino acid metabolic process	EC:2.7.11
Cluster 10	VIT_206s0009g00250	large subunit gtpase homolog	C:cytosol; ; P:ribosome biogenesis; F:GTPase activity; C:nucleus; F:GTP binding	-
Cluster 10	VIT_206s0009g00260	serine threonine-protein phosphatase bsl3	C:cytosol; F:protein serine/threonine phosphatase activity; F:iron ion binding; C:nucleus; ; C:plasma membrane; ; P:protein dephosphorylation; C:protein serine/threonine phosphatase complex	-
Cluster 10	VIT_206s0009g00340	uncharacterized protein	C:cytoplasm; F:poly(A)-specific ribonuclease activity; P:mRNA catabolic process; F:metal ion binding; F:RNA binding; C:nucleus; ;	EC:3.1.13.4
Cluster 10	VIT_206s0009g00650	chloroplast biogenesis partial	; C:mitochondrion; C:chloroplast;	-
Cluster 10	VIT_206s0009g00890	ubiquitin carboxyl-terminal hydrolase 8-like	F:ubiquitin-specific protease activity; ; ; C:nucleus;	-
Cluster 10	VIT_206s0009g02700	f-box protein at2g32560-like	; F:ATP binding;	-
Cluster 10	VIT_206s0009g02720	cytosolic phosphoglucose isomerase	C:cytoplasm; P:gluconeogenesis; F:glucose-6-phosphate isomerase activity; P:glycolysis; P:starch metabolic process; P:sucrose metabolic process; P:pentose-phosphate shunt	EC:5.3.1.9
Cluster 10	VIT_206s0009g03330	telomerase activating protein es	C:cytoplasmic mRNA processing body; P:spindle assembly involved in meiosis; ; C:nucleus	-
Cluster 10	VIT_206s0009g03450	lateral root primordium protein	P:single-organism cellular process; P:root development; P:response to auxin stimulus; F:protein homodimerization activity;	-
Cluster 10	VIT_206s0009g03660	mitochondrial fission protein	P:mitochondrion organization; ; C:peroxisome; ; ; ; C:chloroplast; C:mitochondrion	-
Cluster 10	VIT_206s0009g03755	pentatricopeptide repeat-containing protein	P:cellular process;	-
Cluster 10	VIT_206s0080g00060	histidine-containing phosphotransfer	C:cytoplasm; F:histidine phosphotransfer kinase activity; ; P:regulation of cytokinin mediated signaling pathway; F:2-alkenal reductase [NAD(P)] activity; C:nucleus;	EC:1.3.1.74
Cluster 10	VIT_206s0080g00270	protein transparent testa-like	F:zinc ion binding; F:nucleic acid binding; P:pollen tube growth; P:nucleus organization; C:nuclear envelope	-
Cluster 10	VIT_206s0080g00320	uncharacterized protein lo00248360	; ; C:vacuole; C:plant-type cell wall;	-
Cluster 10	VIT_206s0080g00800	vesicle-associated membrane protein 4	; C:vacuole; ; C:Golgi apparatus;	-
Cluster 10	VIT_207s0005g00250	co-chaperone protein sb	F:zinc ion binding; F:nucleic acid binding; C:plasma membrane	-
Cluster 10	VIT_207s0005g00290	universal stress protein	C:vacuole; P:response to stress; C:Golgi apparatus; C:plasma membrane; P:response to molecule of fungal origin	-
Cluster 10	VIT_207s0005g00340	phytochrome a-associated f-box protein	P:red, far-red light phototransduction; ; F:nucleic acid binding; P:regulation of circadian rhythm; P:photoperiodism, flowering; P:regulation of protein localization; ; F:ubiquitin-protein ligase activity; ; ; P:leaf development; C:nucleus;	EC:6.3.2.19
Cluster 10	VIT_207s0005g00680	protein	C:cytosol; F:nucleic acid binding; P:protein targeting to vacuole; C:mitochondrion; ; C:plasmodesma; ; P:pollen tube growth; P:vacuole organization; ; P:pollen germination; P:vesicle docking involved in exocytosis; C:plasma membrane; F:NAD+ ADP-ribosyltransferase activity	EC:2.4.2.30
Cluster 10	VIT_207s0005g02520	uncharacterized protein	C:nucleolus; ; C:chromosome	-
Cluster 10	VIT_207s0005g02820	cathepsin b-like	C:extracellular region; C:cytosol; C:vacuole; P:proteolysis; P:regulation of catalytic activity;	-
Cluster 10	VIT_207s0005g03660	uncharacterized protein ag03900-like	; F:ATPase activity, coupled to transmembrane movement of substances; P:cell morphogenesis; P:ATP catabolic process; F:ATP binding; P:endocytosis; ; C:cytoplasm; ; P:extracellular transport	-
Cluster 10	VIT_207s0005g03900	rho gdp-dissociation inhibitor-like	F:Rho GDP-dissociation inhibitor activity; P:cell tip growth; ; C:plastid	-
Cluster 10	VIT_207s0005g04370	uncharacterized protein	C:mitochondrion; C:chloroplast	-
Cluster 10	VIT_207s0005g04700	dihydroneopterin aldolase	; C:plastid; C:mitochondrion; P:folic acid biosynthetic process	-
Cluster 10	VIT_207s0005g04750	uncharacterized protein	F:RNA binding; C:mitochondrial respiratory chain complex II; C:plastid; C:vacuolar membrane; ; F:pseudouridine synthase activity; P:photorespiration; C:plasma membrane	EC:5.4.99.12
Cluster 10	VIT_207s0005g04785	myosin subfamily xi heavy chain	; P:root hair elongation; C:peroxisome; ; ; P:actin cytoskeleton organization; F:ATP binding; F:GTP-dependent protein binding; F:motor activity; F:actin binding; ; ; P:actin filament-based movement; C:Golgi apparatus	-
Cluster 10	VIT_207s0005g05660	f-box kelch repeat-containing f-box family protein		-
Cluster 10	VIT_207s0005g05790	vesicle-associated membrane synaptobrevin 7b	C:vacuolar membrane; ; P:gluconeogenesis; ; P:mRNA export from nucleus; ; ; ; ; F:GTP binding; ; C:chloroplast; P:floral organ formation; C:cytosol; ; P:ER to Golgi vesicle-mediated transport; C:endosome; ; C:plasmodesma; C:endoplasmic reticulum; P:regulation of flower development; C:cell plate; C:plasma membrane; P:protein import into nucleus; P:response to auxin stimulus; P:cell plate formation…	-
Cluster 10	VIT_207s0005g06640	cral trio domain se4p-like phosphatidylinositol transfer family protein	; F:ATP binding; ; ; ; C:cytoplasm	-
Cluster 10	VIT_208s0056g00040	transducin wd40 domain-containing protein	C:cytosol; C:mitochondrion; C:plasma membrane;	-
Cluster 10	VIT_208s0056g00080	alpha- -galacturonosyltransferase	C:endosome; ; C:Golgi apparatus; ; P:hydrogen peroxide biosynthetic process; C:trans-Golgi network;	-
Cluster 10	VIT_208s0056g00200	#NAME?	C:cytosol; ; P:response to cold; ; ; P:glycolysis; C:mitochondrial envelope; C:chloroplast; P:response to cadmium ion; C:plasma membrane; C:apoplast; P:gluconeogenesis	-
Cluster 10	VIT_208s0056g00250	protein	C:anchored to plasma membrane; C:plasmodesma; C:nucleus	-
Cluster 10	VIT_208s0056g00560	uncharacterized protein	F:RNA binding;	-
Cluster 10	VIT_208s0056g00590	envelope membrane protein	; ; ; C:chloroplast inner membrane	-
Cluster 10	VIT_208s0032g00290	protein vi	F:nucleic acid binding;	-
Cluster 10	VIT_208s0032g00300	fiber annexin	; P:response to stress; F:calcium ion binding; F:calcium-dependent phospholipid binding; P:response to temperature stimulus	-
Cluster 10	VIT_208s0032g00800	carotenoid isomerase	F:carotenoid isomerase activity; P:etioplast organization; ; ; F:electron carrier activity; ; ;	-
Cluster 10	VIT_208s0032g00840	sucrose-phosphatase 2	P:sucrose biosynthetic process; ; P:response to cadmium ion; C:plasmodesma; C:plasma membrane; F:sucrose-phosphate phosphatase activity; F:magnesium ion binding; C:nucleus; C:cytosol; P:starch metabolic process	EC:3.1.3.24
Cluster 10	VIT_208s0032g00860	uncharacterized protein	C:mitochondrion; C:plasma membrane	-
Cluster 10	VIT_208s0058g00020	26s proteasome non-atpase regulatory subunit2-like	C:cytoplasm; P:multicellular organismal development; C:proteasome complex; C:nucleus	-
Cluster 10	VIT_208s0058g00570	light-inducible protein atl	; ; P:inflammatory response; C:chloroplast; P:L-phenylalanine metabolic process; P:tyrosine metabolic process	-
Cluster 10	VIT_208s0058g00820	alpha-soluble nsf attachment protein	C:plasmodesma; C:plasma membrane; C:vacuolar membrane; ; P:intracellular protein transport; F:soluble NSF attachment protein activity; C:chloroplast	-
Cluster 10	VIT_208s0058g00860	protein lurp-one-related5-like	P:indoleacetic acid biosynthetic process; ; P:tryptophan catabolic process; P:cellular cation homeostasis; P:divalent metal ion transport; C:chloroplast; P:cellular response to nitrogen starvation; P:defense response to fungus	-
Cluster 10	VIT_208s0058g00870	protein lurp-one-related5-like	P:indoleacetic acid biosynthetic process; ; P:tryptophan catabolic process; P:cellular cation homeostasis; P:divalent metal ion transport; C:chloroplast; P:cellular response to nitrogen starvation; P:defense response to fungus	-
Cluster 10	VIT_208s0058g00970	cationic peroxidase-like	F:metal ion binding; P:hydrogen peroxide catabolic process; F:heme binding; ; C:extracellular region; ; P:peroxidase reaction	-
Cluster 10	VIT_208s0040g00380	probable s-acyltransferase at5g05070-like	F:2-alkenal reductase [NAD(P)] activity; C:nucleus; ; F:zinc ion binding; C:plasma membrane;	EC:1.3.1.74
Cluster 10	VIT_208s0040g00990	protein	P:response to stimulus; F:DNA binding; ; C:nucleus	-
Cluster 10	VIT_208s0040g02360	protein iq-domain-like	P:defense response; ; C:nucleus; C:plasma membrane;	-
Cluster 10	VIT_208s0040g02370	chaperone -domain containing protein	C:cytoplasm; P:protein folding; P:chromatin assembly or disassembly; P:response to stress; ;	-
Cluster 10	VIT_208s0040g02470	soluble inorganic pyrophosphatase	P:response to cadmium ion; F:inorganic diphosphatase activity; ; C:cytosol; F:magnesium ion binding;	EC:3.6.1.1
Cluster 10	VIT_208s0040g02520	type i inositol- -trisphosphate 5-phosphatase cvp2-like	C:cytoplasm; P:phosphatidylinositol phosphorylation; F:exonuclease activity; ; ; P:inositol phosphate dephosphorylation; F:2-alkenal reductase [NAD(P)] activity; P:inositol trisphosphate metabolic process;	EC:1.3.1.74
Cluster 10	VIT_208s0040g02750	ankyrin repeat-containing	; C:plastid; P:pollen tube growth; ; ; P:plant-type cell wall modification; C:nucleus; C:plasma membrane	-
Cluster 10	VIT_208s0040g03040	protein in2 homolog b-like	P:response to cadmium ion; C:cytoplasm; ; F:glutathione transferase activity; ; P:glutathione metabolic process; P:glutathione conjugation reaction	EC:2.5.1.18
Cluster 10	VIT_208s0040g03220	myb family transcription factor	P:response to jasmonic acid stimulus; P:response to gibberellin stimulus; ; P:regulation of transcription, DNA-dependent; ; P:circadian regulation of gene expression; F:DNA binding; P:response to auxin stimulus; P:histone H3 acetylation; P:long-day photoperiodism, flowering; P:response to abscisic acid stimulus; F:sequence-specific DNA binding transcription factor activity; P:response to ethylene…	-
Cluster 10	VIT_208s0040g03360	actin depolymerizing factor 6	P:response to oxidative stress; C:mitochondrion; P:defense response to bacterium; P:defense response signaling pathway, resistance gene-dependent; F:actin binding; C:chloroplast; P:response to cadmium ion; C:nucleus; C:plasma membrane; ; P:actin filament depolymerization	-
Cluster 10	VIT_208s0007g00080	cue domain containing protein		-
Cluster 10	VIT_208s0007g00470	inactive rhomboid protein-like	F:serine-type endopeptidase activity; C:Golgi apparatus; C:plasmodesma; C:plasma membrane; ; P:proteolysis	EC:3.4.21
Cluster 10	VIT_208s0007g00530	nad-dependent epimerase dehydratase	; C:apoplast; P:salicylic acid biosynthetic process; ; P:plant-type cell wall organization; F:3-beta-hydroxy-delta5-steroid dehydrogenase activity; ; P:steroid biosynthetic process; P:defense response to bacterium; ; ; P:starch metabolic process; C:chloroplast stroma; ; C:thylakoid; P:response to cold; P:response to abscisic acid stimulus; P:polysaccharide catabolic process; ; C:plasma membrane; …	EC:1.1.1.145
Cluster 10	VIT_208s0007g02200	high mobility group protein	F:DNA binding; C:nucleus	-
Cluster 10	VIT_208s0007g02350	late embryogenesis abundant hydroxyproline-rich glycoprotein	; C:plasmodesma; C:plant-type cell wall; C:plasma membrane	-
Cluster 10	VIT_208s0007g03230	uncharacterized protein	F:binding; ; P:cellular metabolic process	-
Cluster 10	VIT_208s0007g03300	uncharacterized protein chloroplastic-like	;	-
Cluster 10	VIT_208s0007g03330	protein aq857	; ; ; C:mitochondrion;	-
Cluster 10	VIT_208s0007g03440	protein	P:coumarin biosynthetic process; ; ; P:positive regulation of flavonoid biosynthetic process; ; C:endoplasmic reticulum; C:nucleus	-
Cluster 10	VIT_208s0007g03550	solute carrier family 35 member -like	;	-
Cluster 10	VIT_208s0007g03640	dna binding	P:regulation of transcription, DNA-dependent; C:plastid; F:sequence-specific DNA binding; F:sequence-specific DNA binding transcription factor activity; F:chromatin binding; C:transcription factor complex; P:regulation of transcription, DNA-dependent; C:chromatin	-
Cluster 10	VIT_208s0007g03700	tata-associated factor ii 58	F:translation initiation factor activity; ; P:jasmonic acid mediated signaling pathway; C:plastid; F:DNA binding; F:protein heterodimerization activity; P:DNA-dependent transcription, initiation; P:RNA splicing, via endonucleolytic cleavage and ligation; C:transcription factor TFIID complex; P:transcription from RNA polymerase II promoter; C:ribosome; P:regulation of translational initiation	-
Cluster 10	VIT_208s0007g03750	starch branching enzyme ii	; ; F:1,4-alpha-glucan branching enzyme activity; P:pentose-phosphate shunt; F:hydrolase activity, hydrolyzing O-glycosyl compounds; ; ; P:maltose metabolic process; ; C:chloroplast stroma; P:positive regulation of catalytic activity; P:glycogen biosynthetic process; P:sucrose metabolic process	EC:2.4.1.18
Cluster 10	VIT_208s0007g03830	fructose-bisphosphate aldolase	P:response to fructose stimulus; C:vacuolar membrane; ; P:photorespiration; P:pentose-phosphate shunt; P:gluconeogenesis; P:response to glucose stimulus; C:apoplast; P:response to sucrose stimulus; P:water transport; ; ; ; C:chloroplast; ; C:Golgi apparatus; P:hyperosmotic response; C:nucleolus; C:cytosol; ; P:Golgi organization; P:glycolysis; P:response to cadmium ion; C:mitochondrial envelope; …	EC:4.1.2.13
Cluster 10	VIT_208s0007g03960	enolase	F:copper ion binding; P:pentose-phosphate shunt; ; C:plasmodesma; P:response to cold; ; F:DNA binding; P:response to abscisic acid stimulus; F:magnesium ion binding; P:glycolysis; P:gluconeogenesis; C:mitochondrial envelope; P:photorespiration; C:chloroplast; P:response to cadmium ion; ; F:phosphopyruvate hydratase activity; C:nucleus; C:plasma membrane; C:apoplast; ; ; P:L-phenylalanine biosynth…	EC:4.2.1.11
Cluster 10	VIT_208s0007g04290	e3 ubiquitin-protein ligase upl7	P:protein ubiquitination involved in ubiquitin-dependent protein catabolic process; F:ubiquitin-protein ligase activity; C:nucleus;	EC:6.3.2.19
Cluster 10	VIT_208s0007g04470	vacuolar protein-sorting-associated protein	; C:nucleus; ; C:plastid	-
Cluster 10	VIT_208s0007g04900	uncharacterized protein		-
Cluster 10	VIT_208s0007g04960	uncharacterized protein lo00854479	C:plastid	-
Cluster 10	VIT_208s0007g05550	protein	P:mitochondrion organization; ; C:peroxisome; ; ; ; C:chloroplast; C:mitochondrion	-
Cluster 10	VIT_208s0007g05690	lycopene beta-cyclase	F:capsanthin synthase activity; ; F:capsorubin synthase activity; F:lycopene beta cyclase activity; ; ;	EC:5.3.99.8
Cluster 10	VIT_208s0007g06290	protein	C:mitochondrion; C:plastid	-
Cluster 10	VIT_208s0007g07030	protein	; C:cytosol	-
Cluster 10	VIT_208s0007g07350	fmn binding protein	F:pyridoxamine-phosphate oxidase activity; ; C:extracellular region; C:chloroplast; ;	EC:1.4.3.5
Cluster 10	VIT_208s0007g07450	uncharacterized protein	C:cytosol; C:nucleus;	-
Cluster 10	VIT_208s0007g07490	arm repeat-containing protein	P:spliceosomal complex assembly; F:binding	-
Cluster 10	VIT_208s0007g08290	elongation factor family protein	; F:translation elongation factor activity; ; F:GTP binding; ; P:response to reactive oxygen species; C:chloroplast stroma; F:GTPase activity; C:plasma membrane; C:ribosome; P:regulation of translational elongation	-
Cluster 10	VIT_208s0007g08300	calcium-dependent protein	; ; ; P:jasmonic acid mediated signaling pathway; P:systemic acquired resistance, salicylic acid mediated signaling pathway; F:calmodulin-dependent protein kinase activity; ; ; ; ; ; F:calcium ion binding; P:defense response to fungus; P:negative regulation of programmed cell death; C:cytoplasm; P:hyperosmotic salinity response; P:protein phosphorylation; ; P:response to cold; P:abscisic acid med…	EC:2.7.11.17; EC:2.7.11
Cluster 10	VIT_208s0007g08800	protein	; P:microtubule cytoskeleton organization; ; ; ; P:chromatin silencing; C:microtubule; F:microtubule motor activity; ; ; P:response to biotic stimulus; C:microtubule associated complex; P:transmembrane transport; ; P:ATP catabolic process; ; P:defense response; F:ATP binding; P:regulation of pH; C:tubulin complex	-
Cluster 10	VIT_209s0002g00300	pumilio 23	P:response to glucose stimulus; F:RNA binding; P:response to sucrose stimulus; P:RNA-dependent DNA replication; C:nucleolus; F:metal ion binding; F:RNA-directed DNA polymerase activity; ; ; C:chloroplast	EC:2.7.7.49
Cluster 10	VIT_209s0002g00340	alanine aminotransferase	; C:cytosol; F:copper ion binding; ; C:mitochondrion; ; ; F:ATP binding; ; C:chloroplast; P:response to cadmium ion; ; ; ;	-
Cluster 10	VIT_209s0002g00380		; ; F:zinc ion binding; P:regulation of chromosome organization; C:mitochondrion; F:1-phosphatidylinositol-3-phosphate 5-kinase activity; ; ; P:organ morphogenesis; C:endosome; ; ; F:ATP binding; P:pollen development; P:phosphatidylinositol phosphorylation; P:vacuole organization; ; P:hydrogen peroxide biosynthetic process;	EC:2.7.1.150
Cluster 10	VIT_209s0002g00800	protein	F:DNA binding; F:zinc ion binding	-
Cluster 10	VIT_209s0002g00990	lipase class 3 family protein	F:triglyceride lipase activity; ; C:plasma membrane; ; P:glycerolipid metabolic process	EC:3.1.1.3
Cluster 10	VIT_209s0002g02070	uncharacterized protein	; ; C:nucleus	-
Cluster 10	VIT_209s0002g02200	protein root hair defective 3 homolog-like	C:vacuolar membrane; P:nucleotide transport; P:cellulose metabolic process; P:membrane fusion; ; ; F:GTP binding; ; ; C:endoplasmic reticulum membrane; P:negative regulation of programmed cell death; ; P:amino acid import; P:actin cytoskeleton organization; ; P:lateral root development; P:root hair cell differentiation; P:ER to Golgi vesicle-mediated transport; P:plant-type cell wall biogenesis; …	-
Cluster 10	VIT_209s0002g02370	organelle transcript processing partial	; C:chloroplast;	-
Cluster 10	VIT_209s0002g02480	mitochondrial atp synthase g subunit family protein	; P:photorespiration; C:plastid; ; ; ; ; P:response to cadmium ion; ; C:mitochondrial proton-transporting ATP synthase complex, coupling factor F(o); P:protein targeting to mitochondrion	-
Cluster 10	VIT_209s0002g02700	transcription factor bhlh87	F:protein dimerization activity; C:nucleus	-
Cluster 10	VIT_209s0002g02870	leucine-rich repeat receptor-like protein kinase at290-like	; P:respiratory burst involved in defense response; ; P:defense response to fungus; ; P:protein phosphorylation; F:protein serine/threonine kinase activity; P:tryptophan catabolic process; P:indoleacetic acid biosynthetic process; P:oligopeptide transport; C:plasma membrane; F:ATP binding; P:serine family amino acid metabolic process	EC:2.7.11
Cluster 10	VIT_209s0002g02890	leucine-rich repeat receptor-like protein kinase at290-like	; P:protein phosphorylation; F:ATP binding; F:protein serine/threonine kinase activity; P:serine family amino acid metabolic process	EC:2.7.11
Cluster 10	VIT_209s0002g03250	profilin	C:nucleolus; C:phragmoplast; F:actin binding; C:plasma membrane; P:unidimensional cell growth; ; ; C:chloroplast; ;	-
Cluster 10	VIT_209s0002g03570	atp-binding cassette	P:indole glucosinolate catabolic process; ; ; ; P:coumarin biosynthetic process; ; ; P:ATP catabolic process; ; P:defense response to bacterium; P:response to abscisic acid stimulus; ; P:drug transmembrane transport; P:cadmium ion transmembrane transport; C:plasma membrane; P:defense response by callose deposition in cell wall; C:mitochondrion; P:positive regulation of flavonoid biosynthetic proc…	-
Cluster 10	VIT_209s0002g03950	uncharacterized protein	; C:mitochondrion	-
Cluster 10	VIT_209s0002g04290	glyoxylate reductase	; F:hydroxyphenylpyruvate reductase activity; ; F:glyoxylate reductase activity; P:L-phenylalanine metabolic process; P:tyrosine metabolic process; P:glyoxylate metabolic process	EC:1.1.1.26; EC:1.1.1.237
Cluster 10	VIT_209s0002g04540	rna polymerase beta subunit	F:DNA-directed RNA polymerase activity; ; F:DNA binding; C:chloroplast; C:nucleolus; ; P:pyrimidine nucleobase metabolic process	EC:2.7.7.6
Cluster 10	VIT_209s0002g04600	ras-related protein rh-like	C:endosome; F:GTP binding; C:plasma membrane; P:small GTPase mediated signal transduction; F:GTPase activity; ; P:intracellular protein transport;	-
Cluster 10	VIT_209s0002g04660	regulator of telomere elongation helicase	P:methylation-dependent chromatin silencing; P:cell-cell signaling; P:determination of bilateral symmetry; F:DNA binding; ; ; ; F:ATP-dependent DNA helicase activity; ; C:nucleus; F:ATP binding; ; C:mitochondrion; C:replication fork	-
Cluster 10	VIT_209s0002g05000	disease resistance protein rps5-like	; P:defense response; ; F:ATP binding	-
Cluster 10	VIT_209s0002g05250	transaminase transferring nitrogenous groups	; C:cytosol; F:L-aspartate:2-oxoglutarate aminotransferase activity; ; ; ; P:alanine metabolic process; P:arginine metabolic process; ; P:cysteine metabolic process; P:glutamate metabolic process; P:proline metabolic process; P:L-phenylalanine biosynthetic process; ;	EC:2.6.1.1
Cluster 10	VIT_209s0002g05320	2-oxoglutarate-dependent dioxygenase	C:cytoplasm; ; F:iron ion binding; ; ; ; ; ;	-
Cluster 10	VIT_209s0002g05370	pleiotropic drug resistance protein-like	; P:ATP catabolic process; ; F:ATP binding; ; ; C:plasma membrane	-
Cluster 10	VIT_209s0002g05660	sulfate transporter	; C:plant-type vacuole membrane; P:sulfate transport; ; ; ; C:mitochondrion	-
Cluster 10	VIT_209s0002g05800	26s protease regulatory subunit 8 homolog a	F:peptidase activity; C:cytosol; ; C:proteasome regulatory particle, base subcomplex; F:ATP binding; ; C:nucleus; C:plasma membrane	-
Cluster 10	VIT_209s0002g06370	snare-like protein	P:ER to Golgi vesicle-mediated transport; C:cytoplasm	-
Cluster 10	VIT_209s0002g06430	lactoylglutathione lyase glyoxalase i-like protein	C:cytoplasm; P:hyperosmotic salinity response; ; P:carbohydrate metabolic process; P:response to sucrose stimulus; P:para-aminobenzoic acid metabolic process; ; P:response to fructose stimulus; F:lactoylglutathione lyase activity; P:pyruvate metabolic process	EC:4.4.1.5
Cluster 10	VIT_209s0002g06800	uncharacterized protein	C:plastid	-
Cluster 10	VIT_209s0002g07020	topless-related protein 4	; ; P:gravitropism; C:nucleus	-
Cluster 10	VIT_209s0002g07220	uncharacterized protein	C:plastid	-
Cluster 10	VIT_209s0002g07290	signal recognition particle 54 kda protein 3	C:signal recognition particle, endoplasmic reticulum targeting; ; ; F:GTP binding; ; C:cytosol; ; ; F:GTPase activity; ; F:mRNA binding	-
Cluster 10	VIT_209s0002g08340	photosystem i p700 apoprotein a2	P:electron transport chain; C:photosystem I; ; ; ; F:electron carrier activity; ; ; F:ATP binding; F:magnesium ion binding; C:chloroplast thylakoid membrane; ;	-
Cluster 10	VIT_209s0002g08930	uncharacterized protein	C:nucleus; F:calcium ion binding	-
Cluster 10	VIT_209s0070g00320	cyclin-dependent kinase f-4-like	P:protein phosphorylation; F:RNA polymerase II carboxy-terminal domain kinase activity; ; F:ATP binding; P:positive regulation of translation; C:intracellular part; P:protein N-linked glycosylation; P:serine family amino acid metabolic process	EC:2.7.11.23
Cluster 10	VIT_209s0070g00560	leucine-rich repeat receptor protein kinase exs-like		-
Cluster 10	VIT_209s0054g00770	splicing endonuclease positive effector	F:metal ion binding; ; F:protein serine/threonine phosphatase activity; F:poly(U) RNA binding; P:protein dephosphorylation; C:protein serine/threonine phosphatase complex	-
Cluster 10	VIT_209s0054g00890	v-type proton atpase catalytic subunit a	C:plant-type vacuole; C:vacuolar membrane; ; ; P:pentose-phosphate shunt; P:gluconeogenesis; ; C:apoplast; P:water transport; ; ; ; F:proton-transporting ATP synthase activity, rotational mechanism; ; ; P:cell morphogenesis; P:vacuole organization; ; C:Golgi apparatus; P:hyperosmotic response; C:cytosol; P:Golgi organization; P:glycolysis; ; P:pollen development; F:protease binding; P:response to…	-
Cluster 10	VIT_209s0054g00940	pentatricopeptide repeat-containing protein	P:biosynthetic process; ; C:endoplasmic reticulum;	-
Cluster 10	VIT_200s0203g00200	adenine nucleotide alpha hydrolases-like protein	C:plasma membrane; ; P:response to stress; P:response to molecule of fungal origin; C:nucleus; C:cytosol	-
Cluster 10	VIT_200s0220g00090	let and ef-hand domain-containing protein mitochondrial-like	; C:mitochondrion; F:calcium ion binding	-
Cluster 10	VIT_200s0229g00020	asparaginyl-trna synthetase	; ; F:nucleic acid binding; C:mitochondrion; ; F:ATP binding; C:chloroplast stroma; P:alanine metabolic process;	-
Cluster 10	VIT_200s0246g00080	nadh dehydrogenase subunit 7	; C:mitochondrion; ; ; F:quinone binding	-
Cluster 10	VIT_200s0246g00220	atpase subunit 8	; ; ; ; ; C:mitochondrial proton-transporting ATP synthase complex, coupling factor F(o); F:ATP binding; ; C:respiratory chain complex IV	-
Cluster 10	VIT_200s0246g00230	succinate dehydrogenase subunit 4	C:mitochondrial inner membrane; F:copper ion binding; F:electron carrier activity; F:heme binding; ; F:zinc ion binding; ; ; ; ; ; C:respiratory chain complex IV	-
Cluster 10	VIT_200s0246g00240	ribosomal protein	C:mitochondrial small ribosomal subunit; F:structural constituent of ribosome; ; P:ribosome biogenesis	-
Cluster 10	VIT_200s0250g00020	protein tyrosine phosphatase	P:protein dephosphorylation; F:polysaccharide binding; P:starch catabolic process; P:circadian rhythm; ; P:maltose metabolic process; ; ; C:chloroplast stroma; ; ; P:positive regulation of catalytic activity	-
Cluster 10	VIT_200s0250g00030	udp-glycosyltransferase family protein	C:trans-Golgi network; C:Golgi apparatus; C:endosome; C:nucleus; P:biosynthetic process;	-
Cluster 10	VIT_200s0253g00080	polyneuridine-aldehyde esterase-like	F:polyneuridine-aldehyde esterase activity; F:methyl jasmonate esterase activity; P:indole biosynthetic process	EC:3.1.1.78; EC:3.1.1
Cluster 10	VIT_200s0264g00030	aconitate hydratase	F:mRNA 5'-UTR binding; ; C:apoplast; ; P:water transport; P:cell wall macromolecule metabolic process; F:citrate dehydratase activity; C:vacuole; ; P:ethylene biosynthetic process; ; P:glyoxylate cycle; ; ; F:isocitrate hydro-lyase (cis-aconitate-forming) activity; P:vacuole organization; ; P:hyperosmotic response; C:cytosol; P:Golgi organization; P:glycolysis; P:iron ion homeostasis; ; P:respons…	EC:4.2.1.4
Cluster 10	VIT_200s0264g00060	protein	F:peptide-methionine (R)-S-oxide reductase activity; ; C:chloroplast; C:plasma membrane	EC:1.8.4.12; EC:1.8.4
Cluster 10	VIT_200s0283g00020	staphylococcal nuclease domain-containing protein-like	C:cytosol; ; F:RNA binding; P:protein secretion; P:seed germination; ; P:cellulose biosynthetic process; ; ; ; P:gibberellin biosynthetic process; ; C:nuclear envelope; C:chloroplast; P:response to cadmium ion; C:endoplasmic reticulum; C:plasma membrane	-
Cluster 10	VIT_200s0286g00085	g-type lectin s-receptor-like serine threonine-protein kinase rk-like	P:protein phosphorylation; F:RNA binding; F:protein serine/threonine kinase activity; P:RNA-dependent DNA replication; F:RNA-directed DNA polymerase activity; F:ATP binding; P:recognition of pollen; P:serine family amino acid metabolic process	EC:2.7.11; EC:2.7.7.49
Cluster 10	VIT_200s0324g00040	dnaj heat shock family protein	; C:mitochondrion; P:protein folding; F:metal ion binding; ; P:response to heat; F:ATP binding; C:chloroplast thylakoid membrane;	-
Cluster 10	VIT_200s0324g00080	udp-glycosyltransferase 85a2-like	; F:cis-zeatin O-beta-D-glucosyltransferase activity; F:trans-zeatin O-beta-D-glucosyltransferase activity;	EC:2.4.1.215; EC:2.4.1.203
Cluster 10	VIT_200s0332g00045	nadh dehydrogenase subunit 6	; C:mitochondrial respiratory chain complex I; ; ; P:ubiquinone biosynthetic process; ;	-
Cluster 10	VIT_200s0347g00060	protein	C:plasma membrane; P:protein autophosphorylation; P:recognition of pollen; F:ATP binding; F:protein serine/threonine kinase activity; ; ; P:serine family amino acid metabolic process	EC:2.7.11
Cluster 10	VIT_200s0353g00020	g-type lectin s-receptor-like serine threonine-protein kinase a1330-like	C:plasma membrane; P:protein autophosphorylation; P:recognition of pollen; F:ATP binding; F:protein serine/threonine kinase activity; ; ; P:serine family amino acid metabolic process	EC:2.7.11
Cluster 10	VIT_200s0370g00050	wapl (wings apart-like protein regulation of heterochromatin) protein	C:mitochondrion	-
Cluster 10	VIT_200s0370g00090	rna polymerase-associated protein rt homolog	; F:DNA binding; ; P:DNA-dependent transcription, initiation; P:positive regulation of transcription, DNA-dependent; C:nucleus	-
Cluster 10	VIT_200s0374g00030	g-type lectin s-receptor-like serine threonine-protein kinase rk-like	P:protein phosphorylation; F:RNA binding; F:protein serine/threonine kinase activity; P:RNA-dependent DNA replication; F:RNA-directed DNA polymerase activity; F:ATP binding; P:recognition of pollen; ; ; P:serine family amino acid metabolic process	EC:2.7.11; EC:2.7.7.49
Cluster 10	VIT_200s0374g00050	u-box domain-containing protein 8-like	; ; F:ubiquitin-protein ligase activity; C:nucleus; F:zinc ion binding; ;	EC:6.3.2.19
Cluster 10	VIT_200s0394g00030	alpha beta-hydrolase domain-containing protein	C:extracellular region;	-
Cluster 10	VIT_200s0396g00030	unnamed protein product [Vitis vinifera]	C:mitochondrion	-
Cluster 10	VIT_200s0396g00050	ribosomal protein s4	C:mitochondrial small ribosomal subunit; F:structural constituent of ribosome; C:chloroplast; ; ; P:ribosome biogenesis	-
Cluster 10	VIT_200s0404g00020	transmembrane protein84c	C:extracellular region; ; ; ; ; F:zinc ion binding	-
Cluster 10	VIT_200s0404g00080	protein	; C:trans-Golgi network; C:Golgi apparatus; C:nucleus; ;	-
Cluster 10	VIT_200s0429g00030	set domain protein	P:histone lysine methylation; ; C:nucleus; ; P:lysine catabolic process	-
Cluster 10	VIT_200s0477g00030	multidrug resistance	P:fruit ripening; ; C:plasma membrane; P:drug transmembrane transport;	-
Cluster 10	VIT_200s0480g00040	polyphenol oxidase	F:metal ion binding; F:catechol oxidase activity; C:chloroplast thylakoid lumen; F:monophenol monooxygenase activity; ; ; ; P:tyrosine metabolic process; ; P:coumarin biosynthetic process; P:lignin biosynthetic process; ;	EC:1.14.18.1; EC:1.10.3.1
Cluster 10	VIT_200s0483g00020	suppressor-like protein	; F:catalytic activity; C:chloroplast	-
Cluster 10	VIT_200s0483g00030	uncharacterized isochorismatase family protein pnca	F:nicotinamidase activity; ; P:response to abscisic acid stimulus; P:nicotinamide metabolic process; P:nicotinate nucleotide metabolic process	EC:3.5.1.19
Cluster 10	VIT_200s0505g00020	protein nynrin-like	F:ribonuclease H activity; F:RNA-directed DNA polymerase activity; P:RNA-dependent DNA replication; F:RNA binding; ; P:proteolysis; ;	EC:3.1.26.4; EC:2.7.7.49
Cluster 10	VIT_200s0505g00030	nadh dehydrogenase subunit 2	; ; C:mitochondrial respiratory chain complex I; ; C:chloroplast; P:ubiquinone biosynthetic process; ;	-
Cluster 10	VIT_200s0508g00020	cytosolic fe-s cluster assembly factor narfl	C:cytosol; P:RNA processing; ; C:plastid; P:chromosome segregation; ; P:positive regulation of cellular process; ; ; ; ; C:nucleus; C:ferredoxin hydrogenase complex	-
Cluster 10	VIT_200s0555g00050	protein	F:copper ion binding; F:DNA binding; F:protein dimerization activity; ; C:photosystem I;	-
Cluster 10	VIT_200s0776g00020	katanin p80 wd40 repeat-containing subunit homolog-like	; ; ; C:Cul4-RING ubiquitin ligase complex; ; C:heterotrimeric G-protein complex; P:response to abscisic acid stimulus; C:katanin complex; ; C:tubulin complex; P:serine family amino acid metabolic process; ;	-
Cluster 10	VIT_200s0873g00020	nadh dehydrogenase subunit 3	; ; C:mitochondrial respiratory chain complex I; ; P:ubiquinone biosynthetic process; ;	-
Cluster 10	VIT_200s0878g00030	rab family gtpase	; P:small GTPase mediated signal transduction; P:regulation of transcription, DNA-dependent; F:DNA binding; ; C:chloroplast; C:vacuole; ; F:GTP binding; C:plasma membrane	-
Cluster 10	VIT_202s0025g00340	monodehydroascorbate reductase	C:cytosol; P:hydrogen peroxide catabolic process; ; C:mitochondrion; P:response to cold; F:DNA-(apurinic or apyrimidinic site) lyase activity; F:electron carrier activity; ; F:ATP binding; F:flavin adenine dinucleotide binding; C:chloroplast stroma; P:response to cadmium ion; ; P:base-excision repair; ;	EC:4.2.99.18
Cluster 10	VIT_202s0025g00420	wrky transcription factor 22	P:response to stimulus; P:regulation of transcription, DNA-dependent; F:sequence-specific DNA binding; F:sequence-specific DNA binding transcription factor activity; C:transcription factor complex; P:regulation of transcription, DNA-dependent	-
Cluster 10	VIT_202s0025g00640	24 kda seed maturation protein	C:vacuole; C:endoplasmic reticulum membrane; C:plasma membrane	-
Cluster 10	VIT_202s0025g00690	calcium dependent protein kinase 3	P:protein phosphorylation; F:calcium ion binding; ; ; ; F:ATP binding; P:abscisic acid mediated signaling pathway; C:vacuole; F:calmodulin-dependent protein kinase activity; C:plasma membrane; ; P:serine family amino acid metabolic process	EC:2.7.11.17
Cluster 10	VIT_202s0025g02050	protein	C:extracellular region; ; ; C:chloroplast	-
Cluster 10	VIT_202s0025g02090	kinesin light	C:nucleus; C:plasma membrane; C:plastid;	-
Cluster 10	VIT_202s0025g02340	fas-associated factor 2-b-like	C:plasma membrane; P:N-terminal protein myristoylation;	-
Cluster 10	VIT_202s0025g02760	protein	; ; ; C:nucleus;	-
Cluster 10	VIT_202s0025g02840	ankyrin repeat-containing	F:phospholipid binding;	-
Cluster 10	VIT_202s0025g04020	cytochrome p450	F:heme binding; F:iron ion binding; F:electron carrier activity; ; F:N-methylcoclaurine 3'-monooxygenase activity;	EC:1.14.13.71
Cluster 10	VIT_202s0025g04050	ara4-interacting protein	C:cytosol; C:nucleus;	-
Cluster 10	VIT_202s0025g04430	hexose transporter	P:response to nematode; C:vacuole; C:plasma membrane; P:transmembrane transport; P:carbohydrate transport; F:2-alkenal reductase [NAD(P)] activity; ; C:nucleus; ;	EC:1.3.1.74
Cluster 10	VIT_202s0025g04490	adenosine 3 -phospho 5 -phosphosulfate	C:plasma membrane; P:UDP-galactose transmembrane transport; ; F:UDP-galactose transmembrane transporter activity	-
Cluster 10	VIT_202s0025g04540	spx domain-containing membrane protein	C:vacuolar membrane; ; C:Golgi apparatus; C:plant-type vacuole; P:transmembrane transport	-
Cluster 10	VIT_202s0025g04620	phospholipase d	F:calcium ion binding; C:plasmodesma; P:phosphatidylcholine metabolic process; F:phosphatidylinositol-4,5-bisphosphate binding; F:phospholipase D activity; ; C:chloroplast; F:NAPE-specific phospholipase D activity; P:response to cadmium ion; C:cytosolic ribosome; ; C:nucleus; C:plasma membrane; P:embryo development ending in seed dormancy; P:phospholipid catabolic process	EC:3.1.4.4
Cluster 10	VIT_202s0025g05080	protein	P:membrane fusion; ; F:DNA binding; ; C:plasmodesma; C:nucleus; F:zinc ion binding	-
Cluster 10	VIT_202s0033g00850	bifunctional nitrilase nitrile hydratase nit4b	F:cyanoalanine nitrilase activity; ; F:3-cyanoalanine hydratase activity; ; P:response to cadmium ion; C:plasma membrane; P:cellular response to sulfate starvation; ; C:chloroplast; ; C:apoplast; ; P:nitrile metabolic process	EC:3.5.5.4; EC:4.2.1.65
Cluster 10	VIT_202s0087g00360	pentatricopeptide repeat-containing protein	C:mitochondrion;	-
Cluster 10	VIT_202s0087g00770	rnase l inhibitor-like protein	; P:ATP catabolic process; F:electron carrier activity; ; F:ATP binding; ; ;	-
Cluster 10	VIT_202s0087g00930	carotenoid cleavage dioxygenase 4	; ; ;	-
Cluster 10	VIT_203s0038g00690	zinc finger protein constans-like protein	; F:zinc ion binding; ; P:regulation of transcription, DNA-dependent; P:circadian rhythm; F:sequence-specific DNA binding transcription factor activity; C:transcription factor complex; P:regulation of transcription, DNA-dependent	-
Cluster 10	VIT_203s0038g02220	actin depolymerizing factor 5	C:cytoplasm; P:response to sucrose stimulus; F:actin binding; P:response to fructose stimulus; ; ; P:actin filament depolymerization	-
Cluster 10	VIT_203s0038g02240	transcription elongation factor family protein	; F:DNA binding; C:nucleus; C:mitochondrion	-
Cluster 10	VIT_203s0038g02280	erd7 protein	C:cytoplasm; ; P:response to high light intensity; P:response to cold; C:plasma membrane; ; P:response to abscisic acid stimulus;	-
Cluster 10	VIT_203s0038g02760	v-type proton atpase subunit b2	C:vacuolar membrane; ; P:pentose-phosphate shunt; P:gluconeogenesis; ; ; ; ; ; F:proton-transporting ATP synthase activity, rotational mechanism; ; C:Golgi apparatus; ; ; C:plasma membrane; F:ATP binding; ; ; C:proton-transporting ATP synthase complex	-
Cluster 10	VIT_203s0038g02770	protein	F:chromatin binding; F:DNA binding; F:calcium ion binding; C:chromatin	-
Cluster 10	VIT_203s0038g03050	f-box lrr-repeat protein0-like	; ; P:isoprenoid biosynthetic process; P:protein glycosylation; ; F:2-alkenal reductase [NAD(P)] activity; C:plastid; ;	EC:1.3.1.74
Cluster 10	VIT_203s0038g03430	expansin-like a2	C:plant-type cell wall; P:plant-type cell wall loosening; P:unidimensional cell growth; C:extracellular region; ;	-
Cluster 10	VIT_203s0038g03530	lysine histidine transporter		-
Cluster 10	VIT_203s0038g03640	phosphoglycerate mutase-like protein	C:cytosol; ; F:catalytic activity; C:nucleus; C:plastid	-
Cluster 10	VIT_203s0038g03960	calcium-dependent protein kinase	; ; ; ; P:jasmonic acid mediated signaling pathway; P:nucleotide transport; P:systemic acquired resistance, salicylic acid mediated signaling pathway; F:calmodulin-dependent protein kinase activity; ; P:membrane fusion; ; ; ; F:calcium ion binding; P:defense response to fungus; P:root hair elongation; P:negative regulation of programmed cell death; C:cytosol; P:protein autophosphorylation; P:amin…	EC:2.7.11.17
Cluster 10	VIT_203s0038g03970	uncharacterized protein	F:aminoacylase activity; P:cellular amino acid metabolic process; C:chloroplast; P:proteolysis; F:metallopeptidase activity;	EC:3.5.1.14
Cluster 10	VIT_203s0038g04000	cysteine proteinase	; ; ; F:cysteine-type peptidase activity; C:plant-type vacuole; ; P:proteolysis; P:xylan biosynthetic process; ; F:2-alkenal reductase [NAD(P)] activity; C:extracellular region; C:chloroplast; C:nucleus	EC:1.3.1.74; EC:3.4
Cluster 10	VIT_203s0038g04090	sec7-like guanine nucleotide exchange family protein	; ; F:ARF guanyl-nucleotide exchange factor activity; ; ; P:microtubule cytoskeleton organization; P:gravitropism; C:chloroplast; C:nucleus; F:binding; P:regulation of GTPase activity	-
Cluster 10	VIT_203s0038g04400	mandelonitrile lyase	F:zinc ion binding; ; C:plasma membrane; ;	-
Cluster 10	VIT_203s0038g04670	isoflavone reductase homolog	P:response to cadmium ion;	-
Cluster 10	VIT_203s0038g04700	isoflavone reductase homolog	P:response to cadmium ion; C:cytoplasm; ; ;	-
Cluster 10	VIT_203s0063g00650	uncharacterized protein	C:peroxisome; C:mitochondrion; C:nucleus	-
Cluster 10	VIT_203s0063g00940	cdpk-related protein kinase-like	F:calmodulin-dependent protein kinase activity; F:calcium-dependent protein serine/threonine phosphatase activity; P:multidimensional cell growth; ; ; F:calcium ion binding; P:regulation of actin filament polymerization; C:cytoplasm; F:actin binding; ; P:protein phosphorylation; P:hydrogen peroxide biosynthetic process; C:Arp2/3 protein complex; ; C:plasma membrane; F:ATP binding; P:serine family…	EC:2.7.11.17
Cluster 10	VIT_203s0063g02080	lysocardiolipin and lysophospholipid acyltransferase	; ; ; C:mitochondrion; C:plastid; P:phospholipid biosynthetic process; P:acyl-carrier-protein biosynthetic process; P:glycerolipid metabolic process	-
Cluster 10	VIT_203s0063g02260	phosphatidylinositol 4-kinase alpha	P:protein phosphorylation; F:protein serine/threonine kinase activity; F:phosphatidylinositol-4-phosphate binding; C:plasmodesma; ; ; F:1-phosphatidylinositol 4-kinase activity; F:phosphatidylinositol-3-phosphate binding; F:phosphatidylinositol-4,5-bisphosphate binding; F:phosphatidylinositol 3-kinase activity; F:ATP binding; P:phosphatidylinositol phosphorylation; ; F:phosphatidic acid binding; …	EC:2.7.1; EC:2.7.1.67; EC:2.7.11
Cluster 10	VIT_203s0063g02280	uncharacterized protein	;	-
Cluster 10	VIT_203s0088g00650	xyloglucan endotransglycosylase	F:hydrolase activity, hydrolyzing O-glycosyl compounds; P:cellular glucan metabolic process; C:apoplast; ;	-
Cluster 10	VIT_203s0097g00300	protein	P:root hair cell tip growth; ; ; ; ; ; F:identical protein binding; ; F:ATP binding; F:motor activity; F:actin binding; ; ; ; ;	-
Cluster 10	VIT_203s0038g00680	exostosin-like protein	C:trans-Golgi network; F:glucuronosyl-N-acetylglucosaminyl-proteoglycan 4-alpha-N-acetylglucosaminyltransferase activity; ; C:Golgi apparatus; C:endosome	EC:2.4.1.224
Cluster 10	VIT_203s0038g00850	early-responsive to dehydration stress protein	; P:response to hormone stimulus; C:chloroplast; C:plasma membrane	-
Cluster 10	VIT_204s0008g00480	pentatricopeptide repeat-containing protein chloroplastic-like	;	-
Cluster 10	VIT_204s0008g00490	profilin-like protein	C:nucleolus; C:phragmoplast; F:actin binding; C:plasma membrane; P:unidimensional cell growth; ; ; C:chloroplast; ;	-
Cluster 10	VIT_204s0008g00730	dna-directed rna polymerase	F:DNA-directed RNA polymerase activity; F:serine-tRNA ligase activity; P:seryl-tRNA aminoacylation; F:DNA binding; F:ATP binding; ; C:cytoplasm; C:nucleolus; ; P:pyrimidine nucleobase metabolic process; P:glycine metabolic process; P:L-serine metabolic process; P:threonine metabolic process	EC:6.1.1.11; EC:2.7.7.6
Cluster 10	VIT_204s0008g00830	nadh dehydrogenase	F:quinone binding; ; F:zinc ion binding; ; C:mitochondrial respiratory chain complex I; ; ; ; ; P:protein glycosylation; P:photorespiration; P:ubiquinone biosynthetic process; ;	-
Cluster 10	VIT_204s0008g02000	uncharacterized protein	C:nucleus; C:vacuole	-
Cluster 10	VIT_204s0008g02040	g protein alpha subunit	; F:GTPase inhibitor activity; P:response to glucose stimulus; ; P:gibberellic acid mediated signaling pathway, G-alpha-dependent; ; C:heterotrimeric G-protein complex; F:GTP binding; C:endoplasmic reticulum membrane; ; ; F:metal ion binding; P:L-phenylalanine biosynthetic process; ; P:seed germination; ; ; F:GTPase activity; P:defense response; ; P:positive regulation of abscisic acid mediated s…	-
Cluster 10	VIT_204s0008g02080	g protein-coupled receptor	P:mitotic cell cycle; P:negative regulation of abscisic acid mediated signaling pathway; C:vacuolar membrane; P:flower development; ; ; P:activation of phospholipase C activity; P:regulation of inositol trisphosphate biosynthetic process; F:G-protein coupled receptor activity; ; ; C:Golgi apparatus; ; F:cAMP binding; P:L-phenylalanine biosynthetic process; P:brassinosteroid mediated signaling pat…	-
Cluster 10	VIT_204s0008g02700	trna (guanine-n -)-methyltransferase	; P:protein targeting to mitochondrion; P:RNA (guanine-N7)-methylation; F:tRNA binding; ; P:tRNA modification; C:nucleus	-
Cluster 10	VIT_204s0008g02920	desiccation-related protein pc3-62-like	; F:nucleic acid binding;	-
Cluster 10	VIT_204s0008g03080	deoxyribonuclease v	C:cytoplasm; F:scavenger receptor activity; F:deoxyribonuclease V activity; ; ;	EC:3.1.21.7
Cluster 10	VIT_204s0008g03350	uncharacterized protein	P:cellulose metabolic process; ; P:plant-type cell wall biogenesis; C:chloroplast	-
Cluster 10	VIT_204s0008g03430	exostosin family protein	C:Golgi apparatus; F:glucuronosyl-N-acetylglucosaminyl-proteoglycan 4-alpha-N-acetylglucosaminyltransferase activity; P:xylan biosynthetic process; ;	EC:2.4.1.224
Cluster 10	VIT_204s0008g03850	pentatricopeptide repeat-containing protein	P:protein phosphorylation; F:ATP binding; C:chloroplast; F:protein serine/threonine kinase activity; C:mitochondrion; ; P:serine family amino acid metabolic process	EC:2.7.11
Cluster 10	VIT_204s0008g03880	beta-adaptin-like protein a	F:protein transporter activity; P:cellulose biosynthetic process; ; F:protein histidine kinase binding; ; P:intracellular protein transport; C:nucleus; P:protein N-linked glycosylation	-
Cluster 10	VIT_204s0008g03920	flavin-containing monooxygenase yucca6-like	F:flavin adenine dinucleotide binding; F:N,N-dimethylaniline monooxygenase activity; ; ;	EC:1.14.13.8
Cluster 10	VIT_204s0008g04220	serine threonine-protein kinase afc3	P:protein autophosphorylation; F:protein serine/threonine kinase activity; ; C:plastid; ; F:ATP binding; P:positive regulation of translation; C:nucleus; P:serine family amino acid metabolic process	EC:2.7.11
Cluster 10	VIT_204s0008g04280	e3 ubiquitin-protein ligase at41680-like	F:zinc ion binding; C:plasma membrane;	-
Cluster 10	VIT_204s0008g04300	protein	P:protein folding; ; P:response to stress; ; F:chromatin binding; C:chromatin	-
Cluster 10	VIT_204s0008g04330	embryo defective 20 protein	F:RNA binding; P:RNA-dependent DNA replication; F:RNA-directed DNA polymerase activity; C:plastid; P:gravitropism; C:apoplast	EC:2.7.7.49
Cluster 10	VIT_204s0008g04590	probable carboxylesterase1-like	F:methyl indole-3-acetate esterase activity; C:cytoplasm; F:methyl jasmonate esterase activity; C:nucleus; ; ; F:retinyl-palmitate esterase activity; P:retinol metabolic process	EC:3.1.1
Cluster 10	VIT_204s0008g04760	vacuolar atp synthase kda proteolipid subunit	; ; ; ; ; ; P:Golgi organization; P:vacuole organization; ; C:chloroplast; C:vacuole; P:response to cadmium ion	-
Cluster 10	VIT_204s0008g05060	dna methyltransferase-2	P:DNA methylation; F:DNA binding; F:glycylpeptide N-tetradecanoyltransferase activity; C:nucleus; ; P:acyl-carrier-protein biosynthetic process	EC:2.3.1.97
Cluster 10	VIT_204s0008g05840	dopamine beta-	C:endosome; P:respiratory chain complex IV assembly; C:Golgi apparatus; ; F:monooxygenase activity; ; ; C:trans-Golgi network	-
Cluster 10	VIT_204s0008g05920	golgi snare1 protein	C:cytosol; ; ; ; ; ; P:lipid transport; P:membrane fusion; P:ER to Golgi vesicle-mediated transport; ;	-
Cluster 10	VIT_204s0008g05930	zinc finger protein 3-like	C:intracellular; F:zinc ion binding	-
Cluster 10	VIT_204s0008g05990	threonine synthase	P:threonine biosynthetic process; ; F:threonine synthase activity; C:chloroplast stroma; C:cytosol; P:glycine metabolic process; P:L-serine metabolic process;	EC:4.2.3.1
Cluster 10	VIT_204s0008g06040	aspartate aminotransferase	C:cytosol; P:ethylene biosynthetic process; F:L-aspartate:2-oxoglutarate aminotransferase activity; ; P:response to cold; ; ; F:aspartate-prephenate aminotransferase activity; F:glutamate-prephenate aminotransferase activity; P:glutamate metabolic process; C:chloroplast stroma; C:mitochondrial matrix; P:response to cadmium ion; ; ; ; C:apoplast; ; ; P:alanine metabolic process; P:arginine metabol…	EC:2.6.1.1; EC:2.6.1.79; EC:2.6.1.78
Cluster 10	VIT_204s0008g06050	probable receptor-like protein kinase ag80640-like	F:ATP binding; ; ; F:MAP kinase kinase kinase activity; C:plasma membrane; ; P:serine family amino acid metabolic process	EC:2.7.11.25; EC:2.7.11
Cluster 10	VIT_204s0008g06680	nuclear nucleic acid-binding protein d	C:nucleus	-
Cluster 10	VIT_204s0008g06700	uncharacterized protein	P:cellular process	-
Cluster 10	VIT_204s0008g06970	ts-interacting protein tsi	C:extracellular region; ; ; C:plastid	-
Cluster 10	VIT_204s0008g07400	protein	P:cellular metabolic process; F:catalytic activity; C:mitochondrion; F:coenzyme binding; ; C:plasma membrane	-
Cluster 10	VIT_204s0069g00770	protein	P:transmembrane transport; ; ; F:UDP-glucose transmembrane transporter activity; F:UDP-galactose transmembrane transporter activity; ; ; P:lateral root development; P:carbohydrate transport; C:Golgi apparatus; C:plasma membrane	-
Cluster 10	VIT_204s0079g00600	glutamate decarboxylase	C:cytosol; ; ; P:root hair elongation; ; ; ; ; C:plastid; ; ; P:glutamate metabolic process; ; P:response to cadmium ion; ; C:nucleus; P:alanine metabolic process; ; ;	-
Cluster 10	VIT_204s0079g00760	gtp binding protein	F:GTP binding; C:plasma membrane; P:small GTPase mediated signal transduction; F:GTPase activity; ; P:intracellular protein transport; ; C:intracellular	-
Cluster 10	VIT_204s0043g00255	cysteine-rich repeat secretory protein 3-like	C:plant-type cell wall; P:spread of virus in multicellular host; C:plasmodesma;	-
Cluster 10	VIT_204s0043g00730	formamidopyrimidine-dna glycosylase	P:response to oxidative stress; P:embryo sac egg cell differentiation; P:nucleotide-excision repair; F:damaged DNA binding; F:zinc ion binding; ; ; F:oxidized purine nucleobase lesion DNA N-glycosylase activity; C:nucleus; P:base-excision repair, AP site formation	EC:3.2.2.23
Cluster 10	VIT_204s0023g00220	zinc finger ccch domain-containing protein 48-like	; F:nucleic acid binding; F:zinc ion binding; ; P:serine family amino acid metabolic process; ;	-
Cluster 10	VIT_204s0023g00530	auxin-induced protein 0a	P:auxin mediated signaling pathway; C:mitochondrion;	-
Cluster 10	VIT_204s0023g00550	auxin-induced protein0a5	P:auxin mediated signaling pathway; C:mitochondrion;	-
Cluster 10	VIT_204s0023g00590	regulator of ribonuclease-like protein 2	C:cytoplasm; P:methylation; ; F:ribonuclease inhibitor activity;	-
Cluster 10	VIT_204s0023g00670	basic leucine zipper and w2 domain-containing protein 2-like	P:glucose catabolic process; F:translation initiation factor activity; C:cytosol; ; C:mitochondrion; P:regulation of translational initiation; ; C:nucleus; ; C:ribosome	-
Cluster 10	VIT_204s0023g00690	protein phosphatase-	F:protein serine/threonine phosphatase activity; ; P:cellulose biosynthetic process; C:nucleus; P:glucose catabolic process; C:mitochondrion; P:protein dephosphorylation; C:protein serine/threonine phosphatase complex	-
Cluster 10	VIT_204s0023g00820	uncharacterized protein	C:vacuolar membrane; ; C:endoplasmic reticulum; C:plasma membrane	-
Cluster 10	VIT_204s0023g02050	soluble inorganic pyrophosphatase	P:response to cadmium ion; F:inorganic diphosphatase activity; C:cytoplasm; C:nucleus; F:magnesium ion binding;	EC:3.6.1.1
Cluster 10	VIT_204s0023g02280	salicylate o-methyltransferase	P:methylation; F:jasmonate O-methyltransferase activity	EC:2.1.1.141
Cluster 10	VIT_204s0023g03020	serine carboxypeptidase s28 family protein	C:plant-type cell wall; ; ; C:plasma membrane; C:vacuolar membrane; C:extracellular region; F:serine-type peptidase activity; P:proteolysis; ; C:cytosol	-
Cluster 10	VIT_204s0023g03280	zinc finger (ran-binding) family protein	C:intracellular; ; ; F:zinc ion binding	-
Cluster 10	VIT_204s0023g03420	calcium-dependent protein kinase	P:protein phosphorylation; F:calcium ion binding; F:ATP binding; ; ; ; C:chloroplast; F:calmodulin-dependent protein kinase activity; C:plasma membrane; P:serine family amino acid metabolic process	EC:2.7.11.17
Cluster 10	VIT_204s0023g03550	protein	P:induced systemic resistance; P:response to ethylene stimulus	-
Cluster 10	VIT_204s0023g03900	lateral signaling target protein	; ; P:protein targeting to vacuole; F:metal ion binding; ; ; P:membrane fusion; ; C:nucleus;	-
Cluster 10	VIT_204s0044g00020	catalase	P:photoperiodism; ; P:hydrogen peroxide catabolic process; ; C:peroxisome; C:mitochondrion; ; F:cobalt ion binding; P:response to cold; P:cell redox homeostasis; F:catalase activity; ; P:response to abscisic acid stimulus; C:chloroplast stroma; F:heme binding; P:cellular response to sulfate starvation; C:vacuole; P:cellular response to nitrogen starvation; P:response to cadmium ion; C:cytosolic r…	EC:1.11.1.6
Cluster 10	VIT_204s0044g00030	phosphatidylinositide phosphatase sa-like	P:inositol phosphate dephosphorylation; P:root hair cell tip growth; ; C:pollen tube tip; C:mitochondrion; F:phosphatidylinositol-4,5-bisphosphate 5-phosphatase activity; C:plasmodesma; P:D-xylose metabolic process; C:endoplasmic reticulum; P:inositol trisphosphate metabolic process;	EC:3.1.3.36
Cluster 10	VIT_204s0044g00070	rab proteins geranylgeranyltransferase component a 2-like	C:cytosol; ; C:Rab-protein geranylgeranyltransferase complex; F:Rab geranylgeranyltransferase activity; P:intracellular protein transport; ; F:Rab GDP-dissociation inhibitor activity;	EC:2.5.1.60
Cluster 10	VIT_204s0044g00280	transcription elongation factor family protein	C:cytosol; F:translation elongation factor activity; ; P:regulation of transcription, DNA-dependent; F:DNA binding; C:nucleus; C:ribosome; P:regulation of translational elongation	-
Cluster 10	VIT_204s0044g00650	g-type lectin s-receptor-like serine threonine-protein kinase rl-like	P:recognition of pollen; P:protein phosphorylation; F:ATP binding; F:protein serine/threonine kinase activity; ; P:serine family amino acid metabolic process	EC:2.7.11
Cluster 10	VIT_204s0044g00750	g-type lectin s-receptor-like serine threonine-protein kinase rl-like	; F:nucleic acid binding; P:recognition of pollen; P:protein phosphorylation; F:ATP binding; F:protein serine/threonine kinase activity; ; P:serine family amino acid metabolic process	EC:2.7.11
Cluster 10	VIT_204s0044g00920	ankyrin repeat-containing protein at32360-like		-
Cluster 10	VIT_204s0044g02020	kinesin-like calmodulin-binding protein homolog	F:microtubule motor activity; C:microtubule associated complex; ; ; ; F:ATP binding; ; ; P:pollen germination; C:plasma membrane; C:microtubule	-
Cluster 10	VIT_205s0077g00470	e3 ubiquitin-protein ligase upl6	F:RNA binding; P:RNA-dependent DNA replication; F:RNA-directed DNA polymerase activity; F:ubiquitin-protein ligase activity; P:protein ubiquitination involved in ubiquitin-dependent protein catabolic process; ; C:cytoplasm; C:nucleus	EC:2.7.7.49; EC:6.3.2.19
Cluster 10	VIT_205s0077g00520	gibberellin 2-oxidase	P:gibberellin catabolic process; ; F:C-19 gibberellin 2-beta-dioxygenase activity; P:secretion by cell; ; ; ; ; ; F:iron ion binding; ;	EC:1.14.11
Cluster 10	VIT_205s0077g00654	pectinesterase inhibitor	F:pectinesterase activity; P:negative regulation of catalytic activity; F:enzyme inhibitor activity; P:starch metabolic process; P:sucrose metabolic process	EC:3.1.1.11
Cluster 10	VIT_205s0077g00690	galactose kinase	P:carbohydrate phosphorylation; F:ATP binding; ; F:galactokinase activity; C:cytosol; F:N-acetylgalactosamine kinase activity	EC:2.7.1.6; EC:2.7.1.157
Cluster 10	VIT_205s0077g02320	hypoxia-responsive family protein	; P:response to ethylene stimulus	-
Cluster 10	VIT_205s0077g02380	chaperone protein dnaj 49	P:protein folding; ; P:response to stress; ; C:plasma membrane	-
Cluster 10	VIT_205s0020g00020	signal recognition particle9 kda protein	; C:signal recognition particle, endoplasmic reticulum targeting;	-
Cluster 10	VIT_205s0020g00290	nuclear export mediator factor nemf-like	F:nucleic acid binding; P:embryo development ending in seed dormancy; P:nuclear-transcribed mRNA catabolic process; C:nucleus; F:zinc ion binding	-
Cluster 10	VIT_205s0020g00380	dihydrolipoamide dehydrogenase precursor	P:response to fructose stimulus; C:glycine cleavage complex; F:flavin adenine dinucleotide binding; ; P:response to glucose stimulus; ; C:apoplast; P:response to sucrose stimulus; F:zinc ion binding; C:mitochondrial matrix; F:electron carrier activity; C:chloroplast; C:Golgi apparatus; F:cobalt ion binding; P:cell redox homeostasis; C:mitochondrial respiratory chain complex I; P:glycolysis; P:res…	-
Cluster 10	VIT_205s0020g00490	adp-ribosylation factor	F:copper ion binding; F:calcium ion binding; P:small GTPase mediated signal transduction; C:plastid; C:vacuole; P:response to cadmium ion; ; C:Golgi-associated vesicle; F:GTP binding; C:plasma membrane; P:intracellular protein transport	-
Cluster 10	VIT_205s0020g00640	s-adenosyl-l-methionine-dependent methyltransferase-like protein	C:plasma membrane; ; P:methylation	-
Cluster 10	VIT_205s0020g00670	s-adenosylmethionine synthase-like isoform	F:methionine adenosyltransferase activity; F:metal ion binding; P:S-adenosylmethionine biosynthetic process; P:one-carbon metabolic process; F:ATP binding; C:cytoplasm; ; P:methionine metabolic process	EC:2.5.1.6
Cluster 10	VIT_205s0020g00720	pto kinase interactor	P:plant-type hypersensitive response; F:ATP binding; ; F:MAP kinase kinase kinase activity; C:plasma membrane; ; ; P:serine family amino acid metabolic process	EC:2.7.11.25; EC:2.7.11
Cluster 10	VIT_205s0020g02340	methionine-r-sulfoxide reductase protein	; ; F:peptide-methionine (R)-S-oxide reductase activity; P:cellular protein modification process	EC:1.8.4.12; EC:1.8.4
Cluster 10	VIT_205s0020g02420	bsd domain-containing protein	C:chloroplast	-
Cluster 10	VIT_205s0020g02430	transmembrane bax inhibitor motif-containing protein 4	P:protein targeting to vacuole; P:membrane fusion; ; ;	-
Cluster 10	VIT_205s0020g02530	mitogen-activated protein kinase6	F:MAP kinase activity; P:protein phosphorylation; ; F:ATP binding; C:vacuole; C:nucleus; C:plasma membrane; ; ; ; P:serine family amino acid metabolic process	EC:2.7.11.24
Cluster 10	VIT_205s0020g02580	pentatricopeptide repeat-containing protein	; C:mitochondrion;	-
Cluster 10	VIT_205s0020g02590	60s ribosomal protein	C:ribosome; F:structural constituent of ribosome; ; C:mitochondrion; P:ribosome biogenesis	-
Cluster 10	VIT_205s0020g02790	nuclear transcription factor y subunit c-9	F:protein heterodimerization activity; F:sequence-specific DNA binding; C:cytoplasm; F:sequence-specific DNA binding transcription factor activity; ; P:regulation of transcription, DNA-dependent	-
Cluster 10	VIT_205s0020g02800	pfkb-like carbohydrate kinase family protein	C:mitochondrion; P:photoperiodism, flowering; F:ATP-dependent NAD(P)H-hydrate dehydratase activity; F:ATP binding; ; ; P:nicotinamide nucleotide metabolic process; C:chloroplast	EC:4.2.1.93
Cluster 10	VIT_205s0020g02860	e3 ubiquitin-protein ligase rha	P:regulation of primary metabolic process; ; F:zinc ion binding; ; ; ; ; C:cell part; ; F:ubiquitin-protein ligase activity; ; ; ; P:microgametogenesis; ; ; P:innate immune response; P:regulation of macromolecule metabolic process	EC:6.3.2.19
Cluster 10	VIT_205s0020g03480	structural constituent of	C:ribosome; F:structural constituent of ribosome; ; P:ribosome biogenesis	-
Cluster 10	VIT_205s0020g03690	gcn5-related n-acetyltransferase-like protein	P:intracellular signal transduction; P:ethylene biosynthetic process; P:respiratory burst involved in defense response; F:N-acetyltransferase activity; ; P:abscisic acid mediated signaling pathway; C:cytoplasm; P:defense response to fungus; ; P:ethylene mediated signaling pathway; P:acyl-carrier-protein biosynthetic process	EC:2.3.1
Cluster 10	VIT_205s0020g03790	atp-dependent rna helicase mitochondrial-like	; ; F:ATP-dependent RNA helicase activity; F:nucleic acid binding; C:mitochondrion; F:ATP binding; P:pollen development	-
Cluster 10	VIT_205s0020g03870	protein kinase	; C:plasma membrane; P:protein phosphorylation; F:ATP binding; C:nucleus; F:protein serine/threonine kinase activity; P:serine family amino acid metabolic process	EC:2.7.11
Cluster 10	VIT_205s0020g04330	calcium-transporting atpase plasma membrane-type-like	F:calcium-transporting ATPase activity; P:calcium ion transmembrane transport; ; F:metal ion binding; P:ATP biosynthetic process; F:ATP binding;	EC:3.6.3.8
Cluster 10	VIT_205s0020g04860	zinc knuckle (cchc-type) family protein	F:zinc ion binding; F:DNA binding; ; P:DNA-dependent transcription, initiation; C:nucleus	-
Cluster 10	VIT_205s0020g04900	n-carbamoyl-l-amino acid hydrolase	P:allantoin catabolic process; P:methionine biosynthetic process; F:allantoate deiminase activity; F:N-carbamoyl-L-amino-acid hydrolase activity; C:mitochondrion; C:plastid; P:proteolysis; F:metallopeptidase activity; ; P:RNA splicing, via endonucleolytic cleavage and ligation; F:ureidoglycolate hydrolase activity; C:endoplasmic reticulum;	EC:3.5.3.9; EC:3.5.1.87; EC:3.5.3.19
Cluster 10	VIT_205s0049g00270		; ; F:iron ion binding; ; P:indole biosynthetic process	-
Cluster 10	VIT_205s0049g00480	ag04360	C:nucleus; F:zinc ion binding;	-
Cluster 10	VIT_205s0049g02350	phosphoglycolate phosphatase	P:syncytium formation; F:phosphoglycolate phosphatase activity; C:mitochondrion; C:chloroplast; P:glyoxylate metabolic process	EC:3.1.3.18
Cluster 10	VIT_205s0049g02360	dead-box atp-dependent rna helicase3	F:ATP-dependent helicase activity; F:RNA binding; F:ATP binding; C:nucleus; C:plastid	-
Cluster 10	VIT_205s0029g00330	s-adenosyl-l-homocysteine hydrolase	C:vacuolar membrane; ; P:photorespiration; P:gluconeogenesis; P:methylation-dependent chromatin silencing; C:apoplast; P:water transport; P:embryo development ending in seed dormancy; ; ; ; ; ; P:root hair elongation; C:Golgi apparatus; P:hyperosmotic response; C:cytosol; P:one-carbon metabolic process; ; P:Golgi organization; ; P:glycolysis; P:response to cadmium ion; C:plasmodesma; P:response t…	-
Cluster 10	VIT_205s0029g00350	heat stress transcription factor a-5	P:regulation of transcription, DNA-dependent; F:sequence-specific DNA binding; P:nuclear-transcribed mRNA catabolic process; F:sequence-specific DNA binding transcription factor activity; C:cytoplasm; P:response to stress; C:transcription factor complex; P:regulation of transcription, DNA-dependent	-
Cluster 10	VIT_205s0029g00420	udp-d-glucuronic acid 4-epimerase	P:indoleacetic acid biosynthetic process; F:UDP-glucuronate 5'-epimerase activity; F:UDP-glucuronate 4-epimerase activity; C:endosome; ; P:tryptophan catabolic process; C:trans-Golgi network; ; F:coenzyme binding; P:nucleotide-sugar metabolic process; C:Golgi apparatus; P:starch metabolic process; P:sucrose metabolic process	EC:5.1.3.12; EC:5.1.3.6
Cluster 10	VIT_205s0062g00460	udp-glycosyltransferase 75-like	C:phragmoplast; P:para-aminobenzoic acid metabolic process; ; ; F:UDP-glucose:4-aminobenzoate acylglucosyltransferase activity; ; P:lipid glycosylation	-
Cluster 10	VIT_205s0062g00740	udp-glycosyltransferase 75-like	C:phragmoplast; P:para-aminobenzoic acid metabolic process; ; ; F:UDP-glucose:4-aminobenzoate acylglucosyltransferase activity;	-
Cluster 10	VIT_205s0062g00960	xyloglucan galactosyltransferase	; ; ; C:endosome; P:salicylic acid mediated signaling pathway; C:trans-Golgi network; P:unidimensional cell growth; P:xyloglucan biosynthetic process; ; P:fucose biosynthetic process	-
Cluster 10	VIT_205s0094g00480	basic helix-loop-helix domain-containing protein	P:response to gibberellin stimulus; F:sequence-specific DNA binding transcription factor activity; F:protein dimerization activity; P:response to ethylene stimulus; C:transcription factor complex; P:regulation of transcription, DNA-dependent	-
Cluster 10	VIT_205s0094g00530	protein iq-domain4	C:plasma membrane; P:xylan biosynthetic process; ;	-
Cluster 10	VIT_205s0094g00760	uncharacterized protein	; C:mitochondrion	-
Cluster 10	VIT_205s0094g00860	uncharacterized protein lo007829	P:protein targeting to vacuole; P:membrane fusion; ; F:SNAP receptor activity; ; ; C:trans-Golgi network	-
Cluster 10	VIT_205s0094g00940	u6 snrna-associated sm-like protein lsm6	F:nucleic acid binding; C:small nucleolar ribonucleoprotein complex; C:nucleus	-
Cluster 10	VIT_206s0004g00260	shoo protein	F:RNA binding; ; ; ; ; C:chloroplast thylakoid membrane; C:chloroplast stroma; ;	-
Cluster 10	VIT_206s0004g00560	peptidyl-trna mitochondrial-like	F:aminoacyl-tRNA hydrolase activity; P:heme biosynthetic process; ; C:plastid; C:mitochondrion	EC:3.1.1.29
Cluster 10	VIT_206s0004g00800	neutral amino acid transport protein	P:sphingoid biosynthetic process; ; ; P:amino acid transmembrane transport; ; ; C:plasma membrane; ;	-
Cluster 10	VIT_206s0004g02580	be homeotic	C:cytosol; ; ; P:regulation of transcription, DNA-dependent; ; ; ; ; F:sequence-specific DNA binding; F:sequence-specific DNA binding transcription factor activity; P:floral whorl morphogenesis; P:organ formation; P:internode patterning; C:transcription factor complex; P:regulation of transcription, DNA-dependent	-
Cluster 10	VIT_206s0004g02630	protein binding	P:protein phosphorylation; F:zinc ion binding; F:protein serine/threonine kinase activity; F:ubiquitin-protein ligase activity; F:ATP binding; C:extracellular region; P:cytokinin metabolic process; C:plasma membrane; ; P:serine family amino acid metabolic process;	EC:2.7.11; EC:6.3.2.19
Cluster 10	VIT_206s0004g03670	probable serine threonine-protein kinase rlckvii-like	; C:plasma membrane; P:protein phosphorylation; F:ATP binding; C:nucleus; F:protein serine/threonine kinase activity; P:serine family amino acid metabolic process	EC:2.7.11
Cluster 10	VIT_206s0004g03740	dna-directed rna polymerase iii subunit rp-like	P:telomere maintenance in response to DNA damage; ; F:DNA-directed RNA polymerase activity; ; F:zinc ion binding; ; ; F:ribonucleoside binding; ; P:double-strand break repair; ; P:embryo sac egg cell differentiation; P:RNA processing; ; F:DNA binding; P:regulation of telomere maintenance; P:DNA-dependent transcription, elongation; ; P:sister chromatid cohesion; C:nucleolus; ; P:pyrimidine nucleob…	EC:2.7.7.6
Cluster 10	VIT_206s0004g03990	nudix hydrolase 9-like	; C:cytosol;	-
Cluster 10	VIT_206s0004g04080	gtp cyclohydrolase ii	F:GTP cyclohydrolase II activity; ; F:3,4-dihydroxy-2-butanone-4-phosphate synthase activity; C:chloroplast; ;	EC:4.1.99.12; EC:3.5.4.25
Cluster 10	VIT_206s0004g04500	uncharacterized protein	C:mitochondrion	-
Cluster 10	VIT_206s0004g04650	type 2 metallothionein	F:metal ion binding	-
Cluster 10	VIT_206s0004g04780	methyl binding domain protein	C:chromosomal part; F:DNA binding; ; C:nucleus	-
Cluster 10	VIT_206s0004g04930	oxysterol-binding protein	C:cytosol; ; ; P:innate immune response; ; P:salicylic acid mediated signaling pathway; P:para-aminobenzoic acid metabolic process; P:steroid metabolic process; P:response to high light intensity; P:response to hydrogen peroxide; C:nucleus; P:salicylic acid biosynthetic process	-
Cluster 10	VIT_206s0004g04940	telomere repeat-binding protein 5-like	; P:response to jasmonic acid stimulus; P:response to gibberellin stimulus; C:proteasome complex; ; ; ; ; ; P:response to auxin stimulus; F:ATP binding; P:response to abscisic acid stimulus; P:response to ethylene stimulus; ; P:response to cadmium ion; C:cytoplasm; F:chromatin binding; C:nucleus; C:chromatin	-
Cluster 10	VIT_206s0004g05090	e3 ubiquitin-protein ligase rin-like	F:metal ion transmembrane transporter activity; ; P:transmembrane transport; ; F:zinc ion binding; ;	-
Cluster 10	VIT_206s0004g05480	initiation factor 3g	F:translation initiation factor activity; ; F:zinc ion binding; ; P:protein import into nucleus; P:mRNA splicing, via spliceosome; ; C:eukaryotic translation initiation factor 3 complex; ; P:photorespiration; C:plasma membrane; C:ribosome; P:regulation of translational initiation	-
Cluster 10	VIT_206s0004g05820	mitochondrial import inner membrane translocase subunit ti0	; C:mitochondrial inner membrane; F:metal ion binding; P:protein import into mitochondrial inner membrane; ;	-
Cluster 10	VIT_206s0004g06395	pentatricopeptide repeat-containing	F:nucleic acid binding; ; P:methylation; C:chloroplast; ; ;	-
Cluster 10	VIT_206s0004g06530	protein	F:zinc ion binding; ; ;	-
Cluster 10	VIT_206s0004g06640	pyridoxal biosynthesis protein	P:pentose-phosphate shunt; P:positive regulation of catalytic activity; ; ; P:maltose metabolic process; P:response to lipid hydroperoxide; P:pyridoxal phosphate biosynthetic process; C:chloroplast; C:cytosol; F:protein heterodimerization activity; P:hyperosmotic salinity response; ; P:cellular amino acid metabolic process; ; F:protein homodimerization activity; F:catalytic activity; C:plasma mem…	-
Cluster 10	VIT_206s0004g06880	ran-binding protein homolog c-like	P:RNA processing; P:cell cycle process; P:protein import into nucleus, translocation; ; P:mRNA export from nucleus; C:nucleus	-
Cluster 10	VIT_206s0004g07340	uncharacterized protein	C:cytoplasm; F:poly(A)-specific ribonuclease activity; P:mRNA catabolic process; F:metal ion binding; F:RNA binding; C:nucleus; ;	EC:3.1.13.4
Cluster 10	VIT_206s0004g07430	phox domain-containing protein	; C:cytosol; P:late endosome to vacuole transport; P:intracellular signal transduction; C:retromer complex; ; ; ; ; C:multivesicular body membrane; F:protein heterodimerization activity; C:nucleus	-
Cluster 10	VIT_206s0004g07800	pentatricopeptide repeat-containing protein	F:RNA binding; F:ribonuclease T2 activity; C:chloroplast; F:zinc ion binding; C:mitochondrion	EC:3.1.27.1
Cluster 10	VIT_206s0004g07870	cbl-interacting serine threonine-protein	; P:response to jasmonic acid stimulus; P:protein phosphorylation; P:response to fungus; ; P:jasmonic acid biosynthetic process; F:identical protein binding; F:ATP binding; P:response to pH; P:abscisic acid mediated signaling pathway; P:response to ethylene stimulus; C:vacuole; ; F:calmodulin-dependent protein kinase activity; C:plasma membrane; ; P:serine family amino acid metabolic process	EC:2.7.11.17
Cluster 11	VIT_206s0009g00270	protein	P:protein folding; ; P:response to stress; ; C:plastid	-
Cluster 11	VIT_206s0009g00770	aldehyde oxidase 4-like	; ; ; F:nucleic acid binding; ; ; F:indole-3-acetaldehyde oxidase activity; F:electron carrier activity; ; F:flavin adenine dinucleotide binding; ; P:abscisic acid biosynthetic process; F:iron ion binding; ; ; P:toluene catabolic process; P:tryptophan metabolic process;	EC:1.2.3.7
Cluster 11	VIT_206s0009g02520	replication factor c subunit-like	F:DNA-directed DNA polymerase activity; P:response to DNA damage stimulus; C:DNA polymerase III complex; ; ; F:DNA clamp loader activity; ; C:DNA replication factor C complex; P:response to abscisic acid stimulus; C:nucleus; F:ATP binding; P:DNA replication	EC:2.7.7.7
Cluster 11	VIT_206s0009g02530	uncharacterized protein	C:plastid	-
Cluster 11	VIT_206s0009g02680	uncharacterized protein	F:RNA-directed DNA polymerase activity; P:RNA-dependent DNA replication; F:RNA binding; C:chloroplast; C:mitochondrion	EC:2.7.7.49
Cluster 11	VIT_206s0009g02790	dihydropyrimidinase	; ; ; ; P:fatty acid beta-oxidation; ; P:cellular response to nitrogen levels; C:endoplasmic reticulum; C:Golgi apparatus; ;	-
Cluster 11	VIT_206s0009g02873	flavonoid 3 -hydroxylase 2-like	F:heme binding; ; F:monooxygenase activity; F:iron ion binding; F:electron carrier activity; ;	-
Cluster 11	VIT_206s0009g03260	phospholipase a2 family protein	F:phospholipase A2 activity; P:phospholipid catabolic process	EC:3.1.1.4
Cluster 11	VIT_206s0009g03440	ankyrin repeat domain-containing protein	C:nucleus;	-
Cluster 11	VIT_206s0009g03630	cytochrome p450 94-like	; F:electron carrier activity; F:iron ion binding; F:heme binding; F:aromatase activity; ;	EC:1.14.14.1
Cluster 11	VIT_206s0009g03650	magnesium transporter nipa2	; C:plasma membrane;	-
Cluster 11	VIT_206s0080g00030	aryl-alcohol dehydrogenase -like	P:aromatic amino acid family metabolic process; P:pentose-phosphate shunt; P:sulfur amino acid metabolic process; ; ; P:unsaturated fatty acid biosynthetic process; C:plant-type cell wall; ; P:vitamin metabolic process; P:chloroplast relocation; P:glycine catabolic process; ; ; ; F:aldo-keto reductase (NADP) activity; P:cellular amino acid biosynthetic process; C:chloroplast stroma; P:ncRNA metab…	EC:1.1.1
Cluster 11	VIT_206s0080g00450	ef-hand calcium binding	; ; F:calcium ion binding	-
Cluster 11	VIT_206s0080g00540	f0-atpase inhibitor protein	F:copper ion binding; C:mitochondrial respiratory chain complex I; C:nucleolus; P:negative regulation of nucleotide metabolic process; F:enzyme inhibitor activity; P:negative regulation of catalytic activity; C:vacuole	-
Cluster 11	VIT_207s0005g00700	epoxide hydrolase 2-like	; C:cytosol; C:peroxisome; ; ; P:xenobiotic metabolic process; P:response to toxic substance	-
Cluster 11	VIT_207s0005g00860	pre-mrna-splicing factor atp-dependent rna helicase pr6	F:ATP-dependent helicase activity; F:nucleic acid binding; P:vesicle docking involved in exocytosis; F:ATP binding	-
Cluster 11	VIT_207s0005g02020	uncharacterized protein	C:cytosol	-
Cluster 11	VIT_207s0005g02050	carboxylic ester hydrolase	C:extracellular region; ; C:chloroplast stroma; P:lipid metabolic process	-
Cluster 11	VIT_207s0005g02300	nucleic acid binding	C:peroxisome; F:nucleic acid binding; C:nucleus; F:zinc ion binding; C:chloroplast	-
Cluster 11	VIT_207s0005g02760	dnaj heat shock n-terminal domain-containing protein	P:protein folding; P:photoperiodism, flowering; P:response to stress; ;	-
Cluster 11	VIT_207s0005g02960	f-box kelch-repeat protein or23-like	C:chloroplast;	-
Cluster 11	VIT_207s0005g02990	be-like snare	P:membrane fusion; F:SNAP receptor activity; C:Golgi apparatus; C:plasma membrane; F:protein transporter activity; P:ER to Golgi vesicle-mediated transport; C:nucleus;	-
Cluster 11	VIT_207s0005g03500	serine-type peptidase	C:plasma membrane; C:vacuolar membrane; F:serine-type peptidase activity; P:proteolysis; C:mitochondrion	-
Cluster 11	VIT_207s0005g03780	long-chain-alcohol oxidase fa-like	P:alcohol metabolic process; F:flavin adenine dinucleotide binding; P:response to cold; F:electron carrier activity; F:long-chain-alcohol oxidase activity; ; P:ER to Golgi vesicle-mediated transport; C:nucleus; C:endoplasmic reticulum; ;	EC:1.1.3.20
Cluster 11	VIT_207s0005g03800	thioredoxin family protein	C:chloroplast nucleoid; P:regulation of transcription, DNA-dependent; P:cell redox homeostasis; P:chloroplast organization	-
Cluster 11	VIT_207s0005g04360	uncharacterized protein	P:response to sucrose stimulus; P:response to fructose stimulus; C:nucleus; P:RNA processing	-
Cluster 11	VIT_207s0005g04400	photosystem ii reaction center psb28 protein	P:very long-chain fatty acid metabolic process; P:phosphatidylglycerol biosynthetic process; P:cuticle development; ; ; C:photosystem II reaction center; F:methylated-DNA-[protein]-cysteine S-methyltransferase activity; C:chloroplast thylakoid membrane; C:chloroplast stroma; ; C:oxygen evolving complex	EC:2.1.1.63
Cluster 11	VIT_207s0005g04590	tetratricopeptide repeat protein 4 homolog	; C:cytoplasm; P:response to stress	-
Cluster 11	VIT_207s0005g05850	protein	C:chloroplast thylakoid membrane;	-
Cluster 11	VIT_207s0005g05860	guanine nucleotide-binding 3 homolog	P:floral organ morphogenesis; ; ; F:GTP binding; ; P:negative regulation of transcription, DNA-dependent; C:nucleolus; C:cytosol; C:plasmodesma; F:GTPase activity; P:ribosome biogenesis	-
Cluster 11	VIT_207s0005g06600	uncharacterized protein	C:mitochondrial respiratory chain complex I	-
Cluster 11	VIT_207s0005g06720	pentatricopeptide repeat-containing protein	C:nucleolus; C:plastid;	-
Cluster 11	VIT_207s0095g00520	g-type lectin s-receptor-like serine threonine-protein kinase ag67520-like	C:plasma membrane; P:recognition of pollen; P:protein phosphorylation; F:ATP binding; F:protein serine/threonine kinase activity; P:serine family amino acid metabolic process	EC:2.7.11
Cluster 11	VIT_207s0095g00640	g-type lectin s-receptor-like serine threonine-protein kinase ag67520-like	P:protein phosphorylation; F:ATP binding; F:protein serine/threonine kinase activity; ; P:serine family amino acid metabolic process	EC:2.7.11
Cluster 11	VIT_208s0056g00230	transducin wd40 domain-containing protein	P:xylan biosynthetic process; ; C:mitochondrion;	-
Cluster 11	VIT_208s0056g00620	v-type proton atpase subunit	C:plant-type vacuole membrane; ; P:water transport; P:embryo development ending in seed dormancy; ; C:cytosolic ribosome; ; ; ; P:vacuole organization; P:defense response to bacterium; C:Golgi apparatus; P:hyperosmotic response; C:mitochondrial proton-transporting ATP synthase complex; P:Golgi organization; P:glycolysis; ; P:response to cadmium ion; P:response to cold; P:plant-type cell wall biog…	-
Cluster 11	VIT_208s0056g00700	la rna-binding protein	F:RNA-directed DNA polymerase activity; P:RNA-dependent DNA replication; F:RNA binding; C:nucleus; C:cytosol	EC:2.7.7.49
Cluster 11	VIT_208s0032g00690	d-lactate dehydrogenase	F:identical protein binding; F:flavin adenine dinucleotide binding; ; ; F:UDP-N-acetylmuramate dehydrogenase activity; F:D-lactate dehydrogenase (cytochrome) activity; F:ATP binding; ; C:mitochondrion; ; C:glycolate oxidase complex; P:amino sugar metabolic process; P:pyruvate metabolic process; P:glyoxylate metabolic process	EC:1.1.2.4; EC:1.1.1.158
Cluster 11	VIT_208s0058g00200	sequence-specific dna binding transcription factor	P:cellular macromolecule metabolic process; P:nucleic acid metabolic process; C:intracellular part	-
Cluster 11	VIT_208s0058g00740	solute carrier family 40 member-like	; ; ; P:cobalt ion transport; ; P:nickel cation transmembrane transport; P:iron ion transmembrane transport; ; ; C:plant-type vacuole membrane; P:cobalt ion homeostasis; ; C:plasma membrane	-
Cluster 11	VIT_208s0040g00360	set domain protein	P:histone lysine methylation; F:histone binding; F:zinc ion binding; ; P:regulation of gene expression, epigenetic; F:DNA binding; C:chromosome; C:nucleus; P:lysine catabolic process	-
Cluster 11	VIT_208s0040g00400	aquaporin sip2	; C:endoplasmic reticulum; ; C:plasma membrane; ; P:response to arsenic-containing substance	-
Cluster 11	VIT_208s0040g00430	cop9 signalosome complex subunit 2-like	;	-
Cluster 11	VIT_208s0040g00890	single-stranded nucleic acid binding r3h protein	C:cytoplasm; F:nucleic acid binding;	-
Cluster 11	VIT_208s0040g02220	dna-binding protein fa2	F:DNA binding; C:nucleus	-
Cluster 11	VIT_208s0040g02440	pwwp domain-containing protein	; ;	-
Cluster 11	VIT_208s0040g02700	chloroplast-targeted copper chaperone protein	; F:metal ion binding	-
Cluster 11	VIT_208s0040g02860	arginine serine-rich splicing	F:nucleic acid binding; ; F:zinc ion binding; C:mitochondrion;	-
Cluster 11	VIT_208s0040g03070	wrky transcription factor 44	P:epidermal cell fate specification; P:regulation of transcription, DNA-dependent; F:sequence-specific DNA binding; ; F:sequence-specific DNA binding transcription factor activity; C:transcription factor complex; P:regulation of transcription, DNA-dependent	-
Cluster 11	VIT_208s0040g03240	pentatricopeptide repeat-containing protein	C:mitochondrion; C:plastid	-
Cluster 11	VIT_208s0040g03270	e3 ubiquitin-protein ligase upl4-like	F:zinc ion binding; F:nucleic acid binding; F:ubiquitin-protein ligase activity; P:protein ubiquitination involved in ubiquitin-dependent protein catabolic process; ; P:DNA endoreduplication; C:cytoplasm; C:nucleus; C:plasma membrane	EC:6.3.2.19
Cluster 11	VIT_208s0040g03280	pentatricopeptide repeat-containing protein chloroplastic-like	F:mRNA binding; P:mRNA processing; ; C:chloroplast stroma; P:maltose metabolic process; C:mitochondrion;	-
Cluster 11	VIT_208s0040g03340	dna binding	F:zinc ion binding; P:regulation of transcription, DNA-dependent; F:DNA binding; F:N-acetyltransferase activity; F:helicase activity; C:nucleus; ; P:acyl-carrier-protein biosynthetic process	EC:2.3.1
Cluster 11	VIT_208s0007g00070	rna recognition motif-containing protein	F:RNA binding; C:mitochondrion; ; C:plastid	-
Cluster 11	VIT_208s0007g00200	e3 ubiquitin-protein ligase xbat-like	C:cytoplasm; P:defense response to bacterium; ; ; F:ubiquitin-protein ligase activity; F:zinc ion binding;	EC:6.3.2.19
Cluster 11	VIT_208s0007g00740	hsp70-binding protein-like	C:cytoplasm; P:protein folding; P:response to high light intensity; F:Hsp70 protein binding; P:response to hydrogen peroxide; C:nucleus; P:response to heat;	-
Cluster 11	VIT_208s0007g00930	probable e3 ubiquitin-protein ligase her-like	F:Ran GTPase binding; ; ; F:chromatin binding; C:chromatin	-
Cluster 11	VIT_208s0007g02570	ccr4-associated factor	; F:nucleic acid binding; C:nucleus; P:response to biotic stimulus; F:poly(A)-specific ribonuclease activity;	EC:3.1.13.4
Cluster 11	VIT_208s0007g02770	iaa-amino acid hydrolase	P:para-aminobenzoic acid metabolic process; F:hippurate hydrolase activity; ; ; C:chloroplast; P:proteolysis; C:endoplasmic reticulum; ; F:metallopeptidase activity; P:auxin metabolic process; P:L-phenylalanine metabolic process	EC:3.5.1.32
Cluster 11	VIT_208s0007g02820	protein embryo defective 2735	P:embryo development ending in seed dormancy	-
Cluster 11	VIT_208s0007g02930	vacuolar protein sorting-associated protein 55 homolog	C:vacuole; ; ; ; ; C:mitochondrion;	-
Cluster 11	VIT_208s0007g03350	cytochrome b- complex subunit 9-like	C:mitochondrial respiratory chain complex III; ; P:photorespiration; ; ; ; C:respiratory chain complex III	-
Cluster 11	VIT_208s0007g03470	caax prenyl protease 2	; ; C:extracellular region; P:proteolysis; ; C:endoplasmic reticulum; ;	-
Cluster 11	VIT_208s0007g03590	btb poz domain-containing protein fb1-like	; ;	-
Cluster 11	VIT_208s0007g03720	calcineurin-like metallo-phosphoesterase-like protein	F:protein serine/threonine phosphatase activity; C:mitochondrion; P:protein dephosphorylation; C:protein serine/threonine phosphatase complex	-
Cluster 11	VIT_208s0007g04230	sulfite exporter family protein	; C:mitochondrion	-
Cluster 11	VIT_208s0007g04370	uncharacterized protein 9orf29 homolog	P:nuclear-transcribed mRNA catabolic process; ; C:nucleus; C:plastid;	-
Cluster 11	VIT_208s0007g04490	acyl- n-acyltransferase with ring fyve phd-type zinc finger domain-containing protein	F:zinc ion binding; F:DNA binding; F:N-acetyltransferase activity; F:helicase activity; P:methylation-dependent chromatin silencing; P:gravitropism; ; ; P:acyl-carrier-protein biosynthetic process	EC:2.3.1
Cluster 11	VIT_208s0007g04760	ankyrin repeat-containing protein	C:cytosol;	-
Cluster 11	VIT_208s0007g04990	thioredoxin-like protein	P:cell redox homeostasis; P:electron transport chain; C:cytoplasm; F:electron carrier activity; ; P:glycerol ether metabolic process;	-
Cluster 11	VIT_208s0007g05250	telomerase activating protein es	C:cytoplasmic mRNA processing body; P:spindle assembly involved in meiosis; ; C:nucleus	-
Cluster 11	VIT_208s0007g05370	strictosidine synthase family protein	C:plant-type cell wall; C:plasmodesma; C:plasma membrane; ; C:chloroplast; C:endoplasmic reticulum; ; ; P:indole biosynthetic process	-
Cluster 11	VIT_208s0007g05800	patatin-like phospholipase domain-containing protein	P:pollen tube development; ; ; ; P:cellular macromolecule catabolic process; ; P:fatty acid beta-oxidation; F:triglyceride lipase activity; F:GTP binding; C:nucleus	EC:3.1.1.3
Cluster 11	VIT_208s0007g05940	protein	P:RNA splicing; P:SOS response; F:DNA-dependent ATPase activity; F:single-stranded DNA binding; F:ATP binding;	-
Cluster 11	VIT_208s0007g05980	protein iq-domain4-like	C:cell part; ;	-
Cluster 11	VIT_208s0007g06400	zinc finger ccch domain-containing protein4-like	F:zinc ion binding; F:DNA binding; F:RNA binding	-
Cluster 11	VIT_208s0007g07240	ran-binding protein	C:cytosol; F:protein transporter activity; ; ; ; C:nuclear pore; P:cell wall pectin metabolic process; C:phycobilisome; P:intracellular protein transport; ; P:embryo development ending in seed dormancy;	-
Cluster 11	VIT_208s0007g07280	superoxide dismutase	; F:copper ion binding; ; ; F:zinc ion binding; C:peroxisome; ; F:superoxide dismutase activity; ; C:extracellular region; C:chloroplast; C:vacuole;	EC:1.15.1.1
Cluster 11	VIT_208s0007g07290	cap-binding protein	F:translation initiation factor activity; C:nucleus; C:cytosol; C:ribosome; P:regulation of translational initiation	-
Cluster 11	VIT_208s0007g07300	5 -adenylylsulfate reductase-like 5-like	P:cell redox homeostasis;	-
Cluster 11	VIT_208s0007g07380	curved dna binding protein	; F:zinc ion binding; P:protein folding; P:DNA replication; P:response to heat; F:DNA binding; F:ATP binding; ; C:cytoplasm	-
Cluster 11	VIT_208s0007g07540	protein	; P:response to desiccation; P:response to cold; F:nucleic acid binding; P:response to abscisic acid stimulus; C:nucleus;	-
Cluster 11	VIT_208s0007g07590	uncharacterized protein	C:mitochondrion	-
Cluster 11	VIT_208s0007g07670	nac domain ipr0034	P:regulation of transcription, DNA-dependent; F:DNA binding; P:multicellular organismal development	-
Cluster 11	VIT_208s0007g07730	cytochrome p450	F:heme binding; ; ; F:iron ion binding; F:electron carrier activity; ;	-
Cluster 11	VIT_208s0007g07840	cysteine proteinases-like protein	F:cysteine-type peptidase activity; P:regulation of cell shape; F:UDP-N-acetylmuramoylalanine-D-glutamate ligase activity; ; P:proteolysis; F:ATP binding; C:chloroplast; ; P:peptidoglycan biosynthetic process	EC:6.3.2.9; EC:3.4
Cluster 11	VIT_208s0007g07880	protein	F:polygalacturonase activity; ; ; C:plasma membrane; C:vacuolar membrane; C:extracellular region; P:starch metabolic process; P:sucrose metabolic process	EC:3.2.1.15
Cluster 11	VIT_208s0007g07900	uncharacterized protein	; C:mitochondrial respiratory chain complex I; ; ; F:polygalacturonase activity; C:extracellular region; P:photorespiration; C:chloroplast; P:starch metabolic process; P:sucrose metabolic process	EC:3.2.1.15
Cluster 11	VIT_208s0007g08730	abc transporter a family member	C:vacuolar membrane; ; ; ; P:protein N-linked glycosylation; F:DNA binding; ; P:ATP catabolic process; C:plasma membrane; F:ATP binding; ; P:sulfate transport; P:amino acid transport	-
Cluster 11	VIT_208s0007g08860	transcription initiation factor iib	F:translation initiation factor activity; ; F:zinc ion binding; P:regulation of transcription, DNA-dependent; P:DNA-dependent transcription, initiation; P:RNA splicing, via endonucleolytic cleavage and ligation; C:nucleus; P:transcription from RNA polymerase II promoter; C:ribosome; P:regulation of translational initiation	-
Cluster 11	VIT_208s0007g08920	zeatin o-glucosyltransferase-like	C:nuclear pore; ; F:trans-zeatin O-beta-D-glucosyltransferase activity;	EC:2.4.1.203
Cluster 11	VIT_208s0007g08930	uncharacterized protein	C:nuclear pore; ; ;	-
Cluster 11	VIT_208s0007g09020	chromatin remodeling complex subunit	P:gravitropism; P:methylation-dependent chromatin silencing; ; P:cell-cell signaling; ; P:nuclear-transcribed mRNA catabolic process; F:helicase activity; P:DNA methylation; ; F:DNA binding; ; ; F:ATP binding; C:nucleus; ; P:positive regulation of DNA repair	-
Cluster 11	VIT_209s0002g02330	nucleosome assembly protein 2	C:cytosol; ; P:DNA mediated transformation; P:nucleosome assembly; P:response to cadmium ion; C:nucleus; C:plasma membrane	-
Cluster 11	VIT_209s0002g02530	nadp-specific glutamate dehydrogenase-like	; ; P:spermidine biosynthetic process; P:cellular amino acid metabolic process; P:xylan biosynthetic process; ; C:cytoplasm; F:glutamate dehydrogenase (NADP+) activity;	EC:1.4.1.4
Cluster 11	VIT_209s0002g02600	charged multivesicular body proteinb	P:protein targeting to vacuole; ; P:growth; P:membrane fusion; ; ; C:chloroplast; P:embryonic axis specification; P:embryo development ending in seed dormancy; P:endosome transport via multivesicular body sorting pathway	-
Cluster 11	VIT_209s0002g03300	probable disease resistance protein at5g63020-like	; P:defense response; ; F:ATP binding	-
Cluster 11	VIT_209s0002g03380	poly polymerase-like	; ; F:RNA binding; P:protein targeting to vacuole; ; P:nuclear-transcribed mRNA catabolic process; P:membrane fusion; ; F:polynucleotide adenylyltransferase activity; ; C:nucleus	EC:2.7.7.19
Cluster 11	VIT_209s0002g03540	myb transcription factor	P:response to jasmonic acid stimulus; P:response to gibberellin stimulus; F:zinc ion binding; ; F:DNA binding; P:response to auxin stimulus; P:response to ethylene stimulus; P:response to cadmium ion; F:chromatin binding; C:chromatin	-
Cluster 11	VIT_209s0002g03770	nucleoporin nup53	; P:transmembrane transport	-
Cluster 11	VIT_209s0002g03960	cytochrome c oxidase assembly protein co9	C:nucleus	-
Cluster 11	VIT_209s0002g03990	vhs domain-containing protein at36270-like	; P:protein targeting to vacuole; P:cell morphogenesis; ; P:tRNA 3'-end processing; ; ; ; C:nucleus;	-
Cluster 11	VIT_209s0002g04340	homeobox-leucine zipper protein glabra 2-like	P:epidermal cell fate specification; P:regulation of transcription, DNA-dependent; F:sequence-specific DNA binding; F:sequence-specific DNA binding transcription factor activity; ; C:transcription factor complex; P:regulation of transcription, DNA-dependent	-
Cluster 11	VIT_209s0002g05040	disease resistance protein rps5-like	; P:defense response; ; F:ATP binding	-
Cluster 11	VIT_209s0002g05200	d-glycerate 3-kinase	; ; P:photorespiration; F:ATP binding; F:glycerate kinase activity; C:chloroplast stroma; C:nucleus; P:glycine metabolic process; P:L-serine metabolic process; P:threonine metabolic process; P:glycerolipid metabolic process; P:glyoxylate metabolic process	EC:2.7.1.31
Cluster 11	VIT_209s0002g05600	pleiotropic drug resistance protein-like	; P:ATP catabolic process; ; F:ATP binding; ; ; C:plasma membrane	-
Cluster 11	VIT_209s0002g05920	disease resistance protein rps5-like	; P:defense response; ; F:ATP binding	-
Cluster 11	VIT_209s0002g05950	cytochrome - heme mitochondrial-like	C:vacuole; C:mitochondrial respiratory chain complex III; C:plasma membrane; F:iron ion binding; F:heme binding; ; ; ; C:plastid;	-
Cluster 11	VIT_209s0002g05990	6-4 photolyase	F:DNA binding; F:deoxyribodipyrimidine photo-lyase activity; C:chloroplast; C:nucleus; ; ; ;	EC:4.1.99.3
Cluster 11	VIT_209s0002g06390	peptide deformylasea	P:co-translational protein modification; C:plant-type cell wall; F:formylmethionine deformylase activity; F:iron ion binding; C:chloroplast stroma; F:peptide deformylase activity; ; C:mitochondrion; P:methionine metabolic process; P:glyoxylate metabolic process	EC:3.5.1.31; EC:3.5.1.88
Cluster 11	VIT_209s0002g06420	lactoylglutathione lyase glyoxalase i-like protein	C:cytoplasm; P:hyperosmotic salinity response; ; P:carbohydrate metabolic process; P:response to sucrose stimulus; P:para-aminobenzoic acid metabolic process; ; P:response to fructose stimulus; F:lactoylglutathione lyase activity; P:pyruvate metabolic process	EC:4.4.1.5
Cluster 11	VIT_209s0002g06560	thiol-disulphide oxidoreductase dcc		-
Cluster 11	VIT_209s0002g07300	phox domain-containing protein	;	-
Cluster 11	VIT_209s0002g07400	protein fa-related sequence 6-like	P:response to red or far red light; C:nucleus; F:zinc ion binding	-
Cluster 11	VIT_209s0002g07620	low quality protein: quinone oxidoreductase pig3-like	; ; F:zinc ion binding; F:NADPH:quinone reductase activity;	EC:1.6.5.5
Cluster 11	VIT_209s0002g07950	unnamed protein product [Vitis vinifera]	P:defense response;	-
Cluster 11	VIT_209s0002g08090	protein sr	; ;	-
Cluster 11	VIT_209s0002g08260	cobw domain-containing protein 2-like isoform	C:plastid chromosome; C:chloroplast stroma	-
Cluster 11	VIT_209s0002g08270	f-box lrr-repeat protein	C:plasma membrane	-
Cluster 11	VIT_209s0002g08430	uncharacterized membrane protein ym55w-like	; ; C:nucleus; P:transmembrane transport	-
Cluster 11	VIT_209s0002g08695	protein	P:single-organism process; P:response to stimulus	-
Cluster 11	VIT_209s0002g08940	nuclear pore complex protein nup98-nup96	P:RNA splicing, via endonucleolytic cleavage and ligation; ; P:mRNA export from nucleus; ; ; ; P:methionine biosynthetic process; P:defense response signaling pathway, resistance gene-dependent; C:nuclear pore; ; P:protein import into nucleus; P:response to auxin stimulus	-
[truncated: 2,092 more rows]

## Sheet: Dataset S2
Dataset S2 KEGG pathway information of common genes expressed in the peel tissue of both WT and MT across various developmental stages
Pathway	Seqs in Pathway	Enzyme	Ezyme ID	Seq ID	Pathway ID
D-Glutamine and D-glutamate metabolism	1	dehydrogenase [NAD(P)+]	ec:1.4.1.3	VIT_208s0007g07400	map00471
[truncated: 1,051 more rows]
