# Supplementary material for: Comparative RNA-Seq profiling of berry development between table grape ‘Kyoho’ and its early-ripening mutant ’Fengzao’
Source: BMC Genomics. 2016 Oct 12;17:795. doi: 10.1186/s12864-016-3051-1 (PMC5059895; doi:10.1186/s12864-016-3051-1)
Supplement: Additional file 5: — GO analysis results of the genes expressed only in the flesh or peel tissue of WT or MT. (XLSX 69 kb) [file 12864_2016_3051_MOESM5_ESM.xlsx]

## Sheet: Dataset S1
Dataset S1. Annotation, GO terms, enzyme codes, and pathway information for the genes expressed in the flesh tissue of Fengzao only
Seq. ID	Annotation	No. GOs	GOs	Enzyme Codes	Pathway	Enzyme	Ezyme ID	Pathway ID
VIT_200s0208g00030	tetratricopeptide repeat protein 7b	3	C:mitochondrion; C:plasma membrane;	-
VIT_200s0208g00040	retrotransposon ty3-gypsy subclass	7	F:RNA-directed DNA polymerase activity; P:RNA-dependent DNA replication; F:RNA binding; ; P:proteolysis; F:zinc ion binding;	EC:2.7.7.49
VIT_200s0228g00060	uncharacterized protein lo008550	1		-
VIT_200s0229g00090	metalloendoproteinase-like	6	; C:extracellular region; F:metalloendopeptidase activity; P:proteolysis; ; F:zinc ion binding	EC:3.4.24
VIT_200s0238g00030	uncharacterized protein	8	; ; C:mitochondrion; F:glucuronoxylan 4-O-methyltransferase activity; P:lignin metabolic process; P:xylan biosynthetic process; C:extracellular region; C:Golgi apparatus	EC:2.1.1.112
VIT_200s0240g00050	probable glutathione s-transferase	4	; P:glutathione metabolic process; ;	-
VIT_200s0250g00070	monocopper oxidase-like protein sku5-like	11	C:plant-type cell wall; F:GTP binding; F:copper ion binding; F:L-ascorbate oxidase activity; ; C:apoplast; P:small GTPase mediated signal transduction; ; ; ;	EC:1.10.3.3	Ascorbate and aldarate metabolism	oxidase	ec:1.10.3.3	map00053
VIT_200s0250g00080	rab gtpase-like protein c2b	7	; F:GTP binding; F:GTP-dependent protein binding; C:peroxisome; ; P:small GTPase mediated signal transduction;	-
VIT_200s0253g00030	seed maturation protein	6	C:vacuole; ; C:Golgi apparatus; C:plasma membrane; ;	-
VIT_200s0253g00050	l-ascorbate oxidase homolog	12	C:plant-type cell wall; F:copper ion binding; F:L-ascorbate oxidase activity; F:pectinesterase activity; C:extracellular region; ; ; ; ; ; P:starch metabolic process; P:sucrose metabolic process	EC:1.10.3.3; EC:3.1.1.11	Ascorbate and aldarate metabolism	oxidase	ec:1.10.3.3	map00053
VIT_200s0258g00090	probable receptor-like protein kinase at5g39020-like	6	F:polysaccharide binding; P:protein phosphorylation; F:ATP binding; F:protein serine/threonine kinase activity; ; P:serine family amino acid metabolic process	EC:2.7.11
VIT_200s0267g00040	unnamed protein product [Vitis vinifera]	2	F:cysteine-type peptidase activity; P:proteolysis	EC:3.4
VIT_200s0288g00020	tmv resistance protein n-like	8	P:defense response; ; F:nucleic acid binding; C:intracellular; F:ATP binding; ; ; F:zinc ion binding	-
VIT_200s0294g00020	probable receptor-like protein kinase ag67000-like	5	F:polysaccharide binding; P:protein phosphorylation; F:ATP binding; F:protein serine/threonine kinase activity; P:serine family amino acid metabolic process	EC:2.7.11
VIT_200s0294g00085	probable receptor-like protein kinase ag67000-like	5	F:polysaccharide binding; P:protein phosphorylation; F:ATP binding; F:protein serine/threonine kinase activity; P:serine family amino acid metabolic process	EC:2.7.11
VIT_200s0309g00080	atp-dependent clp protease proteolytic subunit-related protein chloroplastic-like	13	F:copper ion binding; P:response to reactive oxygen species; ; P:regulation of protein localization; ; ; F:electron carrier activity; P:systemic acquired resistance; P:proteolysis; C:chloroplast stroma; ; F:serine-type endopeptidase activity;	EC:3.4.21
VIT_200s0374g00020	g-type lectin s-receptor-like serine threonine-protein kinase rk-like	8	; F:carbohydrate binding; P:recognition of pollen; P:protein phosphorylation; F:ATP binding; F:protein serine/threonine kinase activity; ; P:serine family amino acid metabolic process	EC:2.7.11
VIT_200s0388g00085	probable receptor-like protein kinase ag67000-like	5	F:polysaccharide binding; P:protein phosphorylation; F:ATP binding; F:protein serine/threonine kinase activity; P:serine family amino acid metabolic process	EC:2.7.11
VIT_200s0400g00030	leucine-rich repeat receptor protein kinase exs-like	4	; F:2-alkenal reductase [NAD(P)] activity; ;	EC:1.3.1.74
VIT_200s0420g00030	g-type lectin s-receptor-like serine threonine-protein kinase a1330-like	8	C:plasma membrane; P:protein autophosphorylation; P:recognition of pollen; F:ATP binding; F:protein serine/threonine kinase activity; ; ; P:serine family amino acid metabolic process	EC:2.7.11
VIT_200s0472g00020	probable lrr receptor-like serine threonine-protein kinase at50290-like	6	C:plasma membrane; P:protein phosphorylation; F:ATP binding; ; F:protein serine/threonine kinase activity; P:serine family amino acid metabolic process	EC:2.7.11
VIT_200s0505g00060	photosystem ii protein n	6	C:photosystem II reaction center; ; ; ; C:chloroplast thylakoid membrane; C:mitochondrion	-
VIT_200s0620g00025	pentatricopeptide repeat-containing	2	C:mitochondrion; C:plastid	-
VIT_200s0625g00030	gtp-binding protein	7	F:GTP binding; C:plasma membrane; ; P:endocytic recycling; P:small GTPase mediated signal transduction; ;	-
VIT_200s0676g00040	hypothetical protein VITISV_0649 [Vitis vinifera]	5	F:RNA-directed DNA polymerase activity; P:RNA-dependent DNA replication; F:RNA binding; F:zinc ion binding;	EC:2.7.7.49
VIT_200s0684g00020	protein iq-domain4-like	1		-
VIT_200s0686g00030	amino acid binding	2	;	-
VIT_200s0743g00020	g-type lectin s-receptor-like serine threonine-protein kinase a1330-like	8	C:plasma membrane; P:protein autophosphorylation; P:recognition of pollen; F:ATP binding; F:protein serine/threonine kinase activity; ; ; P:serine family amino acid metabolic process	EC:2.7.11
VIT_200s0753g00020	histone h2a	5	C:nucleosome; C:nucleolus; F:DNA binding; P:nucleosome assembly; F:protein heterodimerization activity	-
VIT_200s0960g00040	phosphosulfolactate synthase-related protein	9	P:protein folding; ; P:response to high light intensity; ; F:serine-type endopeptidase activity; ; ; P:response to hydrogen peroxide; C:nucleus	EC:3.4.21
VIT_200s2625g00005	asparaginyl-trna synthetase	9	; ; F:nucleic acid binding; C:mitochondrion; F:ATP binding; C:chloroplast; P:response to cadmium ion; P:alanine metabolic process;	-
VIT_202s0025g00540	plant cell wall protein 88	1	C:plasma membrane	-
VIT_202s0025g03740	gtp binding	1	P:cellular metabolic process	-
VIT_202s0025g04940	uncharacterized protein	1	P:response to oxidative stress	-
VIT_202s0025g05030	protein	2	; C:plastid	-
VIT_202s0033g00500	unnamed protein product [Vitis vinifera]	3	P:proteolysis; C:nucleus; F:peptidase activity	-
VIT_202s0087g00020	unnamed protein product [Vitis vinifera]	2	F:cysteine-type peptidase activity; P:proteolysis	EC:3.4
VIT_202s0236g00070	uncharacterized protein lo008576	1	P:lipid transport	-
VIT_203s0038g00530	unnamed protein product [Vitis vinifera]	2	F:cysteine-type peptidase activity; P:proteolysis	EC:3.4
VIT_203s0038g00540	protein	12	C:vacuole; F:GTP binding; F:phospholipid binding; ; C:Golgi apparatus; F:clathrin binding; P:Golgi to vacuole transport; P:response to abscisic acid stimulus; F:GTPase activity; C:plasma membrane; P:synaptic vesicle endocytosis; C:clathrin-coated endocytic vesicle	-
VIT_203s0038g02330	plant synaptotagmin	13	; P:endocytic recycling; P:protein secretion; P:response to cold; ; P:spread of virus in host, cell to cell; C:endosome; ; P:endocytosis; C:vacuole; C:Golgi apparatus; C:plasma membrane;	-
VIT_203s0038g02550	blue copper	5	F:copper ion binding; ; P:electron transport chain; F:electron carrier activity;	-
VIT_203s0038g03950	mitochondrial phosphate carrier protein	4	C:mitochondrial inner membrane; ; ;	-
VIT_203s0038g04580	sn-related protein kinase regulatory subunit gamma-like	4	; ; F:zinc ion binding;	-
VIT_203s0063g00450	alpha-amylase	10	P:response to gibberellin stimulus; F:calcium ion binding; ; P:starch catabolic process; P:secretion by cell; ; P:sucrose catabolic process; P:response to abscisic acid stimulus; F:alpha-amylase activity; C:apoplast	EC:3.2.1.1	Starch and sucrose metabolism	glycogenase	ec:3.2.1.1	map00500
VIT_203s0063g00630	b3 domain-containing protein osg02300-like	3	F:DNA binding; C:nucleus; P:regulation of transcription, DNA-dependent	-
VIT_203s0063g00720	probable carboxylesterase 2-like	6	F:retinyl-palmitate esterase activity; ; ; F:methyl jasmonate esterase activity; F:methyl indole-3-acetate esterase activity; P:retinol metabolic process	EC:3.1.1
VIT_203s0088g00250	phenylcoumaran benzylic ether reductase -like protein	4	; P:phenylpropanoid biosynthetic process; ;	-
VIT_203s0088g00340	hypothetical protein VITISV_038399 [Vitis vinifera]	4	F:nucleic acid binding; P:proteolysis; F:zinc ion binding; F:cysteine-type peptidase activity	EC:3.4
VIT_203s0088g00750	pathogenesis-related protein	1	C:extracellular region	-
VIT_203s0097g00460	cytochrome p450	9	C:endoplasmic reticulum membrane; ; F:electron carrier activity; F:iron ion binding; F:heme binding; ; ; F:N-methylcoclaurine 3'-monooxygenase activity;	EC:1.14.13.71	Isoquinoline alkaloid biosynthesis	3'-monooxygenase	ec:1.14.13.71	map00950
VIT_203s0097g00680	c3hc4-type ring finger protein	2	F:zinc ion binding;	-
VIT_204s0008g00350	receptor-like protein kinase hs-like	9	; ; F:ATP binding; ; F:MAP kinase kinase kinase activity; F:2-alkenal reductase [NAD(P)] activity; C:plasma membrane; ; P:serine family amino acid metabolic process	EC:2.7.11.25; EC:1.3.1.74; EC:2.7.11
VIT_204s0008g00400	receptor-like protein kinase hs-like	9	; ; F:ATP binding; ; F:MAP kinase kinase kinase activity; F:2-alkenal reductase [NAD(P)] activity; C:plasma membrane; ; P:serine family amino acid metabolic process	EC:2.7.11.25; EC:1.3.1.74; EC:2.7.11
VIT_204s0008g00890	abscisic acid receptor pyl2-like	5	P:fatty acid catabolic process; F:receptor activity; P:abscisic acid mediated signaling pathway; F:protein homodimerization activity; C:nucleus	-
VIT_204s0008g00920	receptor-like protein kinase hs-like	10	; ; F:ATP binding; ; F:MAP kinase kinase kinase activity; F:2-alkenal reductase [NAD(P)] activity; C:plasma membrane; ; ; P:serine family amino acid metabolic process	EC:2.7.11.25; EC:1.3.1.74; EC:2.7.11
VIT_204s0008g02230	ap2 erf domain-containing transcription factor	8	P:regulation of transcription, DNA-dependent; ; F:DNA binding; ; F:sequence-specific DNA binding transcription factor activity; P:response to biotic stimulus; C:transcription factor complex; P:regulation of transcription, DNA-dependent	-
VIT_204s0008g02300	pyruvate dehydrogenase component subunit beta	14	F:pyruvate dehydrogenase (acetyl-transferring) activity; ; C:mitochondrion; C:nucleolus; P:defense response to bacterium; ; C:plasma membrane; P:acetyl-CoA biosynthetic process from pyruvate; P:gluconeogenesis; P:glycolysis; P:isoleucine biosynthetic process; P:leucine biosynthetic process; P:valine biosynthetic process; C:pyruvate dehydrogenase complex	EC:1.2.4.1	Citrate cycle (TCA cycle)	dehydrogenase (acetyl-transferring)	ec:1.2.4.1	map00020
VIT_204s0008g02695	nucleic acid binding protein	19	P:developmental growth involved in morphogenesis; C:fatty acid elongase complex; F:3R-hydroxyacyl-CoA dehydratase activity; ; C:cytosol; P:negative regulation of developmental growth; P:negative regulation of peptidyl-tyrosine phosphorylation; ; P:gynoecium development; ; ; ; ; F:RNA binding; P:shoot system development; ; C:nucleus; ;	-
VIT_204s0008g04090	burp domain-containing protein 3	3	P:response to abscisic acid stimulus; P:response to desiccation;	-
VIT_204s0008g04640	pentatricopeptide repeat-containing protein	2	; C:mitochondrion	-
VIT_204s0008g04830	pleiotropic drug resistance protein-like	9	; F:xenobiotic-transporting ATPase activity; P:ATP catabolic process; F:ATP binding; ; ; ; P:drug transmembrane transport;	EC:3.6.3.44
VIT_204s0008g05730	sucrose phosphate synthase	4	P:sucrose biosynthetic process; C:plasma membrane; F:sucrose-phosphate synthase activity; P:starch metabolic process	EC:2.4.1.14	Starch and sucrose metabolism	synthase	ec:2.4.1.14	map00500
VIT_204s0008g06370	protein topless	3	P:single-organism process; ; C:intracellular part	-
VIT_204s0008g06660	protein	5	; F:RNA binding; ; ;	-
VIT_204s0008g07220	aspartic proteinase nepenthesin-2-like	5	F:nucleic acid binding; ; P:proteolysis; C:apoplast;	-
VIT_204s0008g07230	aspartic proteinase nepenthesin-2-like	4	F:nucleic acid binding; P:proteolysis; ;	-
VIT_204s0023g00550	auxin-induced protein0a5	3	P:auxin mediated signaling pathway; C:mitochondrion;	-
VIT_204s0023g00990	uncharacterized protein	4	; F:calcium ion binding; P:photosystem II stabilization; C:oxygen evolving complex	-
VIT_204s0023g02060	protein	13	F:carbonate dehydratase activity; P:protein homotrimerization; C:mitochondrial respiratory chain complex I; ; ; ; ; P:regulation of reactive oxygen species metabolic process; P:photorespiration; C:chloroplast; ; P:one-carbon metabolic process; P:nitrogen compound metabolic process	EC:4.2.1.1	Nitrogen metabolism	dehydratase	ec:4.2.1.1	map00910
VIT_204s0023g02090	dihydroflavonol 4-reductase	5	; F:dihydrokaempferol 4-reductase activity; F:coenzyme binding; ;	EC:1.1.1.219	Flavonoid biosynthesis	4-reductase	ec:1.1.1.219	map00941
VIT_204s0023g02550	coiled-coil domain-containing protein 90b	4	C:vacuolar membrane; F:metal ion binding; C:mitochondrion; C:plasma membrane	-
VIT_204s0023g02760	g-type lectin s-receptor-like serine threonine-protein kinase ag34300-like	4	P:protein phosphorylation; F:ATP binding; F:protein serine/threonine kinase activity; P:serine family amino acid metabolic process	EC:2.7.11
VIT_204s0023g03260	endo- -beta-glucanase	7	; P:cellulose catabolic process; ; C:plasma membrane; C:extracellular region; P:starch metabolic process; P:sucrose metabolic process	-
VIT_204s0023g03460	ring finger protein	2	F:zinc ion binding;	-
VIT_204s0023g03660	lysosomal alpha-mannosidase	10	C:plant-type cell wall; C:vacuole; F:alpha-mannosidase activity; F:nucleic acid binding; ; F:carbohydrate binding; C:plasma membrane; ; F:zinc ion binding;	EC:3.2.1.24	Other glycan degradation	alpha-D-mannosidase	ec:3.2.1.24	map00511
VIT_204s0043g00690	two-component response regulator arr22	13	; F:phosphohistidine phosphatase activity; ; ; P:intracellular signal transduction; P:regulation of transcription, DNA-dependent; P:circadian rhythm; ; ; C:chloroplast; P:cytokinin mediated signaling pathway; C:nucleus; P:regulation of transcription, DNA-dependent	EC:3.1.3
VIT_204s0043g00820	protein	14	P:membrane fusion; F:metal ion binding; P:response to cold; F:catechol oxidase activity; F:SNAP receptor activity; C:plasma membrane; P:biosynthetic process; ; P:intracellular protein transport; ; C:nucleus; ; ; P:tyrosine metabolic process	EC:1.10.3.1	Isoquinoline alkaloid biosynthesis	oxidase	ec:1.10.3.1	map00950
VIT_204s0044g00270	protein	4	F:zeaxanthin epoxidase activity; F:antheraxanthin epoxidase activity; ; F:zeaxanthin epoxidase [overall] activity	EC:1.14.13.90	Carotenoid biosynthesis	epoxidase	ec:1.14.13.90	map00906
VIT_204s0044g00650	g-type lectin s-receptor-like serine threonine-protein kinase rl-like	6	P:recognition of pollen; P:protein phosphorylation; F:ATP binding; F:protein serine/threonine kinase activity; ; P:serine family amino acid metabolic process	EC:2.7.11
VIT_204s0069g00200	glutamate receptor -like	9	F:extracellular-glutamate-gated ion channel activity; C:outer membrane-bounded periplasmic space; F:ionotropic glutamate receptor activity; ; ; P:ionotropic glutamate receptor signaling pathway; C:vacuole; P:response to nematode; P:synaptic transmission	-
VIT_204s0069g00390	glutamate receptor -like	9	F:extracellular-glutamate-gated ion channel activity; C:outer membrane-bounded periplasmic space; F:ionotropic glutamate receptor activity; ; ; P:ionotropic glutamate receptor signaling pathway; C:vacuole; P:response to nematode; P:synaptic transmission	-
VIT_204s0069g00420	vacuolar sorting protein 4b	8	; C:microtubule associated complex; ; P:endosome organization; ; F:ATP binding; F:microtubule motor activity; C:microtubule	-
VIT_204s0069g00560	glutamate receptor -like	9	F:extracellular-glutamate-gated ion channel activity; C:outer membrane-bounded periplasmic space; F:ionotropic glutamate receptor activity; ; ; P:ionotropic glutamate receptor signaling pathway; C:vacuole; P:response to nematode; P:synaptic transmission	-
VIT_204s0069g00900	zinc finger protein gis2-like	3	F:zinc ion binding; F:protein dimerization activity; F:DNA binding	-
VIT_204s0079g00240	probable lrr receptor-like serine threonine-protein kinase at4g08850-like	4	; P:protein phosphorylation; F:ATP binding;	-
VIT_204s0079g00370	myosin-j heavy chain-like	20	P:protein phosphorylation; ; P:root hair elongation; F:protein serine/threonine kinase activity; C:peroxisome; ; ; C:plastid; F:ATP binding; F:GTP-dependent protein binding; ; F:motor activity; F:actin binding; ; ; C:vacuole; P:actin filament-based movement; P:cell wall macromolecule metabolic process; P:response to nematode; P:serine family amino acid metabolic process	EC:2.7.11
VIT_204s0079g00700	probable serine threonine-protein kinase ag540-like	10	F:RNA polymerase II carboxy-terminal domain kinase activity; F:DNA binding; C:plasma membrane; F:protein dimerization activity; P:protein phosphorylation; F:ATP binding; C:nucleus; ; ; P:serine family amino acid metabolic process	EC:2.7.11.23
VIT_205s0020g00060	protein	3	; P:biosynthetic process; F:catalytic activity	-
VIT_205s0020g02700	transcription factor mute	7	; F:sequence-specific DNA binding transcription factor activity; F:protein dimerization activity; C:mitochondrion; F:DNA binding; C:transcription factor complex; P:regulation of transcription, DNA-dependent	-
VIT_205s0020g03290	g-type lectin s-receptor-like serine threonine-protein kinase rl-like	6	P:recognition of pollen; P:protein phosphorylation; F:ATP binding; F:protein serine/threonine kinase activity; ; P:serine family amino acid metabolic process	EC:2.7.11
VIT_205s0020g03740	non-specific lipid-transfer protein at23820-like	2	F:lipid binding; P:lipid transport	-
VIT_205s0029g00200	purple acid phosphatase	10	P:seed germination; C:extracellular region; F:metal ion binding; F:protein serine/threonine phosphatase activity; P:pollen germination; F:acid phosphatase activity; P:protein dephosphorylation; C:protein serine/threonine phosphatase complex; ;	EC:3.1.3.2	Riboflavin metabolism	phosphatase	ec:3.1.3.2	map00740
VIT_205s0029g00520	alpha- -galacturonosyltransferase-like	7	; ; P:protein phosphorylation; F:ATP binding; F:protein serine/threonine kinase activity; C:mitochondrion; P:serine family amino acid metabolic process	EC:2.7.11
VIT_205s0062g00300	udp-glycosyltransferase 75-like	7	C:phragmoplast; P:para-aminobenzoic acid metabolic process; ; ; F:UDP-glucose:4-aminobenzoate acylglucosyltransferase activity; ; P:lipid glycosylation	-
VIT_205s0062g00460	udp-glycosyltransferase 75-like	7	C:phragmoplast; P:para-aminobenzoic acid metabolic process; ; ; F:UDP-glucose:4-aminobenzoate acylglucosyltransferase activity; ; P:lipid glycosylation	-
VIT_205s0062g00920	protein	3	; P:biosynthetic process; F:catalytic activity	-
VIT_205s0062g00930	aminotransferase family protein	12	; F:L-tyrosine:2-oxoglutarate aminotransferase activity; F:nicotianamine aminotransferase activity; ; P:iron ion transport; C:plastid; ; ; P:glutamate metabolic process; ; P:L-phenylalanine biosynthetic process;	EC:2.6.1.80; EC:2.6.1.5	Cysteine and methionine metabolism	transaminase	ec:2.6.1.5	map00270
VIT_205s0077g00300	uncharacterized protein	6	; C:cytosol; C:endoplasmic reticulum; F:calcium ion binding; C:plasma membrane; P:hyperosmotic salinity response	-
VIT_205s0077g00480	triacylglycerol lipase	8	F:RNA-directed DNA polymerase activity; P:RNA-dependent DNA replication; F:RNA binding; C:chloroplast; F:zinc ion binding; F:triglyceride lipase activity; ; P:glycerolipid metabolic process	EC:3.1.1.3; EC:2.7.7.49
VIT_205s0094g00250	endochitinase pr4	7	F:chitinase activity; P:carbohydrate metabolic process; P:chitin catabolic process; ; ; ;	EC:3.2.1.14	Amino sugar and nucleotide sugar metabolism	chitodextrinase	ec:3.2.1.14	map00520
VIT_205s0094g00580	low quality protein: acyl-	9	F:stearoyl-CoA 9-desaturase activity; P:fatty acid biosynthetic process; ; P:defense response to bacterium; ; F:acyl-[acyl-carrier-protein] desaturase activity; C:chloroplast stroma; ;	EC:1.14.19.2; EC:1.14.19.1	Biosynthesis of unsaturated fatty acids	desaturase	ec:1.14.19.2	map01040
VIT_206s0004g00230	dna-binding protein	5	F:sequence-specific DNA binding transcription factor activity; F:sequence-specific DNA binding; P:regulation of transcription, DNA-dependent; C:transcription factor complex; P:regulation of transcription, DNA-dependent	-
VIT_206s0004g00290	cytochrome p450	11	F:RNA-directed DNA polymerase activity; P:RNA-dependent DNA replication; F:electron carrier activity; F:RNA binding; F:iron ion binding; F:heme binding; F:taxane 10-beta-hydroxylase activity; ; F:taxane 13-alpha-hydroxylase activity; ;	EC:1.14.13.77; EC:1.14.13.76; EC:2.7.7.49	Diterpenoid biosynthesis	13alpha-hydroxylase	ec:1.14.13.77	map00904
VIT_206s0004g00334	serine-threonine protein plant-	10	; F:2-alkenal reductase [NAD(P)] activity; P:protein phosphorylation; F:protein serine/threonine kinase activity; ; ; P:defense response; F:ATP binding; ; P:serine family amino acid metabolic process	EC:1.3.1.74; EC:2.7.11
VIT_206s0004g04330	low quality protein: alcohol dehydrogenase-like-like	4	; ; F:zinc ion binding;	-
VIT_206s0004g04736	zinc finger family protein	10	F:zinc ion binding; F:ubiquitin-protein ligase activity; ; P:response to abscisic acid stimulus; ; P:cellular response to nitrogen levels; ; ; ;	EC:6.3.2.19
VIT_206s0004g04990	gras family transcription factor	4	C:nucleus; C:cytosol; P:regulation of transcription, DNA-dependent;	-
VIT_206s0004g05240	ethylene receptor	11	; P:intracellular signal transduction; ; P:regulation of transcription, DNA-dependent; ; F:ATP binding; C:endoplasmic reticulum membrane; ; P:ethylene mediated signaling pathway; P:regulation of transcription, DNA-dependent; C:protein histidine kinase complex	-
VIT_206s0004g05590	subtilase family protein	8	C:cytoplasm; F:identical protein binding; F:serine-type endopeptidase activity; ; P:proteolysis; C:nucleus; P:negative regulation of catalytic activity; C:apoplast	EC:3.4.21
VIT_206s0004g06280	transcription factor myb98	10	P:regulation of synergid differentiation; P:regulation of transcription, DNA-dependent; F:DNA binding; P:purine nucleobase transport; F:sequence-specific DNA binding transcription factor activity; ; F:chromatin binding; C:transcription factor complex; P:regulation of transcription, DNA-dependent; C:chromatin	-
VIT_206s0004g06430	protein kinase domain-containing protein	12	P:protein phosphorylation; F:RNA binding; F:zinc ion binding; F:protein serine/threonine kinase activity; C:plastid; P:detection of biotic stimulus; F:ATP binding; ; P:response to molecule of bacterial origin; ; ; P:serine family amino acid metabolic process	EC:2.7.11
VIT_206s0004g06600	protein early flowering 4-like	9	; P:entrainment of circadian clock; P:positive regulation of circadian rhythm; P:photoperiodism, flowering; P:regulation of flower development; C:nucleus; ; F:protein homodimerization activity;	-
VIT_206s0004g06800	chromodomain-helicase-dna-binding protein	6	F:zinc ion binding; F:DNA binding; F:N-acetyltransferase activity; F:helicase activity; ; P:acyl-carrier-protein biosynthetic process	EC:2.3.1
VIT_206s0004g07385	pyrabactin resistance-like 5	6	C:cytoplasm; F:receptor activity; ; C:nucleus; P:abscisic acid mediated signaling pathway;	-
VIT_206s0004g07540	sex determination protein tasselseed-2-like	6	; ; ; C:fatty acid synthase complex; P:fatty acid biosynthetic process; P:acyl-carrier-protein biosynthetic process	-
VIT_206s0004g07580	asparaginyl-trna cytoplasmic-like	15	C:cytosol; P:protein phosphorylation; ; ; ; F:nucleic acid binding; F:protein kinase activity; C:mitochondrion; ; F:ATP binding; C:chloroplast; P:response to cadmium ion; P:embryo development ending in seed dormancy; P:alanine metabolic process;	-
VIT_206s0004g07950	manganese superoxide dismutase	9	F:copper ion binding; ; ; P:defense response to bacterium; F:superoxide dismutase activity; C:mitochondrial matrix; ; ; P:embryo development ending in seed dormancy	EC:1.15.1.1
VIT_206s0004g08430	werner syndrome atp-dependent helicase-like	7	; ; F:nucleic acid binding; P:DNA replication; F:ATP binding; ; C:replication fork	-
VIT_206s0009g02050	wall-associated receptor kinase 2-like	6	F:nucleic acid binding; F:zinc ion binding; F:triglyceride lipase activity; ; ; P:glycerolipid metabolic process	EC:3.1.1.3	Glycerolipid metabolism	lipase	ec:3.1.1.3	map00561
VIT_206s0009g02280	protein	4	P:DNA replication; F:DNA binding; F:ATP binding;	-
VIT_206s0009g02873	flavonoid 3 -hydroxylase 2-like	7	F:heme binding; ; F:monooxygenase activity; F:iron ion binding; F:electron carrier activity; ;	-
VIT_206s0009g02895	low quality protein: phenylalanine n-monooxygenase-like	7	; F:electron carrier activity; F:iron ion binding; ; F:heme binding; ;	-
VIT_206s0009g03385	protein	2	P:defense response to bacterium;	-
VIT_206s0080g00770	protein	16	; P:glyoxylate cycle; C:cytosol; ; ; ; C:plasmodesma; ; C:plastid; ; P:tricarboxylic acid cycle; P:fatty acid beta-oxidation; P:toxin catabolic process; ; F:ATP binding;	-
VIT_207s0005g00370	beta-glucosidase	3	P:carbohydrate metabolic process; ; F:beta-glucosidase activity	EC:3.2.1.21	Starch and sucrose metabolism	gentiobiase	ec:3.2.1.21	map00500
VIT_207s0005g00720	probable pectinesterase pectinesterase inhibitor -like	13	F:aspartyl esterase activity; P:response to cold; ; F:pectinesterase activity; P:cell wall modification; C:plant-type cell wall; F:enzyme inhibitor activity; P:negative regulation of catalytic activity; ; P:pectin catabolic process; C:extracellular region; P:starch metabolic process; P:sucrose metabolic process	EC:3.1.1.11	Starch and sucrose metabolism	pectin demethoxylase	ec:3.1.1.11	map00500
VIT_207s0005g00760	protein	5	C:extracellular region; F:polygalacturonase activity; ; P:starch metabolic process; P:sucrose metabolic process	EC:3.2.1.15	Starch and sucrose metabolism	pectin depolymerase	ec:3.2.1.15	map00500
VIT_207s0005g02030	gdsl esterase lipase ag09390-like	5	C:extracellular region; C:mitochondrion; ; C:chloroplast stroma; P:lipid metabolic process	-
VIT_207s0005g02750	protein	15	F:aspartyl esterase activity; ; ; F:pectinesterase activity; P:cell wall modification; F:enzyme inhibitor activity; ; P:negative regulation of catalytic activity; P:pectin catabolic process; C:ribosome; P:'de novo' cotranslational protein folding; P:regulation of translational termination; ; P:starch metabolic process; P:sucrose metabolic process	EC:3.1.1.11	Starch and sucrose metabolism	pectin demethoxylase	ec:3.1.1.11	map00500
VIT_207s0005g05320	calcium-dependent protein kinase3	8	F:calmodulin-dependent protein kinase activity; C:plasma membrane; P:protein autophosphorylation; F:calcium ion binding; F:ATP binding; ; ; P:serine family amino acid metabolic process	EC:2.7.11.17
VIT_207s0005g05580	ca domain-containing protein-like	3	; ;	-
VIT_207s0005g05820	cell elongation protein	12	; ; ; ; ; ; F:flavin adenine dinucleotide binding; P:unidimensional cell growth; F:UDP-N-acetylmuramate dehydrogenase activity; C:vacuole; C:plasma membrane; P:amino sugar metabolic process	EC:1.1.1.158
VIT_207s0005g06044	protein scar2	8	C:cytoplasm; P:regulation of cell shape; F:actin binding; F:ATP binding; ; F:UDP-N-acetylmuramoylalanine-D-glutamate ligase activity; ; P:peptidoglycan biosynthetic process	EC:6.3.2.9	D-Glutamine and D-glutamate metabolism	ligase	ec:6.3.2.9	map00471
VIT_207s0005g06050	homeodomain-like transcriptional regulator	5	F:sequence-specific DNA binding transcription factor activity; F:sequence-specific DNA binding; P:regulation of transcription, DNA-dependent; C:transcription factor complex; P:regulation of transcription, DNA-dependent	-
VIT_207s0005g06060	uncharacterized protein lo002726	2	P:pathogenesis; C:extracellular region	-
VIT_207s0005g06240	nbs-containing resistance-like protein	4	; P:defense response; ; P:protein dephosphorylation	-
VIT_207s0005g06250	nbs-containing resistance-like protein	7	P:defense response; F:RNA-directed DNA polymerase activity; ; ; P:RNA-dependent DNA replication; F:RNA binding; P:protein dephosphorylation	EC:2.7.7.49
VIT_207s0095g00220	protein	6	F:RNA polymerase II carboxy-terminal domain kinase activity; F:DNA binding; ; P:protein phosphorylation; F:ATP binding; P:serine family amino acid metabolic process	EC:2.7.11.23
VIT_207s0095g00290	serine threonine protein kinase	5	P:protein phosphorylation; F:ATP binding; F:protein serine/threonine kinase activity; ; P:serine family amino acid metabolic process	EC:2.7.11
VIT_207s0095g00380	g-type lectin s-receptor-like serine threonine-protein kinase ag67520-like	4	P:protein phosphorylation; F:ATP binding; F:protein serine/threonine kinase activity; P:serine family amino acid metabolic process	EC:2.7.11
VIT_207s0095g00575	g-type lectin s-receptor-like serine threonine-protein kinase ce-like	4	P:protein phosphorylation; F:ATP binding; F:protein serine/threonine kinase activity; P:serine family amino acid metabolic process	EC:2.7.11
VIT_207s0205g00040	rmd5-like protein	2	F:zinc ion binding; F:DNA binding	-
VIT_207s0255g00030	gdsl-motif lipase hydrolase family protein	4	C:extracellular region; ; ; P:lipid metabolic process	-
VIT_207s0289g00040	calmodulin-like protein 3-like	3	C:peroxisome; F:calcium ion binding; C:plasma membrane	-
VIT_207s0289g00060	udp-glycosyltransferase 74e2-like	10	; F:quercetin 4'-O-glucosyltransferase activity; P:para-aminobenzoic acid metabolic process; ; F:UDP-glucose:4-aminobenzoate acylglucosyltransferase activity; F:salicylic acid glucosyltransferase (glucoside-forming) activity; F:quercetin 7-O-glucosyltransferase activity; ; P:salicylic acid metabolic process; F:salicylic acid glucosyltransferase (ester-forming) activity	EC:2.4.1
VIT_208s0007g03500	purple acid phosphatase	12	F:metal ion binding; ; F:acid phosphatase activity; ; F:protein serine/threonine phosphatase activity; C:extracellular region; P:negative regulation of transcription, DNA-dependent; ; ; ; P:protein dephosphorylation; C:protein serine/threonine phosphatase complex	EC:3.1.3.2	Aminobenzoate degradation	phosphatase	ec:3.1.3.2	map00627
VIT_208s0007g03575	cox viia-like protein	10	; C:mitochondrial respiratory chain; P:protein targeting to vacuole; F:electron carrier activity; C:vacuolar membrane; C:plasma membrane; ; ; C:respiratory chain complex IV;	-
VIT_208s0007g03650	xylem serine proteinase	8	F:identical protein binding; C:plant-type cell wall; F:serine-type endopeptidase activity; F:2-alkenal reductase [NAD(P)] activity; C:extracellular region; P:proteolysis; P:negative regulation of catalytic activity;	EC:1.3.1.74; EC:3.4.21
VIT_208s0007g04000	at30020 t2286	2	; P:response to oxidative stress	-
VIT_208s0007g04250	probable glycosyltransferase at5g03795-like	3	F:glucuronosyl-N-acetylglucosaminyl-proteoglycan 4-alpha-N-acetylglucosaminyltransferase activity; ; C:Golgi apparatus	EC:2.4.1.224	Glycosaminoglycan biosynthesis - heparan sulfate / heparin	4-alpha-N-acetylglucosaminyltransferase	ec:2.4.1.224	map00534
VIT_208s0007g04350	wall-associated receptor kinase-like 20-like	10	P:protein phosphorylation; F:protein serine/threonine kinase activity; ; F:polysaccharide binding; P:protein folding; F:peptidyl-prolyl cis-trans isomerase activity; ; F:ATP binding; ; P:serine family amino acid metabolic process	EC:2.7.11; EC:5.2.1.8
VIT_208s0007g05030	protein	3	F:DNA binding; F:chromatin binding; C:chromatin	-
VIT_208s0007g05480	protein	8	; C:microtubule; F:ATP binding; ; C:preprophase band; ; F:minus-end-directed microtubule motor activity;	EC:3.6.4.5
VIT_208s0007g06030	beta- -glucanase	11	C:vacuole; ; P:response to cold; ; C:plasma membrane; F:glucan endo-1,3-beta-D-glucosidase activity; ; C:apoplast; ; P:starch metabolic process; P:sucrose metabolic process	EC:3.2.1.39	Starch and sucrose metabolism	endo-1,3-beta-D-glucosidase	ec:3.2.1.39	map00500
VIT_208s0007g06440	uncharacterized protein lo00257252 isoform 2	1	P:embryo development	-
VIT_208s0007g06570	probable l-type lectin-domain containing receptor kinase -like	7	; F:carbohydrate binding; P:protein phosphorylation; F:ATP binding; ; F:protein serine/threonine kinase activity; P:serine family amino acid metabolic process	EC:2.7.11
VIT_208s0007g07750	polygalacturonase	10	F:polygalacturonase activity; P:fruit ripening; ; ; C:extracellular region; ; ; ; P:starch metabolic process; P:sucrose metabolic process	EC:3.2.1.15	Starch and sucrose metabolism	pectin depolymerase	ec:3.2.1.15	map00500
VIT_208s0032g00380	myosin-h heavy chain-like	19	P:root hair cell tip growth; ; ; ; ; ; F:identical protein binding; ; P:actin cytoskeleton organization; F:ATP binding; F:motor activity; F:actin binding; ; ; ; ; ; C:vacuole; P:actin filament-based movement	-
VIT_208s0032g00480	cytosolic glyceraldehyde-3-phosphate dehydrogenase	13	; F:nucleic acid binding; F:3-phosphoshikimate 1-carboxyvinyltransferase activity; ; P:chorismate biosynthetic process; F:ATP binding; F:helicase activity; F:triglyceride lipase activity; ; ; P:L-phenylalanine biosynthetic process; ; P:glycerolipid metabolic process	EC:2.5.1.19; EC:3.1.1.3	Glycerolipid metabolism	lipase	ec:3.1.1.3	map00561
VIT_208s0056g00360	wall-associated receptor kinase 2-like	6	F:nucleic acid binding; F:zinc ion binding; F:triglyceride lipase activity; ; ; P:glycerolipid metabolic process	EC:3.1.1.3	Glycerolipid metabolism	lipase	ec:3.1.1.3	map00561
VIT_208s0058g00045	uncharacterized protein	11	F:RNA binding; ; P:regulation of chromosome organization; ; P:organ morphogenesis; ; ; P:protein glycosylation; ; ; P:hydrogen peroxide biosynthetic process	-
VIT_208s0058g00655	cation proton exchanger	5	; ; P:transmembrane transport; ; P:regulation of pH	-
VIT_208s0058g00680	casp-like protein at2g38480-like	2	; C:plasma membrane	-
VIT_208s0058g00840	u4 u6 small nuclear ribonucleoprotein prp4-like	6	P:embryo sac egg cell differentiation; ; F:nucleic acid binding; ; P:RNA splicing; C:ribonucleoprotein complex	-
VIT_209s0002g00070	kh domain-containing protein at48375-like	2	P:response to abscisic acid stimulus; F:RNA binding	-
VIT_209s0002g02255	lob domain-containing protein	2	C:nucleus; C:plastid	-
VIT_209s0002g03280	e3 sumo-protein ligase si	21	P:regulation of abscisic acid mediated signaling pathway; ; ; P:response to freezing; P:regulation of response to water deprivation; P:developmental growth; ; F:zinc ion binding; P:induced systemic resistance, jasmonic acid mediated signaling pathway; ; ; P:regulation of nitrate assimilation; ; ; F:nucleic acid binding; ; P:regulation of growth; ; ; ; C:nucleus	-
VIT_209s0002g03320	let-like protein	1		-
VIT_209s0002g03580	abc transporter family pleiotropic drug resistance protein	18	; ; ; P:cadmium ion transmembrane transport; P:indole glucosinolate catabolic process; ; P:defense response by callose deposition in cell wall; ; P:defense response to bacterium; ; P:response to abscisic acid stimulus; P:ATP catabolic process; ; C:plasma membrane; F:ATP binding; C:mitochondrion; P:systemic acquired resistance;	-
VIT_209s0002g03890	early nodulin-like protein-like	9	F:copper ion binding; F:carbohydrate binding; F:electron carrier activity; ; P:protein phosphorylation; F:ATP binding; F:protein serine/threonine kinase activity; ; P:serine family amino acid metabolic process	EC:2.7.11
VIT_209s0002g04380	sugar transporter	15	P:transmembrane transport; ; ; ; P:organ morphogenesis; ; C:endosome; P:flower morphogenesis; C:trans-Golgi network; F:2-alkenal reductase [NAD(P)] activity; P:determination of bilateral symmetry; P:carbohydrate transport; C:chloroplast; ; C:Golgi apparatus	EC:1.3.1.74
VIT_209s0002g05270	gibberellin 3-oxidase	9	P:response to gibberellin stimulus; ; ; ; P:gibberellin biosynthetic process; ; P:seed germination; ; C:transcription factor complex	-
VIT_209s0002g05550	pleiotropic drug resistance protein-like	7	; P:ATP catabolic process; ; F:ATP binding; ; ; C:plasma membrane	-
VIT_209s0002g06570	protein	4	; C:Golgi apparatus; P:proteolysis; F:serine-type endopeptidase activity	EC:3.4.21
VIT_209s0002g07030	protein too many mouths-like	16	; ; C:mitochondrion; F:receptor activity; ; P:response to abscisic acid stimulus; ; P:asymmetric cell division; P:stamen development; P:response to molecule of bacterial origin; ; ; ; ; F:2-alkenal reductase [NAD(P)] activity;	EC:1.3.1.74
VIT_209s0002g07675	leucine-rich repeat receptor protein kinase exs-like	1	C:chloroplast	-
VIT_209s0002g07680	leucine-rich repeat receptor protein kinase exs-like	9	; P:protein phosphorylation; F:ATP binding; F:2-alkenal reductase [NAD(P)] activity; ; F:protein serine/threonine kinase activity; ; ; P:serine family amino acid metabolic process	EC:1.3.1.74; EC:2.7.11
VIT_209s0002g08750	uncharacterized protein lo002560	1		-
VIT_209s0002g09230	uncharacterized protein	1		-
VIT_209s0002g09290	disease resistance protein rga4-like	2	P:defense response;	-
VIT_209s0054g00070	60s ribosomal protein l7	12	; ; ; C:nucleolus; C:plasmodesma; F:structural constituent of ribosome; C:vacuolar membrane; C:chloroplast; C:cytosolic large ribosomal subunit; C:Golgi apparatus; C:plasma membrane; P:ribosome biogenesis	-
VIT_209s0054g00205	lrr receptor-like serine threonine-protein kinase fls2-like	5	; F:2-alkenal reductase [NAD(P)] activity; ; ;	EC:1.3.1.74
VIT_209s0054g00505	probable histone-lysine n-methyltransferase atxr3-like	5	F:histone methyltransferase activity (H3-K4 specific); P:carpel development; P:stamen development; ;	-
VIT_209s0054g00540	wall-associated receptor kinase 2-like	6	F:nucleic acid binding; F:zinc ion binding; F:triglyceride lipase activity; ; ; P:glycerolipid metabolic process	EC:3.1.1.3
VIT_209s0054g00660	saur family protein	5	; ; F:ATP binding; P:auxin mediated signaling pathway;	-
VIT_209s0054g00850	zinc finger	11	P:very long-chain fatty acid metabolic process; ; P:cuticle development; ; F:cutinase activity; ; ; C:chloroplast thylakoid; C:pollen tube; C:nucleus; C:apoplast	EC:3.1.1.74
VIT_209s0070g00300	3-ketoacyl- synthase0-like	11	; P:fatty acid biosynthetic process; P:response to cold; P:very long-chain fatty acid metabolic process; P:cuticle development; ; C:nucleus; C:endoplasmic reticulum; ; ;	-
VIT_209s0070g00870	uncharacterized protein lo008542	4	; P:regulation of transcription, DNA-dependent; C:transcription factor complex; P:regulation of transcription, DNA-dependent	-
VIT_209s0096g00430	hydroxycinnamoyl-coenzyme a shikimate quinate hydroxycinnamoyltransferase-like	1	F:anthranilate N-benzoyltransferase activity	EC:2.3.1.144
VIT_209s0096g00550	hydroxycinnamoyl-coenzyme a shikimate quinate hydroxycinnamoyltransferase	1	F:anthranilate N-benzoyltransferase activity	EC:2.3.1.144
VIT_209s0096g00800	leucine-rich repeat receptor protein kinase exs-like	6	; ; F:protein kinase activity; ; ;	-
VIT_209s0096g00980	hypothetical protein VITISV_034374 [Vitis vinifera]	6	F:ribonuclease H activity; F:RNA-directed DNA polymerase activity; P:RNA-dependent DNA replication; F:RNA binding; ;	EC:3.1.26.4; EC:2.7.7.49

## Sheet: Dataset S2
Dataset S1. Annotation, GO terms, enzyme codes, and pathway information for the genes expressed in the flesh tissue of Kyoho only
Seq. ID	Annotation	No. GOs	GOs	Enzyme Codes	Pathway	Enzyme	Ezyme ID	Pathway ID
VIT_206s0004g08030	alanyl-trna synthetase	18	P:N-terminal protein myristoylation; P:gluconeogenesis; ; P:mRNA export from nucleus; ; ; C:chloroplast; C:cytosol; F:nucleic acid binding; P:glycolysis; ; P:response to cadmium ion; ; P:regulation of flower development; F:ATP binding; C:mitochondrion; P:alanine metabolic process;	-
VIT_206s0004g08060	lipid transfer protein	2	F:lipid binding; P:lipid transport	-
VIT_206s0009g02970	flavonoid 3 -hydroxylase 2-like	7	F:heme binding; ; F:monooxygenase activity; F:iron ion binding; F:electron carrier activity; ;	-
VIT_206s0009g03050	flavonoid 3 -hydroxylase 2	7	F:heme binding; ; F:monooxygenase activity; F:iron ion binding; F:electron carrier activity; ;	-
VIT_206s0009g03680	f-box family protein	1		-
VIT_206s0080g00040	atp-binding cassette	5	; ; P:ATP catabolic process; F:ATP binding;	-
VIT_206s0080g00340	protein	7	P:regulation of transcription, DNA-dependent; F:sequence-specific DNA binding; ; ; F:sequence-specific DNA binding transcription factor activity; C:transcription factor complex; P:regulation of transcription, DNA-dependent	-
VIT_207s0005g00920	pathogenesis-related protein sth-2	2	P:response to biotic stimulus; P:defense response	-
VIT_207s0005g00930	pathogenesis-related protein sth-2	7	; C:microtubule associated complex; P:defense response; P:response to biotic stimulus; F:ATP binding; F:microtubule motor activity; C:microtubule	-
VIT_207s0005g02490	cytochrome p450	11	; F:electron carrier activity; F:monooxygenase activity; F:iron ion binding; F:heme binding; ; C:chloroplast; ; ; P:indole biosynthetic process;	-
VIT_207s0005g02936	yth domain-containing	3	C:nucleus; ; C:cytosol	-
VIT_207s0005g03220	ethylene-responsive transcription factor erf098-like	7	P:regulation of transcription, DNA-dependent; F:DNA binding; ; F:sequence-specific DNA binding transcription factor activity; P:ethylene mediated signaling pathway; C:transcription factor complex; P:regulation of transcription, DNA-dependent	-
VIT_207s0005g03530	uncharacterized protein	8	; ; P:floral whorl development; P:polarity specification of adaxial/abaxial axis; P:flower morphogenesis; C:nucleus; C:mitochondrion; P:determination of bilateral symmetry	-
VIT_207s0005g04040	probable lrr receptor-like serine threonine-protein kinase at4g08850-like	11	; ; ; ; F:ATP binding; ; F:MAP kinase kinase kinase activity; F:2-alkenal reductase [NAD(P)] activity; ; ; P:serine family amino acid metabolic process	EC:2.7.11.25; EC:1.3.1.74; EC:2.7.11
VIT_207s0095g00790	homeobox-leucine zipper protein hd1-like	5	F:sequence-specific DNA binding transcription factor activity; F:sequence-specific DNA binding; P:regulation of transcription, DNA-dependent; C:transcription factor complex; P:regulation of transcription, DNA-dependent	-
VIT_208s0056g00870	protein transparent testa2-like	4	P:drug transmembrane transport; ; ;	-
VIT_208s0058g00064	leucine-rich repeat receptor protein kinase exs-like	5	; F:2-alkenal reductase [NAD(P)] activity; ; ;	EC:1.3.1.74
VIT_208s0058g00295	gras family transcription factor	1	P:regulation of transcription, DNA-dependent	-
VIT_208s0058g00790	sex determination protein tasselseed-2-like	6	; ; ; C:fatty acid synthase complex; P:fatty acid biosynthetic process; P:acyl-carrier-protein biosynthetic process	-
VIT_208s0040g00550	pinoresinol-lariciresinol reductase	5	F:2'-hydroxyisoflavone reductase activity; P:lignan biosynthetic process; ; ;	EC:1.3.1.45	Isoflavonoid biosynthesis	reductase	ec:1.3.1.45	map00943
VIT_208s0040g00830	probable nitrite transporter ag68570-like	3	; P:oligopeptide transport;	-
VIT_208s0040g02200	peroxidase	9	F:metal ion binding; P:response to oxidative stress; F:heme binding; P:defense response to fungus; ; C:extracellular region; C:cytosol; ; P:peroxidase reaction	-
VIT_208s0007g00660	laccase10c	8	F:copper ion binding; ; F:L-ascorbate oxidase activity; C:apoplast; P:lignin catabolic process; ; ;	EC:1.10.3.3	Ascorbate and aldarate metabolism	oxidase	ec:1.10.3.3	map00053
VIT_208s0007g00850	protein	20	; ; F:2-alkenal reductase [NAD(P)] activity; P:defense response to bacterium; ; C:chloroplast; P:immune response-regulating signaling pathway; P:protein phosphorylation; ; F:protein serine/threonine kinase activity; ; ; P:plant-type hypersensitive response; ; C:plasma membrane; F:ATP binding; P:secretion by cell; ; ; P:serine family amino acid metabolic process	EC:1.3.1.74; EC:2.7.11
VIT_208s0007g00880	protein	5	; C:intracellular; ; ; F:zinc ion binding	-
VIT_208s0007g00890	tropinone reductase homolog ag07440	4	F:tropine dehydrogenase activity; ; ;	EC:1.1.1.206	Tropane, piperidine and pyridine alkaloid biosynthesis	reductase I	ec:1.1.1.206	map00960
VIT_208s0007g00900	tropinone reductase-like	5	F:tropine dehydrogenase activity; P:aging; ; ;	EC:1.1.1.206	Tropane, piperidine and pyridine alkaloid biosynthesis	reductase I	ec:1.1.1.206	map00960
VIT_208s0007g02690	short chain alcohol	8	; F:androstan-3-alpha,17-beta-diol dehydrogenase activity; ; C:plastid; ; ; P:bile acid biosynthetic process; P:C21-steroid hormone metabolic process	EC:1.1.1.53	Steroid hormone biosynthesis	20beta)-hydroxysteroid dehydrogenase	ec:1.1.1.53	map00140
VIT_208s0007g02880	casparian strip membrane protein vit_08s0007g02880	2	C:plasma membrane;	-
VIT_208s0007g03050	desacetoxyvindoline 4-	4	F:desacetoxyvindoline 4-hydroxylase activity; ; ; P:indole biosynthetic process	EC:1.14.11.20	Indole alkaloid biosynthesis	4-hydroxylase	ec:1.14.11.20	map00901
VIT_208s0007g04040	cytochrome	6	F:heme binding; F:flavonoid 3',5'-hydroxylase activity; F:iron ion binding; F:electron carrier activity; ;	EC:1.14.13.88	Flavone and flavonol biosynthesis	3',5'-hydroxylase	ec:1.14.13.88	map00944
VIT_208s0007g04540	probable 2-oxoglutarate fe -dependent dioxygenase-like	6	C:cytoplasm; ; F:iron ion binding; ; ;	-
VIT_208s0007g05662	hypothetical protein VITISV_7600 [Vitis vinifera]	2	F:nucleic acid binding;	-
VIT_208s0007g05664	protein	2	F:nucleic acid binding;	-
VIT_208s0007g06250	protein strubbelig-receptor family 8-like	12	P:response to stimulus; P:protein phosphorylation; P:regulation of biological process; F:protein serine/threonine kinase activity; ; P:single-organism developmental process; ; F:ATP binding; ; C:plasma membrane; ; P:serine family amino acid metabolic process	EC:2.7.11
VIT_208s0007g06420	seed maturation protein lea 4	1	P:embryo development	-
VIT_208s0007g06460	laccase (diphenol oxidase)-like protein	10	F:copper ion binding; P:xylan biosynthetic process; ; F:L-ascorbate oxidase activity; ; C:apoplast; P:lignin catabolic process; ; ;	EC:1.10.3.3
VIT_208s0007g06580	probable l-type lectin-domain containing receptor kinase -like	7	; F:carbohydrate binding; P:protein phosphorylation; F:ATP binding; ; F:protein serine/threonine kinase activity; P:serine family amino acid metabolic process	EC:2.7.11
VIT_208s0007g06860	myrcene chloroplastic	16	P:response to jasmonic acid stimulus; ; F:(R)-limonene synthase activity; F:(E)-beta-ocimene synthase activity; ; ; P:monoterpene biosynthetic process; F:pinene synthase activity; ; P:response to insect; F:magnesium ion binding; ; ; C:cytosol; F:alpha-farnesene synthase activity; F:(4S)-limonene synthase activity	EC:4.2.3.16; EC:4.2.3; EC:4.2.3.14; EC:4.2.3.20	Monoterpenoid biosynthesis	synthase	ec:4.2.3.20	map00902
VIT_208s0007g06870	nucleic acid binding	16	P:cellular macromolecule metabolic process; P:regulation of primary metabolic process; F:zinc ion binding; ; ; ; P:biosynthetic process; P:reproductive structure development; C:intracellular; ; ; P:single-organism developmental process; P:anatomical structure formation involved in morphogenesis; P:response to hormone stimulus; P:defense response; P:regulation of macromolecule metabolic process	-
VIT_208s0007g07800	ras-related protein raba4d-like	15	; C:exocytic vesicle; C:pollen tube tip; ; P:small GTPase mediated signal transduction; P:regulation of pollen tube growth; ; P:plant-type cell wall modification; C:Golgi apparatus; F:GTP binding; C:plasma membrane; F:GTPase activity; ; P:intracellular protein transport;	-
VIT_208s0007g08440	disease resistance protein rga3-like	4	; P:defense response; ; P:protein dephosphorylation	-
VIT_208s0007g08750	heat shock factor	7	P:regulation of transcription, DNA-dependent; F:sequence-specific DNA binding; F:sequence-specific DNA binding transcription factor activity; P:response to cadmium ion; P:response to stress; C:transcription factor complex; P:regulation of transcription, DNA-dependent	-
VIT_208s0007g08890	zeatin o-glucosyltransferase-like	4	C:nuclear pore; ; F:trans-zeatin O-beta-D-glucosyltransferase activity;	EC:2.4.1.203	Zeatin biosynthesis	O-beta-D-glucosyltransferase	ec:2.4.1.203	map00908
VIT_209s0002g00520	zinc finger	8	P:response to jasmonic acid stimulus; ; ; F:arylesterase activity; ; P:induced systemic resistance, ethylene mediated signaling pathway; P:defense response to fungus;	EC:3.1.1.2	Bisphenol degradation	A-esterase	ec:3.1.1.2	map00363
VIT_209s0002g02760	leucine-rich repeat receptor-like protein kinase at290-like	5	; P:protein phosphorylation; F:ATP binding; F:protein serine/threonine kinase activity; P:serine family amino acid metabolic process	EC:2.7.11
VIT_209s0002g03020	leucine-rich repeat receptor-like protein kinase at290-like	6	; P:protein phosphorylation; F:ATP binding; F:protein serine/threonine kinase activity; ; P:serine family amino acid metabolic process	EC:2.7.11
VIT_209s0002g03290	type ii peroxiredoxin	12	P:toxin catabolic process; F:metal ion binding; P:response to oxidative stress; P:response to cadmium ion; C:plasma membrane; F:heme binding; ; ; C:chloroplast; C:cytosol; ; P:peroxidase reaction	-
VIT_209s0002g03630	atp-binding cassette	20	; ; ; P:cadmium ion transmembrane transport; P:indole glucosinolate catabolic process; ; P:defense response by callose deposition in cell wall; ; P:defense response to bacterium; ; ; P:response to abscisic acid stimulus; P:ATP catabolic process; ; C:plasma membrane; F:ATP binding; C:mitochondrion; P:systemic acquired resistance; ;	-
VIT_209s0002g03720	uncharacterized protein	1	C:mitochondrion	-
VIT_209s0002g03920	ankyrin repeat-containing protein	2	P:response to biotic stimulus;	-
VIT_209s0002g05290	gibberellin 20	8	; F:iron ion binding; ; ; ; ; ;	-
VIT_209s0002g05450	pleiotropic drug resistance protein-like	7	; ; ; P:ATP catabolic process; C:plasma membrane; F:ATP binding;	-
VIT_209s0002g05540	pleiotropic drug resistance protein	7	; P:ATP catabolic process; ; F:ATP binding; ; ; C:plasma membrane	-
VIT_209s0002g06020	cysteine-rich polycomb-like protein	30	; P:telomere maintenance in response to DNA damage; P:regulation of meristem structural organization; ; P:methylation-dependent chromatin silencing; ; ; F:zinc ion binding; ; ; ; ; ; ; ; ; P:floral organ formation; C:extracellular region; P:asymmetric cell division; P:microtubule nucleation; P:DNA methylation; ; P:regulation of telomere maintenance; ; ; F:sequence-specific DNA binding transcripti…	-
VIT_209s0002g06520	eg45-like domain containing protein	1		-
VIT_209s0002g06900	blue copper protein	3	F:copper ion binding; F:electron carrier activity;	-
VIT_209s0002g06960	histidine phosphotransfer protein	7	F:histidine phosphotransfer kinase activity; ; F:2-alkenal reductase [NAD(P)] activity; P:cytokinin mediated signaling pathway; ; C:mitochondrion;	EC:1.3.1.74
VIT_209s0002g08306	uncharacterized protein lo002398	4	F:RNA-directed DNA polymerase activity; P:RNA-dependent DNA replication; F:RNA binding; P:double-strand break repair	EC:2.7.7.49
VIT_209s0002g09250	cytochrome p450 82c4	7	F:heme binding; ; F:monooxygenase activity; F:iron ion binding; F:electron carrier activity; ;	-
VIT_209s0096g00270	low quality protein: hydroxycinnamoyl-coenzyme a shikimate quinate hydroxycinnamoyltransferase-like	1		-
VIT_209s0096g00280	hydroxycinnamoyl-coenzyme a shikimate quinate hydroxycinnamoyltransferase	1		-
VIT_209s0096g00390	probable disease resistance protein at5g63020-like	4	; P:defense response; ; F:ATP binding	-
VIT_209s0096g00490	hydroxycinnamoyl-coenzyme a shikimate quinate hydroxycinnamoyltransferase-like	1	F:anthranilate N-benzoyltransferase activity	EC:2.3.1.144
VIT_209s0096g00660	hydroxycinnamoyl-coenzyme a shikimate quinate hydroxycinnamoyltransferase-like	1	F:anthranilate N-benzoyltransferase activity	EC:2.3.1.144
VIT_209s0096g00770	unnamed protein product [Vitis vinifera]	1	F:calcium ion binding	-
VIT_209s0070g00220	hypothetical protein VITISV_038399 [Vitis vinifera]	4	F:nucleic acid binding; P:proteolysis; F:zinc ion binding; F:cysteine-type peptidase activity	EC:3.4
VIT_209s0070g00450	unnamed protein product [Vitis vinifera]	10	; F:RNA binding; P:thiamine metabolic process; P:RNA-dependent DNA replication; F:mismatched DNA binding; F:RNA-directed DNA polymerase activity; F:ATP binding; P:mismatch repair; F:thiamine diphosphokinase activity; P:thiamine diphosphate biosynthetic process	EC:2.7.6.2; EC:2.7.7.49	Thiamine metabolism	diphosphokinase	ec:2.7.6.2	map00730
VIT_209s0070g00620	leucine-rich repeat receptor protein kinase exs-like	9	; P:protein phosphorylation; F:ATP binding; F:2-alkenal reductase [NAD(P)] activity; ; F:protein serine/threonine kinase activity; ; ; P:serine family amino acid metabolic process	EC:1.3.1.74; EC:2.7.11
VIT_209s0070g00740	uncharacterized sugar kinase slr0537-like	6	C:cytoplasm; C:plasma membrane; P:protein phosphorylation; F:ATP binding; F:protein serine/threonine kinase activity; P:serine family amino acid metabolic process	EC:2.7.11
VIT_209s0070g00900	atp synthase c beta partial	1	C:chloroplast	-
VIT_209s0054g00202	lrr receptor-like serine threonine-protein kinase fls2-like	5	; F:2-alkenal reductase [NAD(P)] activity; ; ;	EC:1.3.1.74
VIT_200s0226g00050	disease resistance protein ag59780-like	4	; P:defense response; ; F:ATP binding	-
VIT_200s0226g00080	probable disease resistance protein rdl6 rf9-like	4	; P:defense response; ; F:ATP binding	-
VIT_200s0238g00040	tmv resistance protein n-like	7	P:defense response; ; C:intracellular; F:ATP binding; ; ;	-
VIT_200s0250g00050	adp-ribosylation factor gtpase-activating protein agd7-like	8	F:zinc ion binding; P:glucose catabolic process; C:cytosol; P:cellulose biosynthetic process; ; ; C:nucleus; F:ARF GTPase activator activity	-
VIT_200s0250g00085	protein	12	C:polar nucleus; P:embryo sac central cell differentiation; P:small GTPase mediated signal transduction; P:regulation of transcription, DNA-dependent; F:DNA binding; F:protein dimerization activity; F:sequence-specific DNA binding transcription factor activity; ; F:GTP binding; ; C:transcription factor complex; P:regulation of transcription, DNA-dependent	-
VIT_200s0258g00040	probable receptor-like protein kinase at5g39020-like	6	F:polysaccharide binding; P:protein phosphorylation; F:ATP binding; F:protein serine/threonine kinase activity; ; P:serine family amino acid metabolic process	EC:2.7.11
VIT_200s0282g00050	uncharacterized protein lo00259948	4	P:proteolysis; C:nucleus; ; F:peptidase activity	-
VIT_200s0286g00085	g-type lectin s-receptor-like serine threonine-protein kinase rk-like	8	P:protein phosphorylation; F:RNA binding; F:protein serine/threonine kinase activity; P:RNA-dependent DNA replication; F:RNA-directed DNA polymerase activity; F:ATP binding; P:recognition of pollen; P:serine family amino acid metabolic process	EC:2.7.11; EC:2.7.7.49
VIT_200s0288g00070	tmv resistance protein n-like	8	P:defense response; ; F:nucleic acid binding; C:intracellular; F:ATP binding; ; ; F:zinc ion binding	-
VIT_200s0304g00040	succinate dehydrogenase	7	F:electron carrier activity; C:mitochondrial respiratory chain complex II; P:tricarboxylic acid cycle; ; ; ;	-
VIT_200s0309g00090	expansin-like -like	4	C:extracellular region; ; P:single-organism cellular process;	-
VIT_200s0324g00060	udp-	4	; F:cis-zeatin O-beta-D-glucosyltransferase activity; F:trans-zeatin O-beta-D-glucosyltransferase activity;	EC:2.4.1.215; EC:2.4.1.203	Zeatin biosynthesis	O-beta-D-glucosyltransferase	ec:2.4.1.215	map00908
VIT_200s0327g00020	probable glutamate carboxypeptidase 2-like	11	; ; P:root development; C:mitochondrion; ; P:meristem development; P:photomorphogenesis; ; P:proteolysis; F:2-alkenal reductase [NAD(P)] activity; P:embryo development	EC:1.3.1.74
VIT_200s0352g00020	probable glutamate carboxypeptidase 2-like	11	; ; P:root development; C:mitochondrion; ; P:meristem development; P:photomorphogenesis; ; P:proteolysis; F:2-alkenal reductase [NAD(P)] activity; P:embryo development	EC:1.3.1.74
VIT_200s0374g00040	g-type lectin s-receptor-like serine threonine-protein kinase rk-like	10	P:protein phosphorylation; F:protein serine/threonine kinase activity; F:ATP binding; P:recognition of pollen; ; ; F:carbohydrate binding; ; P:serine family amino acid metabolic process;	EC:2.7.11
VIT_200s0380g00020	probable serine threonine-protein kinase ag540-like	9	F:RNA polymerase II carboxy-terminal domain kinase activity; F:DNA binding; C:plasma membrane; F:protein dimerization activity; P:protein phosphorylation; F:ATP binding; C:nucleus; ; P:serine family amino acid metabolic process	EC:2.7.11.23
VIT_200s0385g00020	low quality protein: ( )-nerolidol synthase chloroplastic-like	4	P:monoterpene biosynthetic process; F:S-linalool synthase activity; F:magnesium ion binding;	EC:4.2.3.25	Monoterpenoid biosynthesis	synthase	ec:4.2.3.25	map00902
VIT_200s0397g00035	lrr receptor-like serine threonine-protein kinase fls2-like	3	; ;	-
VIT_200s0484g00040	g-type lectin s-receptor-like serine threonine-protein kinase rk-like	9	P:protein phosphorylation; F:RNA binding; F:protein serine/threonine kinase activity; P:RNA-dependent DNA replication; F:RNA-directed DNA polymerase activity; F:ATP binding; P:recognition of pollen; ; P:serine family amino acid metabolic process	EC:2.7.11; EC:2.7.7.49
VIT_200s0572g00020	( )-nerolidol synthase chloroplastic-like	4	P:monoterpene biosynthetic process; F:S-linalool synthase activity; F:magnesium ion binding;	EC:4.2.3.25	Monoterpenoid biosynthesis	synthase	ec:4.2.3.25	map00902
VIT_200s0625g00020	abc transporter g family member1-like	5	; P:ATP catabolic process; F:ATP binding; ;	-
VIT_200s0772g00020	ap2-like ethylene-responsive transcription factor ail6	18	P:root development; P:cell wall macromolecule metabolic process; P:polarity specification of adaxial/abaxial axis; ; P:organ growth; P:regulation of transcription, DNA-dependent; F:2-alkenal reductase [NAD(P)] activity; P:determination of bilateral symmetry; F:DNA binding; P:organ morphogenesis; ; F:sequence-specific DNA binding transcription factor activity; ; ; ; ; C:transcription factor comple…	EC:1.3.1.74
VIT_200s0854g00040	nadh dehydrogenase subunit 4	8	C:respiratory chain; ; ; ; ; P:ubiquinone biosynthetic process; ;	-
VIT_200s0899g00005	transcription factor bhlh25-like	3	F:2-alkenal reductase [NAD(P)] activity; F:protein dimerization activity;	EC:1.3.1.74
VIT_202s0234g00090		4	; ; ;	-
VIT_202s0025g00560	hydrolyzing o-glycosyl	3	P:carbohydrate metabolic process; F:hydrolase activity, hydrolyzing O-glycosyl compounds;	-
VIT_202s0025g02885	ring zinc finger domain superfamily protein	2	F:zinc ion binding;	-
VIT_202s0025g03080	unnamed protein product [Vitis vinifera]	1	F:ATP binding	-
VIT_202s0025g03770	protein	6	F:protein heterodimerization activity; F:sequence-specific DNA binding; C:cytoplasm; F:sequence-specific DNA binding transcription factor activity; ; P:regulation of transcription, DNA-dependent	-
VIT_202s0025g04080	cytochrome p450	14	; ; C:mitochondrion; ; F:electron carrier activity; ; ; F:taxane 13-alpha-hydroxylase activity; P:iron ion transport; ; F:heme binding; F:iron ion binding; ;	EC:1.14.13.77	Diterpenoid biosynthesis	13alpha-hydroxylase	ec:1.14.13.77	map00904
VIT_202s0025g04700	alpha-expansin 7	9	; P:petal morphogenesis; P:root hair elongation; P:plant-type cell wall loosening; ; ; P:unidimensional cell growth; C:extracellular region;	-
VIT_202s0236g00050	uncharacterized protein lo008534	1	P:lipid transport	-
VIT_202s0033g00050	gras family transcription factor	6	P:response to gibberellin stimulus; P:regulation of transcription, DNA-dependent; F:DNA binding; F:sequence-specific DNA binding transcription factor activity; C:transcription factor complex; P:regulation of transcription, DNA-dependent	-
VIT_202s0033g00090	dna replication licensing factor mcm9-like	6	P:DNA replication initiation; F:DNA-dependent ATPase activity; F:DNA binding; F:protein dimerization activity; F:ATP binding; C:nucleus	-
VIT_202s0033g00630	bifunctional nitrilase nitrile hydratase nit4b	3	C:plasma membrane; F:cyanoalanine nitrilase activity; P:nitrile metabolic process	EC:3.5.5.4	Cyanoamino acid metabolism	nitrilase	ec:3.5.5.4	map00460
VIT_202s0033g00690	hypothetical protein VITISV_008480 [Vitis vinifera]	2	F:catalytic activity;	-
VIT_202s0087g00320	d-inositol-3-phosphate glycosyltransferase-like	4	; ; ; C:nucleus	-
VIT_203s0038g02540	transcription factor aborted microspores-like	7	; P:anther wall tapetum cell differentiation; F:DNA binding; P:pollen development; F:protein dimerization activity; F:2-alkenal reductase [NAD(P)] activity; C:nucleus	EC:1.3.1.74
VIT_203s0038g03600	protein	8	P:response to stress; P:protein phosphorylation; F:ATP binding; P:response to molecule of fungal origin; F:phosphorylase kinase activity; ; C:phosphorylase kinase complex; P:serine family amino acid metabolic process	EC:2.7.11.19
VIT_203s0038g04020	glycoside hydrolase family 28 protein	5	C:extracellular region; ; F:polygalacturonase activity; P:starch metabolic process; P:sucrose metabolic process	EC:3.2.1.15	Starch and sucrose metabolism	pectin depolymerase	ec:3.2.1.15	map00500
VIT_203s0063g00020	uncharacterized protein at4g06744-like	5	; C:extracellular region; ; C:chloroplast;	-
VIT_203s0063g00990	uncharacterized protein lo00255503	3	F:copper ion binding; F:electron carrier activity;	-
VIT_203s0088g00820	l-type lectin-domain containing receptor kinase -like	11	P:protein phosphorylation; F:RNA binding; F:protein serine/threonine kinase activity; P:RNA-dependent DNA replication; F:RNA-directed DNA polymerase activity; F:ATP binding; ; ; F:carbohydrate binding; C:nucleus; P:serine family amino acid metabolic process	EC:2.7.11; EC:2.7.7.49
VIT_203s0097g00080	l-type lectin-domain containing receptor kinase -like	10	P:protein phosphorylation; F:RNA binding; F:protein serine/threonine kinase activity; P:RNA-dependent DNA replication; F:RNA-directed DNA polymerase activity; F:ATP binding; ; F:carbohydrate binding; C:nucleus; P:serine family amino acid metabolic process	EC:2.7.11; EC:2.7.7.49
VIT_203s0097g00250	unnamed protein product [Vitis vinifera]	2	F:cysteine-type peptidase activity; P:proteolysis	EC:3.4
VIT_203s0097g00280	protein	5	F:N-acetyltransferase activity; F:helicase activity; F:DNA binding; F:zinc ion binding; P:acyl-carrier-protein biosynthetic process	EC:2.3.1
VIT_204s0008g00230	amino acid	2	; P:amino acid transport	-
VIT_204s0008g00280	amino acid	1		-
VIT_204s0008g00390	receptor-like protein kinase hs-like	10	; ; F:ATP binding; ; F:MAP kinase kinase kinase activity; F:2-alkenal reductase [NAD(P)] activity; C:plasma membrane; ; ; P:serine family amino acid metabolic process	EC:2.7.11.25; EC:1.3.1.74; EC:2.7.11
VIT_204s0008g02690	hypothetical protein VITISV_48 [Vitis vinifera]	1	F:zinc ion binding	-
VIT_204s0008g03380	dioxygenase ramosu	10	; ; ; P:auxin polar transport; P:leaf morphogenesis; P:response to auxin stimulus; F:beta-carotene 15,15'-monooxygenase activity; C:chloroplast stroma; ; P:retinol metabolic process	EC:1.14.99.36	Retinol metabolism	15,15'-monooxygenase	ec:1.14.99.36	map00830
VIT_204s0008g03870	pentatricopeptide repeat-containing protein	4	; P:intracellular protein transport; ; C:mitochondrion	-
VIT_204s0008g04086	low quality protein: burp domain-containing protein 3-like	3	P:response to abscisic acid stimulus; P:response to desiccation;	-
VIT_204s0008g04535	protein	1	P:negative regulation of transcription, DNA-dependent	-
VIT_204s0008g04630	pentatricopeptide repeat-containing protein	2	; C:mitochondrion	-
VIT_204s0008g04650	pentatricopeptide repeat-containing protein	3	; C:mitochondrion;	-
VIT_204s0008g05700	act domain-containing protein 3	7	; ; F:[protein-PII] uridylyltransferase activity; ; ; C:nucleus; C:cytosol	EC:2.7.7.59
VIT_204s0008g06340	topless-related protein 4-like	11	; C:cytosol; P:jasmonic acid mediated signaling pathway; ; ; ; P:microtubule cytoskeleton organization; P:nuclear-transcribed mRNA catabolic process; P:response to auxin stimulus; F:protein homodimerization activity; C:nucleus	-
VIT_204s0008g06550	nac transcription factor nam-	3	F:DNA binding; C:nucleus; P:regulation of transcription, DNA-dependent	-
VIT_204s0008g07080	protein	3	C:apoplast; P:proteolysis;	-
VIT_204s0008g07250	aspartic proteinase nepenthesin-2-like	5	F:nucleic acid binding; ; C:extracellular region; P:proteolysis;	-
VIT_204s0069g00222	glutamate receptor -like	12	F:extracellular-glutamate-gated ion channel activity; C:outer membrane-bounded periplasmic space; F:ionotropic glutamate receptor activity; F:zinc ion binding; F:nucleic acid binding; ; ; P:ionotropic glutamate receptor signaling pathway; C:vacuole; ; P:response to nematode; P:synaptic transmission	-
VIT_204s0069g00230	glutamate receptor -like	9	F:extracellular-glutamate-gated ion channel activity; C:outer membrane-bounded periplasmic space; F:ionotropic glutamate receptor activity; ; ; P:ionotropic glutamate receptor signaling pathway; C:vacuole; P:response to nematode; P:synaptic transmission	-
VIT_204s0069g00430	vacuolar sorting protein 4b	5	; P:endosome organization; ; F:ATP binding; F:microtubule-severing ATPase activity	EC:3.6.4.3
VIT_204s0069g00530	glutamate receptor -like	9	F:extracellular-glutamate-gated ion channel activity; C:outer membrane-bounded periplasmic space; F:ionotropic glutamate receptor activity; ; ; P:ionotropic glutamate receptor signaling pathway; C:vacuole; P:response to nematode; P:synaptic transmission	-
VIT_204s0043g00650	cullin-like isoform	12	P:response to jasmonic acid stimulus; ; P:regulation of circadian rhythm; C:condensed nuclear chromosome; ; ; ; ; P:response to auxin stimulus; ; C:phragmoplast; P:embryo development ending in seed dormancy	-
VIT_204s0023g00400	protein	9	; ; ; ; ; ; P:root hair cell differentiation; P:pollen tube growth;	-
VIT_204s0023g00490	auxin-induced protein0a5	3	P:auxin mediated signaling pathway; C:mitochondrion;	-
VIT_204s0023g00560	auxin-induced protein0a5	3	P:auxin mediated signaling pathway; C:mitochondrion;	-
VIT_204s0023g02980	probable pectinesterase 53-like	10	; C:plant-type cell wall; P:cell wall modification; ; F:pectinesterase activity; F:aspartyl esterase activity; C:chloroplast; ; P:starch metabolic process; P:sucrose metabolic process	EC:3.1.1.11	Starch and sucrose metabolism	pectin demethoxylase	ec:3.1.1.11	map00500
VIT_204s0023g03730	l-ascorbate peroxidase	10	P:response to oxidative stress; ; C:peroxisome; ; C:intracellular organelle part; F:heme binding; C:chloroplast; C:vacuole; ; P:peroxidase reaction	-
VIT_204s0044g00400	auxin-induced protein 5ng4-like	1		-
VIT_204s0044g00670	protein binding	9	; F:oligosaccharyl transferase activity; F:zinc ion binding; ; C:plasmodesma; F:ATP binding; P:protein glycosylation; C:plasma membrane; C:oligosaccharyltransferase complex	EC:2.4.1
VIT_205s0077g00430	galactinol synthase	14	C:cytoplasm; ; F:metal ion binding; P:response to high light intensity; ; P:response to cold; P:response to hydrogen peroxide; ; ; P:response to heat; P:starch metabolic process; P:sucrose metabolic process; ; P:cellulose biosynthetic process	-
VIT_205s0077g00656	pectinesterase inhibitor	6	F:pectinesterase activity; P:negative regulation of catalytic activity; ; F:enzyme inhibitor activity; P:starch metabolic process; P:sucrose metabolic process	EC:3.1.1.11	Starch and sucrose metabolism	pectin demethoxylase	ec:3.1.1.11	map00500
VIT_205s0077g02030	protein	3	; ;	-
VIT_205s0077g02300	udp-glucuronic acid decarboxylase 2	16	C:cytosol; F:UDP-glucuronate decarboxylase activity; ; P:D-xylose metabolic process; ; C:endosome; C:vacuolar membrane; ; C:trans-Golgi network; F:coenzyme binding; C:plasma membrane; F:dTDP-glucose 4,6-dehydratase activity; P:starch metabolic process; P:sucrose metabolic process; ; P:polyketide biosynthetic process	EC:4.2.1.46; EC:4.1.1.35	Biosynthesis of vancomycin group antibiotics	4,6-dehydratase	ec:4.2.1.46	map01055
VIT_205s0020g03280	amine oxidase	10	F:quinone binding; P:indoleacetic acid biosynthetic process; F:copper ion binding; P:coumarin biosynthetic process; ; ; ; P:tryptophan catabolic process; C:extracellular region; C:chloroplast	-
VIT_205s0020g04360	calcium-transporting atpase plasma membrane-type-like	7	F:calcium-transporting ATPase activity; P:calcium ion transmembrane transport; ; F:metal ion binding; P:ATP biosynthetic process; F:ATP binding;	EC:3.6.3.8
VIT_205s0020g04780	transcription factor bhlh92	3	F:DNA binding; F:protein dimerization activity; P:regulation of transcription, DNA-dependent	-
VIT_205s0020g04830	f-box family protein	18	; ; P:developmental growth; ; ; P:auxin mediated signaling pathway; ; ; ; F:ubiquitin-protein ligase activity; F:inositol hexakisphosphate binding; P:primary root development; C:nuclear SCF ubiquitin ligase complex; P:response to molecule of bacterial origin; C:plasma membrane; P:regulation of circadian rhythm; P:stamen development;	EC:6.3.2.19
VIT_205s0020g04890	protein	8	; C:cytosol; F:nucleic acid binding; P:pollen sperm cell differentiation; P:double-strand break repair; P:fatty acid catabolic process; C:nucleus; C:plasma membrane	-
VIT_205s0020g04940	nbs-lrr resistance protein	4	P:defense response; ; F:ATP binding;	-
VIT_205s0020g05000	protein	7	; F:peptidase activity; ; F:serine-type endopeptidase inhibitor activity; F:nucleic acid binding; P:proteolysis;	-
VIT_205s0020g05040	protein	4	; F:serine-type endopeptidase inhibitor activity; P:proteolysis; F:peptidase activity	-
VIT_205s0049g00085	transcriptional regulator superman	3	F:zinc ion binding; F:nucleic acid binding; C:intracellular	-
VIT_205s0049g00490	ethylene-responsive transcription factor erf098-like	6	P:regulation of transcription, DNA-dependent; F:DNA binding; F:sequence-specific DNA binding transcription factor activity; P:ethylene mediated signaling pathway; C:transcription factor complex; P:regulation of transcription, DNA-dependent	-
VIT_205s0029g00360	protein-tyrosine phosphatase mitochondrial-like	4	F:protein tyrosine phosphatase activity; ; P:peptidyl-tyrosine dephosphorylation; P:tyrosine metabolic process	EC:3.1.3.48
VIT_205s0029g00950	tripeptidyl peptidase ii	7	C:cytosolic ribosome; C:vacuole; F:tripeptidyl-peptidase activity; F:serine-type endopeptidase activity; C:plasma membrane; C:chloroplast; P:proteolysis	EC:3.4.14; EC:3.4.21
VIT_205s0062g00270	udp-glycosyltransferase 75-like	7	C:phragmoplast; P:para-aminobenzoic acid metabolic process; ; ; F:UDP-glucose:4-aminobenzoate acylglucosyltransferase activity; ; P:lipid glycosylation	-
VIT_205s0062g00640	udp-glycosyltransferase 75-like	7	C:phragmoplast; P:para-aminobenzoic acid metabolic process; ; ; F:UDP-glucose:4-aminobenzoate acylglucosyltransferase activity; ; P:lipid glycosylation	-
VIT_205s0094g00200	endochitinase pr4	7	F:chitinase activity; P:carbohydrate metabolic process; P:chitin catabolic process; ; ; ;	EC:3.2.1.14	Amino sugar and nucleotide sugar metabolism	chitodextrinase	ec:3.2.1.14	map00520
VIT_205s0094g00330	class iv chitinase	7	F:chitinase activity; P:carbohydrate metabolic process; P:chitin catabolic process; ; ; ;	EC:3.2.1.14	Amino sugar and nucleotide sugar metabolism	chitodextrinase	ec:3.2.1.14	map00520
VIT_205s0094g00670	peroxisomal -dienoyl- reductase	7	F:2,4-dienoyl-CoA reductase (NADPH) activity; C:peroxisome; C:plasma membrane; C:vacuolar membrane; P:fatty acid beta-oxidation; C:cytosol;	EC:1.3.1.34
VIT_205s0094g00840	dna (cytosine-5)-methyltransferase cmt2-like	3	F:RNA-directed DNA polymerase activity; P:RNA-dependent DNA replication; F:RNA binding	EC:2.7.7.49
VIT_206s0004g00020	nac protein	3	F:DNA binding; C:nucleus; P:regulation of transcription, DNA-dependent	-
VIT_206s0004g00280	cytochrome p450	11	F:RNA-directed DNA polymerase activity; P:RNA-dependent DNA replication; F:electron carrier activity; F:RNA binding; F:iron ion binding; F:heme binding; ; ; F:taxane 13-alpha-hydroxylase activity; ;	EC:1.14.13.77; EC:2.7.7.49	Diterpenoid biosynthesis	13alpha-hydroxylase	ec:1.14.13.77	map00904
VIT_206s0004g00350	serine-threonine protein plant-	8	; P:protein phosphorylation; F:ATP binding; F:2-alkenal reductase [NAD(P)] activity; F:protein serine/threonine kinase activity; ; ; P:serine family amino acid metabolic process	EC:1.3.1.74; EC:2.7.11
VIT_206s0004g02595	type receptor kinase	4	P:protein phosphorylation; F:ATP binding; ;	-
VIT_206s0004g03830	chitinase 2-like	6	F:chitinase activity; P:chitin catabolic process; ; ; P:polysaccharide catabolic process;	EC:3.2.1.14	Amino sugar and nucleotide sugar metabolism	chitodextrinase	ec:3.2.1.14	map00520
VIT_206s0004g04750	glucan endo- -beta-glucosidase	5	; F:glucan endo-1,3-beta-D-glucosidase activity; ; P:starch metabolic process; P:sucrose metabolic process	EC:3.2.1.39	Starch and sucrose metabolism	endo-1,3-beta-D-glucosidase	ec:3.2.1.39	map00500
VIT_206s0004g04790	methyl binding domain protein	2	C:nucleus; F:DNA binding	-
VIT_206s0004g06400	udp-glycosyltransferase c4-like	5	; F:quercetin 7-O-glucosyltransferase activity; F:quercetin 3'-O-glucosyltransferase activity; F:quercetin 3-O-glucosyltransferase activity;	-
VIT_206s0004g06930	ring-h2 finger protein	18	; P:detection of biotic stimulus; ; F:zinc ion binding; P:jasmonic acid mediated signaling pathway; P:salicylic acid biosynthetic process; P:systemic acquired resistance, salicylic acid mediated signaling pathway; ; ; P:respiratory burst involved in defense response; ; ; ; P:regulation of multi-organism process; P:defense response to fungus; P:defense response to bacterium; ;	-
VIT_206s0004g07450	gdsl esterase lipase	4	P:lipid metabolic process; ; C:extracellular region;	-
VIT_206s0004g07470	cation proton exchanger	6	; P:response to stress; ; P:transmembrane transport; ; P:regulation of pH	-
VIT_206s0004g07600	asparaginyl-trna cytoplasmic-like	13	P:protein phosphorylation; ; ; ; F:nucleic acid binding; F:protein kinase activity; C:mitochondrion; ; F:ATP binding; C:chloroplast; P:response to cadmium ion; P:alanine metabolic process;	-
VIT_206s0004g07900	atof7 of7	1	C:plastid	-

## Sheet: Dataset S3
Dataset S3. Annotation, GO terms, enzyme codes, and pathway information for the genes expressed in the peel tissue of Fengzao only
Seq. ID	Annotation	No. GOs	GOs	Enzyme Codes	Pathway	Enzyme	Ezyme ID	Pathway ID
VIT_206s0009g00385	nucleic acid binding	2	F:zinc ion binding; F:nucleic acid binding	-
VIT_206s0009g02090	mitotic cyclin	4	; C:nucleus; P:regulation of cyclin-dependent protein serine/threonine kinase activity;	-
VIT_206s0009g02460	zinc finger family protein	9	F:zinc ion binding; F:nucleic acid binding; P:pollen sperm cell differentiation; P:regulation of transcription, DNA-dependent; P:actin cytoskeleton organization; F:sequence-specific DNA binding transcription factor activity; P:actin filament-based movement; C:transcription factor complex; P:regulation of transcription, DNA-dependent	-
VIT_206s0009g02820	low quality protein: phenylalanine n-monooxygenase-like	7	; F:electron carrier activity; F:iron ion binding; ; F:heme binding; ;	-
VIT_206s0009g02880	flavonoid 3 -hydroxylase 2-like	7	F:heme binding; ; F:monooxygenase activity; F:iron ion binding; F:electron carrier activity; ;	-
VIT_206s0009g02895	low quality protein: phenylalanine n-monooxygenase-like	7	; F:electron carrier activity; F:iron ion binding; ; F:heme binding; ;	-
VIT_206s0080g00090	cytochrome p450	20	; P:response to fungus; ; P:jasmonic acid mediated signaling pathway; F:aromatase activity; ; P:jasmonic acid biosynthetic process; P:hyperosmotic salinity response; F:electron carrier activity; ; ; P:response to auxin stimulus; ; F:heme binding; P:abscisic acid mediated signaling pathway; P:response to ethylene stimulus; C:extracellular region; F:iron ion binding; ;	EC:1.14.14.1	Drug metabolism - cytochrome P450	monooxygenase	ec:1.14.14.1	map00982
VIT_206s0080g00530	asparaginyl-trna cytoplasmic-like	13	P:protein phosphorylation; ; ; ; F:nucleic acid binding; F:protein kinase activity; C:mitochondrion; ; F:ATP binding; C:chloroplast; P:response to cadmium ion; P:alanine metabolic process;	-
VIT_206s0080g00730	germin-like protein	6	C:apoplast; F:superoxide dismutase activity; F:nutrient reservoir activity; ; ;	EC:1.15.1.1
VIT_207s0005g00370	beta-glucosidase	3	P:carbohydrate metabolic process; ; F:beta-glucosidase activity	EC:3.2.1.21	Starch and sucrose metabolism	gentiobiase	ec:3.2.1.21	map00500
VIT_207s0005g02090	polygalacturonase ag400-like	5	C:extracellular region; F:polygalacturonase activity; ; P:starch metabolic process; P:sucrose metabolic process	EC:3.2.1.15	Starch and sucrose metabolism	pectin depolymerase	ec:3.2.1.15	map00500
VIT_207s0005g02240	protein	11	; P:root development; ; P:drug transmembrane transport; P:auxin polar transport; ; P:ATP catabolic process; C:plasma membrane; C:nucleus; F:ATP binding;	-
VIT_207s0005g02380	rhicadhesin receptor	9	F:nutrient reservoir activity; C:plant-type cell wall; ; P:response to cold; F:superoxide dismutase activity; C:nucleus; C:apoplast; ;	EC:1.15.1.1
VIT_207s0005g03750	protein	14	; ; ; P:pollen tube growth; ; P:stamen development; P:response to molecule of bacterial origin; ; ; ; F:2-alkenal reductase [NAD(P)] activity; ; ; C:nucleus	EC:1.3.1.74
VIT_207s0005g04770	anthranilate phosphoribosyltransferase-like protein	9	; ; C:plasmodesma; ; ; C:nucleus; C:endoplasmic reticulum; C:mitochondrion;	-
VIT_207s0005g05040	extra response regulator	10	; F:phosphohistidine phosphatase activity; ; P:intracellular signal transduction; P:regulation of transcription, DNA-dependent; ; ; C:chloroplast; C:nucleus; P:regulation of transcription, DNA-dependent	EC:3.1.3
VIT_207s0005g05320	calcium-dependent protein kinase3	8	F:calmodulin-dependent protein kinase activity; C:plasma membrane; P:protein autophosphorylation; F:calcium ion binding; F:ATP binding; ; ; P:serine family amino acid metabolic process	EC:2.7.11.17
VIT_207s0095g00230	zinc finger a20 and a domain-containing stress-associated protein 8 isoform	2	F:zinc ion binding; F:DNA binding	-
VIT_207s0095g00680	g-type lectin s-receptor-like serine threonine-protein kinase ce-like	4	P:protein phosphorylation; F:ATP binding; F:protein serine/threonine kinase activity; P:serine family amino acid metabolic process	EC:2.7.11
VIT_207s0255g00020	dof zinc finger protein	7	P:positive regulation of cell cycle; F:zinc ion binding; P:regulation of transcription, DNA-dependent; ; P:cell wall modification; F:DNA binding; P:response to auxin stimulus	-
VIT_208s0056g00360	wall-associated receptor kinase 2-like	6	F:nucleic acid binding; F:zinc ion binding; F:triglyceride lipase activity; ; ; P:glycerolipid metabolic process	EC:3.1.1.3	Glycerolipid metabolism	lipase	ec:3.1.1.3	map00561
VIT_208s0032g00380	myosin-h heavy chain-like	19	P:root hair cell tip growth; ; ; ; ; ; F:identical protein binding; ; P:actin cytoskeleton organization; F:ATP binding; F:motor activity; F:actin binding; ; ; ; ; ; C:vacuole; P:actin filament-based movement	-
VIT_208s0058g00064	leucine-rich repeat receptor protein kinase exs-like	5	; F:2-alkenal reductase [NAD(P)] activity; ; ;	EC:1.3.1.74
VIT_208s0040g00470	calmodulin	14	C:cytosol; ; F:calcium ion binding; ; P:acetyl-CoA metabolic process; ; ; ; F:2-alkenal reductase [NAD(P)] activity; P:pollen germination; C:vacuole; ; C:plasma membrane;	EC:1.3.1.74
VIT_208s0040g00550	pinoresinol-lariciresinol reductase	5	F:2'-hydroxyisoflavone reductase activity; P:lignan biosynthetic process; ; ;	EC:1.3.1.45	Isoflavonoid biosynthesis	reductase	ec:1.3.1.45	map00943
VIT_208s0040g00940	cxe carboxylesterase	6	F:retinyl-palmitate esterase activity; ; ; F:methyl jasmonate esterase activity; F:methyl indole-3-acetate esterase activity; P:retinol metabolic process	EC:3.1.1
VIT_208s0040g00960	cxe carboxylesterase	6	F:retinyl-palmitate esterase activity; ; ; F:methyl jasmonate esterase activity; F:methyl indole-3-acetate esterase activity; P:retinol metabolic process	EC:3.1.1
VIT_208s0040g02890	st4 protein	4	C:extracellular region; P:defense response; C:vacuole; P:response to biotic stimulus	-
VIT_208s0040g02960	uncharacterized protein	1	C:nucleus	-
VIT_208s0040g03080	tbc domain-containing protein	4	F:Rab GTPase activator activity; C:cytosol; C:chloroplast;	-
VIT_208s0007g00670	laccase10c	9	; F:copper ion binding; ; F:L-ascorbate oxidase activity; C:apoplast; P:lignin catabolic process; ; ;	EC:1.10.3.3	Ascorbate and aldarate metabolism	oxidase	ec:1.10.3.3	map00053
VIT_208s0007g02670	short chain alcohol	8	; F:androstan-3-alpha,17-beta-diol dehydrogenase activity; ; C:plastid; ; ; P:bile acid biosynthetic process; P:C21-steroid hormone metabolic process	EC:1.1.1.53	Steroid hormone biosynthesis	20beta)-hydroxysteroid dehydrogenase	ec:1.1.1.53	map00140
VIT_208s0007g03575	cox viia-like protein	10	; C:mitochondrial respiratory chain; P:protein targeting to vacuole; F:electron carrier activity; C:vacuolar membrane; C:plasma membrane; ; ; C:respiratory chain complex IV;	-
VIT_208s0007g05300	transcription factor org2	4	; F:DNA binding; P:iron ion homeostasis; F:protein dimerization activity	-
VIT_209s0002g00070	kh domain-containing protein at48375-like	2	P:response to abscisic acid stimulus; F:RNA binding	-
VIT_209s0002g02390	phospholipase d epsilon	26	P:root development; ; ; P:phosphatidylcholine metabolic process; F:phosphatidylinositol-4,5-bisphosphate binding; P:cellular response to nitrogen starvation; ; ; F:phospholipase D activity; P:membrane lipid catabolic process; ; F:calcium ion binding; ; P:phospholipid catabolic process; P:seed germination; F:NAPE-specific phospholipase D activity; P:response to cadmium ion; ; ; C:plasma membrane; …	EC:3.1.4.4	Ether lipid metabolism	D	ec:3.1.4.4	map00565
VIT_209s0002g02740	brassinosteroid insensitive-associated receptor kinase	4	P:protein phosphorylation; F:ATP binding; F:protein serine/threonine kinase activity; P:serine family amino acid metabolic process	EC:2.7.11
VIT_209s0002g02960	inositol oxygenase	6	C:cytoplasm; F:iron ion binding; ; P:syncytium formation; ;	-
VIT_209s0002g03580	abc transporter family pleiotropic drug resistance protein	18	; ; ; P:cadmium ion transmembrane transport; P:indole glucosinolate catabolic process; ; P:defense response by callose deposition in cell wall; ; P:defense response to bacterium; ; P:response to abscisic acid stimulus; P:ATP catabolic process; ; C:plasma membrane; F:ATP binding; C:mitochondrion; P:systemic acquired resistance;	-
VIT_209s0002g04325	peroxidase	6	F:metal ion binding; P:response to oxidative stress; F:heme binding; ; ; P:peroxidase reaction	-
VIT_209s0002g04380	sugar transporter	15	P:transmembrane transport; ; ; ; P:organ morphogenesis; ; C:endosome; P:flower morphogenesis; C:trans-Golgi network; F:2-alkenal reductase [NAD(P)] activity; P:determination of bilateral symmetry; P:carbohydrate transport; C:chloroplast; ; C:Golgi apparatus	EC:1.3.1.74
VIT_209s0002g05265	neurogenic locus notch protein precursor-like precursor	1		-
VIT_209s0002g05430	pleiotropic drug resistance protein-like	7	; P:ATP catabolic process; ; F:ATP binding; ; ; C:plasma membrane	-
VIT_209s0002g06520	eg45-like domain containing protein	1		-
VIT_209s0002g06570	protein	4	; C:Golgi apparatus; P:proteolysis; F:serine-type endopeptidase activity	EC:3.4.21
VIT_209s0002g06900	blue copper protein	3	F:copper ion binding; F:electron carrier activity;	-
VIT_209s0002g07540	protein	1	P:single-organism transport	-
VIT_209s0002g07730	low quality protein: quinone oxidoreductase pig3-like	5	; ; F:zinc ion binding; F:NADPH:quinone reductase activity;	EC:1.6.5.5
VIT_209s0002g08465	pectinesterase qr	19	; F:aspartyl esterase activity; C:ribosome; ; F:zinc ion binding; F:structural constituent of ribosome; F:pectinesterase activity; P:cell wall modification; C:plant-type cell wall; ; F:ubiquitin-protein ligase activity; ; P:pectin catabolic process; P:multicellular organismal development; C:extracellular region; C:nucleus; P:ribosome biogenesis; P:starch metabolic process; P:sucrose metabolic pro…	EC:3.1.1.11; EC:6.3.2.19	Starch and sucrose metabolism	pectin demethoxylase	ec:3.1.1.11	map00500
VIT_209s0002g09200	cytochrome p450 82c4	7	F:heme binding; ; F:monooxygenase activity; F:iron ion binding; F:electron carrier activity; ;	-
VIT_209s0096g00270	low quality protein: hydroxycinnamoyl-coenzyme a shikimate quinate hydroxycinnamoyltransferase-like	1		-
VIT_209s0096g00280	hydroxycinnamoyl-coenzyme a shikimate quinate hydroxycinnamoyltransferase	1		-
VIT_209s0096g00680	hydroxycinnamoyl-coenzyme a shikimate quinate hydroxycinnamoyltransferase-like	1	F:anthranilate N-benzoyltransferase activity	EC:2.3.1.144
VIT_209s0096g00760	probable disease resistance protein at5g63020-like	7	P:plant-type hypersensitive response; ; ; F:ATP binding; ; ; P:protein dephosphorylation	-
VIT_209s0096g00890	tm protein	4	; F:metal ion binding; ; F:catalytic activity	-
VIT_209s0070g00220	hypothetical protein VITISV_038399 [Vitis vinifera]	4	F:nucleic acid binding; P:proteolysis; F:zinc ion binding; F:cysteine-type peptidase activity	EC:3.4
VIT_209s0070g00390	piriformospora indica-insensitive protein 2-like	6	; ; C:cell part; F:2-alkenal reductase [NAD(P)] activity; ;	EC:1.3.1.74
VIT_209s0070g00450	unnamed protein product [Vitis vinifera]	10	; F:RNA binding; P:thiamine metabolic process; P:RNA-dependent DNA replication; F:mismatched DNA binding; F:RNA-directed DNA polymerase activity; F:ATP binding; P:mismatch repair; F:thiamine diphosphokinase activity; P:thiamine diphosphate biosynthetic process	EC:2.7.6.2; EC:2.7.7.49	Thiamine metabolism	diphosphokinase	ec:2.7.6.2	map00730
VIT_209s0054g00540	wall-associated receptor kinase 2-like	6	F:nucleic acid binding; F:zinc ion binding; F:triglyceride lipase activity; ; ; P:glycerolipid metabolic process	EC:3.1.1.3	Glycerolipid metabolism	lipase	ec:3.1.1.3	map00561
VIT_209s0054g00740	saur family protein	5	; ; F:ATP binding; P:auxin mediated signaling pathway;	-
VIT_200s0202g00020	dead-box atp-dependent rna helicase 8	4	F:ATP-dependent helicase activity; F:nucleic acid binding; F:ATP binding;	-
VIT_200s0204g00030	cationic amino acid transporter	7	P:response to nematode; P:amino acid transmembrane transport; ; C:plasma membrane; ; C:mitochondrion;	-
VIT_200s0208g00050	abc transporter c family member 3-like	18	C:plant-type vacuole; C:vacuolar membrane; C:apoplast; ; ; F:2-alkenal reductase [NAD(P)] activity; ; F:nucleic acid binding; F:xenobiotic-transporting ATPase activity; ; ; ; P:ATP catabolic process; C:plasma membrane; ; F:ATP binding; P:drug transmembrane transport;	EC:3.6.3.44; EC:1.3.1.74
VIT_200s0222g00080	disease resistance protein at34460-like	2	P:defense response;	-
VIT_200s0225g00040	maturase	5	F:RNA-directed DNA polymerase activity; P:RNA-dependent DNA replication; F:RNA binding; P:mRNA processing; C:mitochondrion	EC:2.7.7.49
VIT_200s0226g00030	peroxidase	8	; F:metal ion binding; P:response to oxidative stress; F:heme binding; ; C:extracellular region; ; P:peroxidase reaction	-
VIT_200s0226g00080	probable disease resistance protein rdl6 rf9-like	4	; P:defense response; ; F:ATP binding	-
VIT_200s0229g00090	metalloendoproteinase-like	6	; C:extracellular region; F:metalloendopeptidase activity; P:proteolysis; ; F:zinc ion binding	EC:3.4.24
VIT_200s0259g00020	histone h2a	5	C:nucleosome; F:DNA binding; P:nucleosome assembly; C:nucleus; F:protein heterodimerization activity	-
VIT_200s0259g00090	sn-related protein kinase regulatory subunit beta-2	9	C:cytoplasm; F:GTP binding; ; ; ; F:AMP-activated protein kinase activity; ; C:microtubule; P:serine family amino acid metabolic process	EC:2.7.11
VIT_200s0275g00060	tmv resistance protein n-like	6	P:defense response; ; C:intracellular; F:ATP binding; ;	-
VIT_200s0276g00050	disease resistance protein at34460-like	2	P:defense response;	-
VIT_200s0286g00080	heterogeneous nuclear ribonucleoprotein k	1	F:RNA binding	-
VIT_200s0392g00030	alpha-farnesene synthase	5	; C:cytoplasm; F:magnesium ion binding; ;	-
VIT_200s0398g00030	cysteine-rich receptor-like protein kinase 25-like isoform 2	4	P:protein phosphorylation; F:ATP binding; F:protein serine/threonine kinase activity; P:serine family amino acid metabolic process	EC:2.7.11
VIT_200s0399g00030	at3g20300 mq2_5	8	P:hyperosmotic salinity response; ; P:response to cold; C:plasma membrane; P:response to abscisic acid stimulus; ; P:organ growth; C:mitochondrion	-
VIT_200s0424g00020	probable receptor-like protein kinase ag67000-like	5	P:protein phosphorylation; F:ATP binding; F:protein serine/threonine kinase activity; F:polysaccharide binding; P:serine family amino acid metabolic process	EC:2.7.11
VIT_200s0424g00030	probable receptor-like protein kinase at5g39020-like	5	P:protein phosphorylation; F:ATP binding; F:protein serine/threonine kinase activity; ; P:serine family amino acid metabolic process	EC:2.7.11
VIT_200s0425g00040	probable receptor-like protein kinase at5g39020-like	6	F:polysaccharide binding; P:protein phosphorylation; F:ATP binding; F:protein serine/threonine kinase activity; ; P:serine family amino acid metabolic process	EC:2.7.11
VIT_200s0456g00030	g-type lectin s-receptor-like serine threonine-protein kinase rk-like	5	P:recognition of pollen; P:protein phosphorylation; F:ATP binding; F:protein serine/threonine kinase activity; P:serine family amino acid metabolic process	EC:2.7.11
VIT_200s0483g00050	kinase interacting family protein	9	P:single-organism cellular process; P:anatomical structure development; P:single-organism developmental process; ; ; P:multicellular organismal development; P:developmental process involved in reproduction; ; C:plasma membrane	-
VIT_200s0505g00060	photosystem ii protein n	6	C:photosystem II reaction center; ; ; ; C:chloroplast thylakoid membrane; C:mitochondrion	-
VIT_200s0586g00030	stem-specific protein	8	P:systemic acquired resistance, salicylic acid mediated signaling pathway; ; C:plasmodesma; C:plasma membrane; ; ; C:nucleus; C:cytosol	-
VIT_200s0780g00040	e3 ubiquitin-protein ligase rglg2-like	7	P:cytokinin metabolic process; C:plasma membrane; ; F:ubiquitin-protein ligase activity; F:zinc ion binding; P:auxin metabolic process;	EC:6.3.2.19
VIT_200s2259g00005	gpi ethanolamine phosphate transferase 2-like	4	P:phospholipid biosynthetic process; ; ; C:endoplasmic reticulum	-
VIT_200s2678g00005	disease resistance protein rga4-like	4	; P:defense response; ; P:protein dephosphorylation	-
VIT_202s0234g00090		4	; ; ;	-
VIT_202s0025g00800	cation proton exchanger	6	C:late endosome; ; P:transmembrane transport; P:regulation of pH; ;	-
VIT_202s0025g02570	cytochrome p450	10	; F:electron carrier activity; F:iron ion binding; F:heme binding; C:chloroplast; ; ; ; ;	-
VIT_202s0025g02690	protein	1		-
VIT_202s0025g03650	heavy metal p-type atpase	8	P:copper ion export; F:copper-exporting ATPase activity; ; P:ATP biosynthetic process; ; ; F:copper ion binding; F:ATP binding	EC:3.6.3.4
VIT_203s0038g00530	unnamed protein product [Vitis vinifera]	2	F:cysteine-type peptidase activity; P:proteolysis	EC:3.4
VIT_203s0038g02980	mechanosensitive channel of small conductance-like 5	8	; C:plasmodesma; C:plasma membrane; P:transmembrane transport; C:vacuolar membrane; ; ; P:folic acid biosynthetic process	-
VIT_203s0038g04540	7-methylxanthosine synthase-like	9	P:response to cadmium ion; ; ; ; P:defense response; F:2-phytyl-1,4-naphthoquinone methyltransferase activity; ; P:methylation; F:jasmonate O-methyltransferase activity	EC:2.1.1.141; EC:2.1.1	alpha-Linolenic acid metabolism	O-methyltransferase	ec:2.1.1.141	map00592
VIT_203s0063g00740	protein	6	F:retinyl-palmitate esterase activity; ; ; F:methyl jasmonate esterase activity; F:methyl indole-3-acetate esterase activity; P:retinol metabolic process	EC:3.1.1
VIT_203s0088g00040	l-type lectin-domain containing receptor kinase -like	13	P:protein phosphorylation; F:RNA binding; F:protein serine/threonine kinase activity; P:RNA-dependent DNA replication; F:RNA-directed DNA polymerase activity; F:ATP binding; ; ; ; F:carbohydrate binding; C:nucleus; P:serine family amino acid metabolic process;	EC:2.7.11; EC:2.7.7.49
VIT_203s0088g00060	phenylcoumaran benzylic ether reductase -like protein	1		-
VIT_203s0088g00250	phenylcoumaran benzylic ether reductase -like protein	4	; P:phenylpropanoid biosynthetic process; ;	-
VIT_203s0097g00080	l-type lectin-domain containing receptor kinase -like	10	P:protein phosphorylation; F:RNA binding; F:protein serine/threonine kinase activity; P:RNA-dependent DNA replication; F:RNA-directed DNA polymerase activity; F:ATP binding; ; F:carbohydrate binding; C:nucleus; P:serine family amino acid metabolic process	EC:2.7.11; EC:2.7.7.49
VIT_203s0097g00250	unnamed protein product [Vitis vinifera]	2	F:cysteine-type peptidase activity; P:proteolysis	EC:3.4
VIT_203s0097g00280	protein	5	F:N-acetyltransferase activity; F:helicase activity; F:DNA binding; F:zinc ion binding; P:acyl-carrier-protein biosynthetic process	EC:2.3.1
VIT_203s0097g00350	myosin-h heavy chain-like	16	P:root hair cell tip growth; ; ; ; ; ; F:identical protein binding; ; F:ATP binding; F:motor activity; F:actin binding; ; ; ; ;	-
VIT_204s0008g00280	amino acid	1		-
VIT_204s0008g00290	receptor-like protein kinase hs-like	19	; ; P:membrane fusion; P:respiratory burst involved in defense response; ; F:2-alkenal reductase [NAD(P)] activity; ; ; P:negative regulation of programmed cell death; P:defense response by callose deposition; F:MAP kinase kinase kinase activity; P:abscisic acid mediated signaling pathway; ; C:plasma membrane; F:ATP binding; P:response to ethylene stimulus; ; ; P:serine family amino acid metaboli…	EC:2.7.11.25; EC:1.3.1.74; EC:2.7.11
VIT_204s0008g00320	receptor-like protein kinase hs-like	9	; ; F:ATP binding; ; F:MAP kinase kinase kinase activity; F:2-alkenal reductase [NAD(P)] activity; C:plasma membrane; ; P:serine family amino acid metabolic process	EC:2.7.11.25; EC:1.3.1.74; EC:2.7.11
VIT_204s0008g00330	receptor-like protein kinase hs-like	6	C:plasma membrane; P:protein phosphorylation; F:ATP binding; ; F:protein serine/threonine kinase activity; P:serine family amino acid metabolic process	EC:2.7.11
VIT_204s0008g00370	receptor-like protein kinase hs-like	10	; ; F:ATP binding; ; F:MAP kinase kinase kinase activity; F:2-alkenal reductase [NAD(P)] activity; C:plasma membrane; ; ; P:serine family amino acid metabolic process	EC:2.7.11.25; EC:1.3.1.74; EC:2.7.11
VIT_204s0008g00430	receptor-like protein kinase hs-like	10	; ; F:ATP binding; ; F:MAP kinase kinase kinase activity; F:2-alkenal reductase [NAD(P)] activity; C:plasma membrane; ; ; P:serine family amino acid metabolic process	EC:2.7.11.25; EC:1.3.1.74; EC:2.7.11
VIT_204s0008g00980	eukaryotic initiation factor 4a	10	F:translation initiation factor activity; C:cytosol; C:nucleolus; F:ATP-dependent helicase activity; C:plant-type cell wall; F:ATP binding; P:response to cadmium ion; C:plasma membrane; C:ribosome; P:regulation of translational initiation	-
VIT_204s0008g02695	nucleic acid binding protein	19	P:developmental growth involved in morphogenesis; C:fatty acid elongase complex; F:3R-hydroxyacyl-CoA dehydratase activity; ; C:cytosol; P:negative regulation of developmental growth; P:negative regulation of peptidyl-tyrosine phosphorylation; ; P:gynoecium development; ; ; ; ; F:RNA binding; P:shoot system development; ; C:nucleus; ;	-
VIT_204s0008g02990	beta-amyrin synthase	12	F:arabidiol synthase activity; ; ; F:marneral synthase activity; F:beta-amyrin synthase activity; ; P:thalianol metabolic process; P:root development; F:lupeol synthase activity; ; ; P:steroid biosynthetic process	EC:5.4.99
VIT_204s0008g03480	carotenoid (9 )-cleavage dioxygenase-like	3	F:zinc ion binding; F:nucleic acid binding;	-
VIT_204s0008g03580	probable peptide transporter ag590-like	4	; P:oligopeptide transport; C:plasma membrane;	-
VIT_204s0008g04630	pentatricopeptide repeat-containing protein	2	; C:mitochondrion	-
VIT_204s0008g04640	pentatricopeptide repeat-containing protein	2	; C:mitochondrion	-
VIT_204s0008g05750	wrky transcription factor8	12	P:defense response to bacterium; P:regulation of transcription, DNA-dependent; ; F:identical protein binding; ; F:sequence-specific DNA binding; ; F:sequence-specific DNA binding transcription factor activity; P:response to molecule of bacterial origin; P:defense response to fungus; C:transcription factor complex; P:regulation of transcription, DNA-dependent	-
VIT_204s0008g06460	heparanase-like protein 3-like	10	C:plant-type cell wall; ; F:beta-glucuronidase activity; ; C:extracellular region; ; P:starch metabolic process; P:sucrose metabolic process; P:glycosaminoglycan catabolic process;	EC:3.2.1.31	Drug metabolism - other enzymes	beta-glucuronide glucuronohydrolase glucuronidase	ec:3.2.1.31	map00983
VIT_204s0069g00060	glutamate receptor -like	9	F:extracellular-glutamate-gated ion channel activity; C:outer membrane-bounded periplasmic space; F:ionotropic glutamate receptor activity; ; ; P:ionotropic glutamate receptor signaling pathway; C:vacuole; P:response to nematode; P:synaptic transmission	-
VIT_204s0069g00290	glutamate receptor -like	12	F:extracellular-glutamate-gated ion channel activity; C:outer membrane-bounded periplasmic space; F:ionotropic glutamate receptor activity; F:zinc ion binding; F:nucleic acid binding; ; ; P:ionotropic glutamate receptor signaling pathway; C:vacuole; ; P:response to nematode; P:synaptic transmission	-
VIT_204s0069g00420	vacuolar sorting protein 4b	8	; C:microtubule associated complex; ; P:endosome organization; ; F:ATP binding; F:microtubule motor activity; C:microtubule	-
VIT_204s0079g00240	probable lrr receptor-like serine threonine-protein kinase at4g08850-like	4	; P:protein phosphorylation; F:ATP binding;	-
VIT_204s0079g00385	serine threonine protein	7	; P:protein phosphorylation; F:ATP binding; C:nucleus; C:cytosol; F:protein serine/threonine kinase activity; P:serine family amino acid metabolic process	EC:2.7.11
VIT_204s0079g00405	seed maturation protein	1	C:nucleus	-
VIT_204s0079g00700	probable serine threonine-protein kinase ag540-like	10	F:RNA polymerase II carboxy-terminal domain kinase activity; F:DNA binding; C:plasma membrane; F:protein dimerization activity; P:protein phosphorylation; F:ATP binding; C:nucleus; ; ; P:serine family amino acid metabolic process	EC:2.7.11.23
VIT_204s0043g00690	two-component response regulator arr22	13	; F:phosphohistidine phosphatase activity; ; ; P:intracellular signal transduction; P:regulation of transcription, DNA-dependent; P:circadian rhythm; ; ; C:chloroplast; P:cytokinin mediated signaling pathway; C:nucleus; P:regulation of transcription, DNA-dependent	EC:3.1.3
VIT_204s0043g00780	protein	2	C:cytoplasmic part;	-
VIT_204s0043g00820	protein	14	P:membrane fusion; F:metal ion binding; P:response to cold; F:catechol oxidase activity; F:SNAP receptor activity; C:plasma membrane; P:biosynthetic process; ; P:intracellular protein transport; ; C:nucleus; ; ; P:tyrosine metabolic process	EC:1.10.3.1	Isoquinoline alkaloid biosynthesis	oxidase	ec:1.10.3.1	map00950
VIT_204s0023g00400	protein	9	; ; ; ; ; ; P:root hair cell differentiation; P:pollen tube growth;	-
VIT_204s0023g02775	g-type lectin s-receptor-like serine threonine-protein kinase ag34300-like	4	P:protein phosphorylation; F:ATP binding; F:protein serine/threonine kinase activity; P:serine family amino acid metabolic process	EC:2.7.11
VIT_204s0023g02790	ankyrin-like protein	5	C:trans-Golgi network; C:Golgi apparatus; C:endosome; P:methylation;	-
VIT_205s0077g00500	protein	16	P:response to jasmonic acid stimulus; P:cellular biosynthetic process; ; ; P:response to fungus; ; ; ; F:DNA binding; P:hormone-mediated signaling pathway; P:response to abscisic acid stimulus; P:response to ethylene stimulus; P:response to cadmium ion; F:chromatin binding; C:nucleus; C:chromatin	-
VIT_205s0077g00640	unnamed protein product [Vitis vinifera]	5	; ; F:RNA binding; F:polynucleotide adenylyltransferase activity; C:nucleus	EC:2.7.7.19
VIT_205s0077g00652	pectinesterase inhibitor	5	F:pectinesterase activity; P:negative regulation of catalytic activity; F:enzyme inhibitor activity; P:starch metabolic process; P:sucrose metabolic process	EC:3.1.1.11	Starch and sucrose metabolism	pectin demethoxylase	ec:3.1.1.11	map00500
VIT_205s0077g00980	dna-directed rna polymerase	7	F:DNA-directed RNA polymerase activity; ; P:anther development; C:nucleolus; ; P:pyrimidine nucleobase metabolic process;	EC:2.7.7.6	Purine metabolism	RNA polymerase	ec:2.7.7.6	map00230
VIT_205s0077g00990	serine threonine protein kinase b	4	F:binding; ; F:protein serine/threonine kinase activity; P:serine family amino acid metabolic process	EC:2.7.11
VIT_205s0020g00220	transport inhibitor response	18	; ; P:developmental growth; ; ; P:auxin mediated signaling pathway; ; ; ; F:ubiquitin-protein ligase activity; F:inositol hexakisphosphate binding; P:primary root development; C:nuclear SCF ubiquitin ligase complex; P:response to molecule of bacterial origin; C:plasma membrane; P:regulation of circadian rhythm; P:stamen development;	EC:6.3.2.19
VIT_205s0020g00350	envelope membrane protein	4	; ; ; C:chloroplast inner membrane	-
VIT_205s0020g02260	erd6-like transporter	10	C:vacuole; C:plasma membrane; P:transmembrane transport; ; P:carbohydrate transport; F:2-alkenal reductase [NAD(P)] activity; ; C:chloroplast; C:nucleus;	EC:1.3.1.74
VIT_205s0020g03520	protein	3	; ; P:negative regulation of transcription, DNA-dependent	-
VIT_205s0020g04050	epidermal patterning factor-like protein 4	3	; C:chloroplast; C:mitochondrion	-
VIT_205s0020g04890	protein	8	; C:cytosol; F:nucleic acid binding; P:pollen sperm cell differentiation; P:double-strand break repair; P:fatty acid catabolic process; C:nucleus; C:plasma membrane	-
VIT_205s0049g00340		3	; ;	-
VIT_205s0029g00360	protein-tyrosine phosphatase mitochondrial-like	4	F:protein tyrosine phosphatase activity; ; P:peptidyl-tyrosine dephosphorylation; P:tyrosine metabolic process	EC:3.1.3.48
VIT_205s0094g00550	low quality protein: acyl-	9	F:stearoyl-CoA 9-desaturase activity; P:fatty acid biosynthetic process; ; P:defense response to bacterium; ; F:acyl-[acyl-carrier-protein] desaturase activity; C:chloroplast stroma; ;	EC:1.14.19.2; EC:1.14.19.1	Biosynthesis of unsaturated fatty acids	desaturase	ec:1.14.19.2	map01040
VIT_205s0094g00650	low quality protein: acyl-	9	F:stearoyl-CoA 9-desaturase activity; P:fatty acid biosynthetic process; ; P:defense response to bacterium; ; F:acyl-[acyl-carrier-protein] desaturase activity; C:chloroplast stroma; ;	EC:1.14.19.2; EC:1.14.19.1	Biosynthesis of unsaturated fatty acids	9-desaturase	ec:1.14.19.1	map01040
VIT_205s0094g00880	uncharacterized protein	2	C:1-phosphatidylinositol-4-phosphate 3-kinase, class IA complex; C:chloroplast thylakoid	-
VIT_205s0094g00972	tetratricopeptide repeat-containing protein	4	P:primary metabolic process; P:small GTPase mediated signal transduction; P:cellular macromolecule metabolic process; F:GTP binding	-
VIT_205s0077g00480	triacylglycerol lipase	8	F:RNA-directed DNA polymerase activity; P:RNA-dependent DNA replication; F:RNA binding; C:chloroplast; F:zinc ion binding; F:triglyceride lipase activity; ; P:glycerolipid metabolic process	EC:3.1.1.3; EC:2.7.7.49	Glycerolipid metabolism	lipase	ec:3.1.1.3	map00561
VIT_206s0004g00330	lrr receptor-like serine threonine-protein kinase gso2-like	1		-
VIT_206s0004g00370	serine-threonine protein plant-	6	; ; P:phosphate-containing compound metabolic process; ; P:defense response;	-
VIT_206s0004g02570	ripening-related protein grip22	2	C:extracellular region; F:zinc ion binding	-
VIT_206s0004g03520	major facilitator protein	7	; P:response to nematode; P:oligopeptide transport; C:plasma membrane; ; ;	-
VIT_206s0004g04485	wox2 protein	8	P:embryonic pattern specification; P:regulation of transcription, DNA-dependent; F:sequence-specific DNA binding; ; F:sequence-specific DNA binding transcription factor activity; P:embryo development ending in seed dormancy; C:transcription factor complex; P:regulation of transcription, DNA-dependent	-
VIT_206s0004g06680	serine threonine-protein kinase-like protein ccr3-like	15	; P:membrane fusion; ; C:cell part; ; P:negative regulation of programmed cell death; P:protein phosphorylation; F:protein serine/threonine kinase activity; P:abscisic acid mediated signaling pathway; F:protein homodimerization activity; F:ATP binding; P:response to ethylene stimulus; P:intracellular signal transduction; ; P:serine family amino acid metabolic process	EC:2.7.11
VIT_206s0004g06720	protein	9	; ; F:omega-3 fatty acid desaturase activity; ; P:response to cold; P:unsaturated fatty acid biosynthetic process; C:endoplasmic reticulum; ;	EC:1.14.99
VIT_206s0004g07385	pyrabactin resistance-like 5	6	C:cytoplasm; F:receptor activity; ; C:nucleus; P:abscisic acid mediated signaling pathway;	-
VIT_206s0004g07490	uncharacterized protein lo00265673	5	P:membrane fusion; ; P:methylation; ; C:mitochondrion	-
VIT_206s0004g07700	transcription factor bhlh93	5	; F:protein dimerization activity; ; C:mitochondrion; C:nucleus	-
VIT_206s0004g07900	atof7 of7	1	C:plastid	-

## Sheet: Dataset S4
Dataset S4. Annotation, GO terms, enzyme codes, and pathway information for the genes expressed in the peel tissue of Kyoho only
Seq. ID	Annotation	No. GOs	GOs	Enzyme Codes	Pathway	Enzyme	Ezyme ID	Pathway ID
VIT_206s0004g08060	lipid transfer protein	2	F:lipid binding; P:lipid transport	-
VIT_206s0009g02590	pectinesterase 2-like	11	P:cell wall modification; ; F:pectinesterase activity; C:extracellular region; F:aspartyl esterase activity; F:enzyme inhibitor activity; ; P:negative regulation of catalytic activity; P:pectin catabolic process; P:starch metabolic process; P:sucrose metabolic process	EC:3.1.1.11	Starch and sucrose metabolism	pectin demethoxylase	ec:3.1.1.11	map00500
VIT_206s0009g02650	gag-pol polyprotein	3	F:nucleic acid binding; F:zinc ion binding;	-
VIT_206s0080g00340	protein	7	P:regulation of transcription, DNA-dependent; F:sequence-specific DNA binding; ; ; F:sequence-specific DNA binding transcription factor activity; C:transcription factor complex; P:regulation of transcription, DNA-dependent	-
VIT_206s0080g00840	uncharacterized protein	6	P:cell wall modification; P:cell-cell junction assembly; C:Casparian strip; C:plasma membrane; ; F:protein homodimerization activity	-
VIT_207s0005g00720	probable pectinesterase pectinesterase inhibitor -like	13	F:aspartyl esterase activity; P:response to cold; ; F:pectinesterase activity; P:cell wall modification; C:plant-type cell wall; F:enzyme inhibitor activity; P:negative regulation of catalytic activity; ; P:pectin catabolic process; C:extracellular region; P:starch metabolic process; P:sucrose metabolic process	EC:3.1.1.11	Starch and sucrose metabolism	pectin demethoxylase	ec:3.1.1.11	map00500
VIT_207s0005g02330	pdr-like abc transporter	11	; P:root development; ; ; F:nucleic acid binding; P:auxin polar transport; ; P:ATP catabolic process; C:plasma membrane; F:ATP binding;	-
VIT_207s0005g02530	uncharacterized protein	1	C:intracellular organelle	-
VIT_207s0005g02750	protein	15	F:aspartyl esterase activity; ; ; F:pectinesterase activity; P:cell wall modification; F:enzyme inhibitor activity; ; P:negative regulation of catalytic activity; P:pectin catabolic process; C:ribosome; P:'de novo' cotranslational protein folding; P:regulation of translational termination; ; P:starch metabolic process; P:sucrose metabolic process	EC:3.1.1.11	Starch and sucrose metabolism	pectin demethoxylase	ec:3.1.1.11	map00500
VIT_207s0005g02936	yth domain-containing	3	C:nucleus; ; C:cytosol	-
VIT_207s0005g03290	high affinity inorganic phosphate transporter	14	; C:plasmodesma; ; P:oligopeptide transport; ; P:response to abscisic acid stimulus; C:extracellular region; C:vacuole; ; C:Golgi apparatus; C:nucleus; ; C:plasma membrane; P:carbohydrate transport	-
VIT_207s0005g03300	high affinity inorganic phosphate transporter	14	; C:plasmodesma; ; P:oligopeptide transport; ; P:response to abscisic acid stimulus; C:extracellular region; C:vacuole; ; C:Golgi apparatus; C:nucleus; ; C:plasma membrane; P:carbohydrate transport	-
VIT_207s0005g03430	se4 cytosolic factor-like	6	C:cytosol; ; C:nucleus; ; C:plasma membrane;	-
VIT_207s0005g04040	probable lrr receptor-like serine threonine-protein kinase at4g08850-like	11	; ; ; ; F:ATP binding; ; F:MAP kinase kinase kinase activity; F:2-alkenal reductase [NAD(P)] activity; ; ; P:serine family amino acid metabolic process	EC:2.7.11.25; EC:1.3.1.74; EC:2.7.11
VIT_207s0005g05400	b3 domain-containing transcription factor abi3-like	8	; P:regulation of transcription, DNA-dependent; F:DNA binding; P:response to auxin stimulus; P:response to abscisic acid stimulus; P:plastid organization; C:nucleus; P:embryo development	-
VIT_207s0005g05820	cell elongation protein	12	; ; ; ; ; ; F:flavin adenine dinucleotide binding; P:unidimensional cell growth; F:UDP-N-acetylmuramate dehydrogenase activity; C:vacuole; C:plasma membrane; P:amino sugar metabolic process	EC:1.1.1.158
VIT_207s0005g06090	uncharacterized protein lo002465	2	P:pathogenesis; C:extracellular region	-
VIT_207s0005g06590	agamous-like mads-box protein agl62-like	5	P:regulation of transcription, DNA-dependent; P:endosperm development; F:DNA binding; F:protein dimerization activity; C:nucleus	-
VIT_207s0095g00290	serine threonine protein kinase	5	P:protein phosphorylation; F:ATP binding; F:protein serine/threonine kinase activity; ; P:serine family amino acid metabolic process	EC:2.7.11
VIT_207s0095g00790	homeobox-leucine zipper protein hd1-like	5	F:sequence-specific DNA binding transcription factor activity; F:sequence-specific DNA binding; P:regulation of transcription, DNA-dependent; C:transcription factor complex; P:regulation of transcription, DNA-dependent	-
VIT_207s0289g00040	calmodulin-like protein 3-like	3	C:peroxisome; F:calcium ion binding; C:plasma membrane	-
VIT_208s0032g00270	cytochrome p450	7	F:heme binding; ; F:monooxygenase activity; F:iron ion binding; F:electron carrier activity; ;	-
VIT_208s0058g00060	leucine-rich repeat receptor protein kinase exs-like	1		-
VIT_208s0058g00230	streptomyces cyclase dehydrase family protein	13	; F:GTP binding; ; ; C:protein complex; ; P:abscisic acid mediated signaling pathway; F:receptor activity; F:protein homodimerization activity; ; F:GTPase activity; C:nucleus;	-
VIT_208s0058g00295	gras family transcription factor	1	P:regulation of transcription, DNA-dependent	-
VIT_208s0058g00305	gras family transcription factor	1	P:regulation of transcription, DNA-dependent	-
VIT_208s0058g00480	trichome birefringence-like 34 protein	3	C:Golgi apparatus; P:xylan biosynthetic process;	-
VIT_208s0058g00680	casp-like protein at2g38480-like	2	; C:plasma membrane	-
VIT_208s0058g00790	sex determination protein tasselseed-2-like	6	; ; ; C:fatty acid synthase complex; P:fatty acid biosynthetic process; P:acyl-carrier-protein biosynthetic process	-
VIT_208s0058g00840	u4 u6 small nuclear ribonucleoprotein prp4-like	6	P:embryo sac egg cell differentiation; ; F:nucleic acid binding; ; P:RNA splicing; C:ribonucleoprotein complex	-
VIT_208s0040g00060	probable inactive receptor kinase at5g58300-like	22	; C:plant-type cell wall; P:plant-type cell wall organization; ; ; F:2-alkenal reductase [NAD(P)] activity; P:pattern specification process; ; ; P:microtubule nucleation; P:acetyl-CoA metabolic process; ; P:protein phosphorylation; P:auxin polar transport; C:plasmodesma; ; C:plasma membrane; F:ATP binding; ; P:cell wall modification; ;	EC:1.3.1.74
VIT_208s0040g00370	protein	6	F:2-alkenal reductase [NAD(P)] activity; C:nucleus; ; F:zinc ion binding; C:plasma membrane;	EC:1.3.1.74
VIT_208s0040g02620	pentatricopeptide repeat-containing	2	C:mitochondrion;	-
VIT_208s0040g02660	stress-induced hydrophobic peptide	4	; ; P:response to cold; P:hyperosmotic salinity response	-
VIT_208s0007g00900	tropinone reductase-like	5	F:tropine dehydrogenase activity; P:aging; ; ;	EC:1.1.1.206	Tropane, piperidine and pyridine alkaloid biosynthesis	reductase I	ec:1.1.1.206	map00960
VIT_208s0007g02435	aspartic proteinase nepenthesin-2-like	4	C:plant-type cell wall; ; P:proteolysis;	-
VIT_208s0007g02450	aspartic proteinase nepenthesin-2-like	4	; C:plant-type cell wall; P:proteolysis;	-
VIT_208s0007g02480	cytokinin riboside 5 -monophosphate phosphoribohydrolase log7	16	C:cytosol; ; ; ; ; ; C:plastid; ; P:response to auxin stimulus; P:iron ion transport; ; ; ; ; P:specification of organ number; C:nucleus	-
VIT_208s0007g02550	pinus taeda anonymous locus 015_ genomic sequence	2	P:negative regulation of transcription, DNA-dependent; C:nucleus	-
VIT_208s0007g02880	casparian strip membrane protein vit_08s0007g02880	2	C:plasma membrane;	-
VIT_208s0007g04000	at30020 t2286	2	; P:response to oxidative stress	-
VIT_208s0007g04300	gdsl esterase lipase	4	C:extracellular region; ; ;	-
VIT_208s0007g04350	wall-associated receptor kinase-like 20-like	10	P:protein phosphorylation; F:protein serine/threonine kinase activity; ; F:polysaccharide binding; P:protein folding; F:peptidyl-prolyl cis-trans isomerase activity; ; F:ATP binding; ; P:serine family amino acid metabolic process	EC:2.7.11; EC:5.2.1.8
VIT_208s0007g04540	probable 2-oxoglutarate fe -dependent dioxygenase-like	6	C:cytoplasm; ; F:iron ion binding; ; ;	-
VIT_208s0007g04680	expansin	11	; C:plant-type cell wall; P:plant-type cell wall loosening; C:plasmodesma; P:unidimensional cell growth; P:response to arsenic-containing substance; C:extracellular region; C:chloroplast; ; C:cytosol; P:syncytium formation	-
VIT_208s0007g05622	protein	2	F:nucleic acid binding;	-
VIT_208s0007g05960	protein iq-domain4-like	2	;	-
VIT_208s0007g06250	protein strubbelig-receptor family 8-like	12	P:response to stimulus; P:protein phosphorylation; P:regulation of biological process; F:protein serine/threonine kinase activity; ; P:single-organism developmental process; ; F:ATP binding; ; C:plasma membrane; ; P:serine family amino acid metabolic process	EC:2.7.11
VIT_208s0007g06440	uncharacterized protein lo00257252 isoform 2	1	P:embryo development	-
VIT_208s0007g06870	nucleic acid binding	16	P:cellular macromolecule metabolic process; P:regulation of primary metabolic process; F:zinc ion binding; ; ; ; P:biosynthetic process; P:reproductive structure development; C:intracellular; ; ; P:single-organism developmental process; P:anatomical structure formation involved in morphogenesis; P:response to hormone stimulus; P:defense response; P:regulation of macromolecule metabolic process	-
VIT_208s0007g07250	ap2 erf domain-containing transcription factor	5	F:sequence-specific DNA binding transcription factor activity; F:DNA binding; P:regulation of transcription, DNA-dependent; C:transcription factor complex; P:regulation of transcription, DNA-dependent	-
VIT_208s0007g07750	polygalacturonase	10	F:polygalacturonase activity; P:fruit ripening; ; ; C:extracellular region; ; ; ; P:starch metabolic process; P:sucrose metabolic process	EC:3.2.1.15	Pentose and glucuronate interconversions	pectin depolymerase	ec:3.2.1.15	map00040
VIT_208s0007g08240	uncharacterized protein	2	C:nucleus; C:mitochondrion	-
VIT_208s0007g08570	l-type lectin-domain containing receptor kinase -like	7	F:ATP binding; ; F:MAP kinase kinase kinase activity; ; F:carbohydrate binding; ; P:serine family amino acid metabolic process	EC:2.7.11.25; EC:2.7.11
VIT_208s0007g08790	mads-box protein 9	21	P:negative regulation of floral organ abscission; P:membrane fusion; P:negative regulation of seed maturation; ; P:negative regulation of transcription, DNA-dependent; C:cytoplasm; P:fruit abscission; P:gibberellin catabolic process; ; P:microsporogenesis; F:DNA binding; ; P:negative regulation of short-day photoperiodism, flowering; F:sequence-specific DNA binding transcription factor activity; …	-
VIT_208s0007g08830	polcalcin nic t	4	; C:cytoplasm; F:calcium ion binding;	-
VIT_209s0002g00580	zinc finger	8	P:response to jasmonic acid stimulus; ; ; F:arylesterase activity; ; P:induced systemic resistance, ethylene mediated signaling pathway; P:defense response to fungus;	EC:3.1.1.2	Bisphenol degradation	A-esterase	ec:3.1.1.2	map00363
VIT_209s0002g02920	leucine-rich repeat receptor-like protein kinase at290-like	5	P:response to stimulus; P:protein phosphorylation; F:protein serine/threonine kinase activity; F:ATP binding; P:serine family amino acid metabolic process	EC:2.7.11
VIT_209s0002g03050	gdsl esterase lipase apg	14	P:multidimensional cell growth; P:very long-chain fatty acid metabolic process; P:cuticle development; P:root hair elongation; ; P:cell tip growth; P:auxin polar transport; ; ; ; P:plant-type cell wall organization; P:plant-type cell wall biogenesis; P:pattern specification process; C:apoplast	-
VIT_209s0002g04460	peroxidase 57	6	F:metal ion binding; P:response to oxidative stress; F:heme binding; ; ; P:peroxidase reaction	-
VIT_209s0002g06230	probable disease resistance protein at5g63020-like	4	; P:defense response; ; F:ATP binding	-
VIT_209s0002g07270	methyl- -binding domain-containing protein 9-like	18	P:trehalose biosynthetic process; ; F:zinc ion binding; P:multicellular organism reproduction; ; ; F:protein serine/threonine kinase activity; F:DNA binding; ; F:magnesium ion binding; P:regulation of telomere maintenance; ; P:telomere maintenance via telomerase; C:nucleus; F:ATP binding; ; P:serine family amino acid metabolic process;	EC:2.7.11
VIT_209s0002g07930	arogenate dehydrogenase	16	; C:mitochondrion; ; F:prephenate dehydrogenase (NADP+) activity; F:prephenate dehydrogenase activity; F:inorganic diphosphatase activity; ; P:threonine catabolic process; F:2-alkenal reductase [NAD(P)] activity; C:chloroplast; ; F:hydrogen-translocating pyrophosphatase activity; ; ; P:L-phenylalanine biosynthetic process;	EC:3.6.1.1; EC:1.3.1.74; EC:1.3.1.13; EC:1.3.1.12	Oxidative phosphorylation	diphosphatase	ec:3.6.1.1	map00190
VIT_209s0002g09040	protein	6	; C:nucleus; C:chloroplast; ; C:plasma membrane;	-
VIT_209s0002g09276	disease resistance protein at4g290-like	5	P:defense response; ; F:ATP binding; ;	-
VIT_209s0096g00020	vacuolar atp synthase kda proteolipid subunit	4	; ; ;	-
VIT_209s0096g00560	elmo domain-containing protein a	11	C:cytoskeleton; P:phagocytosis; C:mitochondrion; ; P:hyperosmotic salinity response; ; ; ; P:abscisic acid mediated signaling pathway; P:toxin catabolic process;	-
VIT_209s0096g00840	probable disease resistance protein at5g63020-like	4	; P:defense response; ; F:ATP binding	-
VIT_209s0096g00980	hypothetical protein VITISV_034374 [Vitis vinifera]	6	F:ribonuclease H activity; F:RNA-directed DNA polymerase activity; P:RNA-dependent DNA replication; F:RNA binding; ;	EC:3.1.26.4; EC:2.7.7.49
VIT_209s0070g00300	3-ketoacyl- synthase0-like	11	; P:fatty acid biosynthetic process; P:response to cold; P:very long-chain fatty acid metabolic process; P:cuticle development; ; C:nucleus; C:endoplasmic reticulum; ; ;	-
VIT_209s0070g00630	unnamed protein product [Vitis vinifera]	1		-
VIT_209s0070g00790	uncharacterized partial	11	; P:carbohydrate metabolic process; ; ; ; F:nucleic acid binding; P:response to cadmium ion; ; ; C:chloroplast; F:zinc ion binding	-
VIT_209s0070g00870	uncharacterized protein lo008542	4	; P:regulation of transcription, DNA-dependent; C:transcription factor complex; P:regulation of transcription, DNA-dependent	-
VIT_209s0070g00900	atp synthase c beta partial	1	C:chloroplast	-
VIT_209s0070g00950	uncharacterized protein lo00242076	4	; P:regulation of transcription, DNA-dependent; C:transcription factor complex; P:regulation of transcription, DNA-dependent	-
VIT_209s0070g00970	probable lrr receptor-like serine threonine-protein kinase ag07650-like	7	; F:ATP binding; ; F:MAP kinase kinase kinase activity; F:2-alkenal reductase [NAD(P)] activity; ; P:serine family amino acid metabolic process	EC:2.7.11.25; EC:1.3.1.74; EC:2.7.11
VIT_209s0054g00060	low quality protein: 60s ribosomal protein l7-4-like	6	C:nucleolus; C:vacuole; C:plasma membrane; ; C:cytosolic large ribosomal subunit; C:chloroplast	-
VIT_209s0054g00205	lrr receptor-like serine threonine-protein kinase fls2-like	5	; F:2-alkenal reductase [NAD(P)] activity; ; ;	EC:1.3.1.74
VIT_209s0054g00690	vacuolar-processing enzyme	3	P:proteolysis; C:lytic vacuole;	-
VIT_200s0202g00060	pentatricopeptide repeat-containing protein chloroplastic-like	5	P:fatty acid catabolic process; ; C:chloroplast; C:mitochondrion;	-
VIT_200s0208g00030	tetratricopeptide repeat protein 7b	3	C:mitochondrion; C:plasma membrane;	-
VIT_200s0225g00030	uncharacterized protein or10-c	7	F:RNA-directed DNA polymerase activity; P:RNA-dependent DNA replication; F:RNA binding; P:mRNA processing; ; C:mitochondrion;	EC:2.7.7.49
VIT_200s0228g00060	uncharacterized protein lo008550	1		-
VIT_200s0238g00040	tmv resistance protein n-like	7	P:defense response; ; C:intracellular; F:ATP binding; ; ;	-
VIT_200s0250g00090	probable 2-oxoglutarate fe -dependent dioxygenase-like	6	C:cytoplasm; ; F:iron ion binding; ; ;	-
VIT_200s0253g00030	seed maturation protein	6	C:vacuole; ; C:Golgi apparatus; C:plasma membrane; ;	-
VIT_200s0258g00090	probable receptor-like protein kinase at5g39020-like	6	F:polysaccharide binding; P:protein phosphorylation; F:ATP binding; F:protein serine/threonine kinase activity; ; P:serine family amino acid metabolic process	EC:2.7.11
VIT_200s0266g00020	low quality protein: ( )-nerolidol synthase chloroplastic-like	4	P:monoterpene biosynthetic process; F:S-linalool synthase activity; F:magnesium ion binding;	EC:4.2.3.25	Monoterpenoid biosynthesis	synthase	ec:4.2.3.25	map00902
VIT_200s0279g00030	auxilin-related protein 2-like	5	; F:DNA binding; C:intracellular; ;	-
VIT_200s0288g00070	tmv resistance protein n-like	8	P:defense response; ; F:nucleic acid binding; C:intracellular; F:ATP binding; ; ; F:zinc ion binding	-
VIT_200s0304g00060	tpr repeat-containing thioredoxin tt-like	4	P:cell redox homeostasis; P:response to stress; C:nucleus;	-
VIT_200s0309g00090	expansin-like -like	4	C:extracellular region; ; P:single-organism cellular process;	-
VIT_200s0324g00030	protein	1	F:polysaccharide binding	-
VIT_200s0337g00090	dctp pyrophosphatase-like	1	C:cytoplasm	-
VIT_200s0346g00040	l-type lectin-domain containing receptor kinase -like	13	P:cell cycle; C:plastid; ; F:ATP binding; ; F:MAP kinase kinase kinase activity; F:cyclin-dependent protein serine/threonine kinase activity; ; F:carbohydrate binding; ; P:serine family amino acid metabolic process; P:regulation of cell cycle;	EC:2.7.11.25; EC:2.7.11; EC:2.7.11.22
VIT_200s0347g00045	g-type lectin s-receptor-like serine threonine-protein kinase a1330-like	6	C:plasma membrane; P:protein autophosphorylation; P:recognition of pollen; F:ATP binding; F:protein serine/threonine kinase activity; P:serine family amino acid metabolic process	EC:2.7.11
VIT_200s0352g00020	probable glutamate carboxypeptidase 2-like	11	; ; P:root development; C:mitochondrion; ; P:meristem development; P:photomorphogenesis; ; P:proteolysis; F:2-alkenal reductase [NAD(P)] activity; P:embryo development	EC:1.3.1.74
VIT_200s0372g00060	low quality protein: ( )-nerolidol synthase chloroplastic-like	4	P:monoterpene biosynthetic process; F:S-linalool synthase activity; F:magnesium ion binding;	EC:4.2.3.25
VIT_200s0380g00020	probable serine threonine-protein kinase ag540-like	9	F:RNA polymerase II carboxy-terminal domain kinase activity; F:DNA binding; C:plasma membrane; F:protein dimerization activity; P:protein phosphorylation; F:ATP binding; C:nucleus; ; P:serine family amino acid metabolic process	EC:2.7.11.23
VIT_200s0392g00060	alpha-farnesene synthase	7	F:(R)-limonene synthase activity; P:monoterpene biosynthetic process; ; P:geranyl diphosphate metabolic process; F:magnesium ion binding; C:chloroplast stroma;	EC:4.2.3.20	Monoterpenoid biosynthesis	synthase	ec:4.2.3.20	map00902
VIT_200s0408g00040	probable lrr receptor-like serine threonine-protein kinase at50290-like	6	C:plasma membrane; P:protein phosphorylation; F:ATP binding; ; F:protein serine/threonine kinase activity; P:serine family amino acid metabolic process	EC:2.7.11
VIT_200s0426g00030	ribonucleoside-diphosphate reductase small chain a	14	; C:cytosol; ; ; ; ; P:DNA replication; P:pyrimidine ribonucleotide biosynthetic process; ; ; F:ribonucleoside-diphosphate reductase activity, thioredoxin disulfide as acceptor; P:multicellular organismal development; ; P:pyrimidine nucleobase metabolic process	EC:1.17.4.1	Glutathione metabolism	reductase	ec:1.17.4.1	map00480
VIT_200s0429g00025	cysteine-rich receptor-like protein kinase	4	P:protein phosphorylation; F:ATP binding; F:protein serine/threonine kinase activity; P:serine family amino acid metabolic process	EC:2.7.11
VIT_200s0539g00020	probable lrr receptor-like serine threonine-protein kinase at50290-like	6	C:plasma membrane; P:protein phosphorylation; F:ATP binding; ; F:protein serine/threonine kinase activity; P:serine family amino acid metabolic process	EC:2.7.11
VIT_200s0540g00050	glycosyl hydrolase family8 protein	11	F:endochitinase activity; P:response to jasmonic acid stimulus; P:carbohydrate metabolic process; P:chitin catabolic process; ; F:exochitinase activity; ; P:response to abscisic acid stimulus; C:extracellular region; ;	-
VIT_200s0582g00020	thioesterase family protein	4	C:peroxisome; ; C:mitochondrion; C:chloroplast	-
VIT_200s0634g00030	probable lrr receptor-like serine threonine-protein kinase at50290-like	7	C:plasma membrane; P:protein phosphorylation; F:ATP binding; ; F:protein serine/threonine kinase activity; C:mitochondrion; P:serine family amino acid metabolic process	EC:2.7.11
VIT_200s0663g00030	low quality protein: e3 ubiquitin-protein ligase sinat3-like	14	F:aspartyl esterase activity; ; ; F:zinc ion binding; C:mitochondrion; F:pectinesterase activity; P:cell wall modification; F:ubiquitin-protein ligase activity; ; P:multicellular organismal development; C:nucleus; ; P:starch metabolic process; P:sucrose metabolic process	EC:3.1.1.11; EC:6.3.2.19	Starch and sucrose metabolism	pectin demethoxylase	ec:3.1.1.11	map00500
VIT_200s0684g00020	protein iq-domain4-like	1		-
VIT_200s0686g00030	amino acid binding	2	;	-
VIT_200s0762g00020	g-type lectin s-receptor-like serine threonine-protein kinase a1330-like	5	P:recognition of pollen; P:protein phosphorylation; F:ATP binding; F:protein serine/threonine kinase activity; P:serine family amino acid metabolic process	EC:2.7.11
VIT_200s0772g00020	ap2-like ethylene-responsive transcription factor ail6	18	P:root development; P:cell wall macromolecule metabolic process; P:polarity specification of adaxial/abaxial axis; ; P:organ growth; P:regulation of transcription, DNA-dependent; F:2-alkenal reductase [NAD(P)] activity; P:determination of bilateral symmetry; F:DNA binding; P:organ morphogenesis; ; F:sequence-specific DNA binding transcription factor activity; ; ; ; ; C:transcription factor comple…	EC:1.3.1.74
VIT_200s0992g00030	binding calmodulin binding protein	19	P:microtubule cytoskeleton organization; C:plastid; P:methylation-dependent chromatin silencing; ; ; P:regulation of DNA replication; ; ; P:cell proliferation; P:sepal formation; P:DNA methylation; ; F:sequence-specific DNA binding; ; F:sequence-specific DNA binding transcription factor activity; P:DNA replication initiation; ; C:transcription factor complex; P:regulation of transcription, DNA-de…	-
VIT_202s0025g00700	aluminum-activated malate transporter 9	2	;	-
VIT_202s0025g00960	v-type proton atpase subunit e	12	; P:defense response to bacterium; P:response to cold; C:plant-type vacuole membrane; ; P:Golgi organization; ; P:plant-type cell wall biogenesis; C:cytosolic ribosome; ; C:plasma membrane;	-
VIT_202s0025g00980	multidrug resistance protein abc transporter family	8	P:transmembrane transport; ; ; F:ATPase activity, coupled to transmembrane movement of substances; P:ATP catabolic process; F:ATP binding; F:2-alkenal reductase [NAD(P)] activity; C:plasma membrane	EC:1.3.1.74
VIT_202s0025g03080	unnamed protein product [Vitis vinifera]	1	F:ATP binding	-
VIT_202s0025g03575	phospholipase-like (pearli 4) family protein	7	; ; P:immune system process; P:cellular aromatic compound metabolic process; C:plasma membrane; P:defense response;	-
VIT_202s0025g03770	protein	6	F:protein heterodimerization activity; F:sequence-specific DNA binding; C:cytoplasm; F:sequence-specific DNA binding transcription factor activity; ; P:regulation of transcription, DNA-dependent	-
VIT_202s0025g04080	cytochrome p450	14	; ; C:mitochondrion; ; F:electron carrier activity; ; ; F:taxane 13-alpha-hydroxylase activity; P:iron ion transport; ; F:heme binding; F:iron ion binding; ;	EC:1.14.13.77	Diterpenoid biosynthesis	13alpha-hydroxylase	ec:1.14.13.77	map00904
VIT_202s0025g04862	potassium transporter	31	P:root hair elongation; P:regulation of stomatal closure; F:ATP-dependent helicase activity; ; ; P:red, far-red light phototransduction; F:inward rectifier potassium channel activity; P:defense response to fungus; ; ; P:jasmonic acid mediated signaling pathway; ; ; ; ; ; ; ; ; P:regulation of cell differentiation; F:identical protein binding; ; F:nucleic acid binding; F:ATP binding; P:regulation …	-
VIT_202s0025g05030	protein	2	; C:plastid	-
VIT_202s0033g00640	octicosapeptide phox bep domain-containing protein	3	C:nucleus; ;	-
VIT_202s0033g00830	gtp-binding protein	8	F:GTP binding; C:plasma membrane; P:endocytic recycling; P:small GTPase mediated signal transduction; ; ; F:GTPase activity;	-
VIT_203s0038g02360	beta-galactosidase3	11	; P:plant-type cell wall modification; F:carbohydrate binding; C:extracellular region; F:beta-galactosidase activity; P:pollen tube growth; ; P:glycosaminoglycan catabolic process; P:glycosphingolipid metabolic process; ; P:glycerolipid metabolic process	EC:3.2.1.23	Galactose metabolism	lactase (ambiguous)	ec:3.2.1.23	map00052
VIT_203s0038g02540	transcription factor aborted microspores-like	7	; P:anther wall tapetum cell differentiation; F:DNA binding; P:pollen development; F:protein dimerization activity; F:2-alkenal reductase [NAD(P)] activity; C:nucleus	EC:1.3.1.74
VIT_203s0038g03540	lysine histidine transporter	2	; C:plastid	-
VIT_203s0038g04020	glycoside hydrolase family 28 protein	5	C:extracellular region; ; F:polygalacturonase activity; P:starch metabolic process; P:sucrose metabolic process	EC:3.2.1.15	Pentose and glucuronate interconversions	pectin depolymerase	ec:3.2.1.15	map00040
VIT_203s0063g00040	udp-	19	; ; P:regulation of transcription, DNA-dependent; F:scopoletin glucosyltransferase activity; F:identical protein binding; P:secretion by cell; F:quercetin 7-O-glucosyltransferase activity; F:sequence-specific DNA binding; ; ; F:quercetin 3-O-glucosyltransferase activity; F:sequence-specific DNA binding transcription factor activity; F:flavonol 3-O-glucosyltransferase activity; ; P:coumarin biosyn…	EC:2.4.1.91; EC:2.4.1.128	Flavone and flavonol biosynthesis	3-O-glucosyltransferase	ec:2.4.1.91	map00944
VIT_203s0063g00720	probable carboxylesterase 2-like	6	F:retinyl-palmitate esterase activity; ; ; F:methyl jasmonate esterase activity; F:methyl indole-3-acetate esterase activity; P:retinol metabolic process	EC:3.1.1
VIT_204s0008g00050	ribosomal protein	13	; P:adaxial/abaxial pattern specification; C:nucleolus; F:structural constituent of ribosome; P:leaf morphogenesis; ; C:chloroplast; P:cell proliferation; C:vacuole; C:cytosolic large ribosomal subunit; C:plasma membrane; F:5S rRNA binding; P:ribosome biogenesis	-
VIT_204s0008g00230	amino acid	2	; P:amino acid transport	-
VIT_204s0008g00540	pinus taeda anonymous locus 2_3802_02 genomic sequence	6	P:response to freezing; ; ; ; ; P:seed germination	-
VIT_204s0008g00620	myb-related transcription factor lbm2-like	3	F:DNA binding; F:chromatin binding; C:chromatin	-
VIT_204s0008g02690	hypothetical protein VITISV_48 [Vitis vinifera]	1	F:zinc ion binding	-
VIT_204s0008g02980	beta-amyrin synthase	12	F:arabidiol synthase activity; ; ; F:marneral synthase activity; F:camelliol C synthase activity; ; F:beta-amyrin synthase activity; ; P:root development; P:thalianol metabolic process; F:lupeol synthase activity;	EC:5.4.99
VIT_204s0008g03380	dioxygenase ramosu	10	; ; ; P:auxin polar transport; P:leaf morphogenesis; P:response to auxin stimulus; F:beta-carotene 15,15'-monooxygenase activity; C:chloroplast stroma; ; P:retinol metabolic process	EC:1.14.99.36	Retinol metabolism	15,15'-monooxygenase	ec:1.14.99.36	map00830
VIT_204s0008g03980	dehydration-responsive protein rd22	3	P:response to abscisic acid stimulus; P:response to desiccation;	-
VIT_204s0008g04450	sulfate transporter	9	; C:vacuole; ; C:plasma membrane; ; ; C:chloroplast; C:mitochondrion; P:sulfate transport	-
VIT_204s0008g04650	pentatricopeptide repeat-containing protein	3	; C:mitochondrion;	-
VIT_204s0008g05325	clathrin assembly protein	6	F:1-phosphatidylinositol binding; ; F:clathrin binding; P:clathrin coat assembly; F:2-alkenal reductase [NAD(P)] activity;	EC:1.3.1.74
VIT_204s0008g06020	homogentisate geranylgeranyl transferase	6	; ; P:unsaturated fatty acid biosynthetic process; ; ; P:response to temperature stimulus	-
VIT_204s0008g07080	protein	3	C:apoplast; P:proteolysis;	-
VIT_204s0008g07250	aspartic proteinase nepenthesin-2-like	5	F:nucleic acid binding; ; C:extracellular region; P:proteolysis;	-
VIT_204s0069g00530	glutamate receptor -like	9	F:extracellular-glutamate-gated ion channel activity; C:outer membrane-bounded periplasmic space; F:ionotropic glutamate receptor activity; ; ; P:ionotropic glutamate receptor signaling pathway; C:vacuole; P:response to nematode; P:synaptic transmission	-
VIT_204s0069g00620	glutamate receptor -like	9	F:extracellular-glutamate-gated ion channel activity; C:outer membrane-bounded periplasmic space; F:ionotropic glutamate receptor activity; ; ; P:ionotropic glutamate receptor signaling pathway; C:vacuole; P:response to nematode; P:synaptic transmission	-
VIT_204s0069g00850	beta-galactosidase7	13	; ; ; F:beta-galactosidase activity; ; P:xylan biosynthetic process; P:hydrogen peroxide biosynthetic process; C:apoplast; ; P:glycosaminoglycan catabolic process; P:glycosphingolipid metabolic process; ; P:glycerolipid metabolic process	EC:3.2.1.23	Galactose metabolism	lactase (ambiguous)	ec:3.2.1.23	map00052
VIT_204s0069g00970	probable wrky transcription factor -like	8	P:jasmonic acid mediated signaling pathway; P:defense response to bacterium; P:regulation of transcription, DNA-dependent; F:sequence-specific DNA binding; F:sequence-specific DNA binding transcription factor activity; P:defense response to fungus; C:transcription factor complex; P:regulation of transcription, DNA-dependent	-
VIT_204s0069g00980	wrky transcription factor	8	P:jasmonic acid mediated signaling pathway; P:defense response to bacterium; P:regulation of transcription, DNA-dependent; F:sequence-specific DNA binding; F:sequence-specific DNA binding transcription factor activity; P:defense response to fungus; C:transcription factor complex; P:regulation of transcription, DNA-dependent	-
VIT_204s0043g00300	tpx2 (targeting protein for xklp2) family protein	3	; C:microtubule; P:mitosis	-
VIT_204s0043g00490	lwamide neuropeptides	2	; F:protein kinase activity	-
VIT_204s0043g00960	uncharacterized protein	2	C:nucleus; C:cytosol	-
VIT_204s0023g00960	ap2 domain-containing transcription factor	5	F:sequence-specific DNA binding transcription factor activity; F:DNA binding; P:regulation of transcription, DNA-dependent; C:transcription factor complex; P:regulation of transcription, DNA-dependent	-
VIT_204s0023g00990	uncharacterized protein	4	; F:calcium ion binding; P:photosystem II stabilization; C:oxygen evolving complex	-
VIT_204s0023g02332	metal ion binding	2	; F:metal ion binding	-
VIT_204s0023g03660	lysosomal alpha-mannosidase	10	C:plant-type cell wall; C:vacuole; F:alpha-mannosidase activity; F:nucleic acid binding; ; F:carbohydrate binding; C:plasma membrane; ; F:zinc ion binding;	EC:3.2.1.24	Other glycan degradation	alpha-D-mannosidase	ec:3.2.1.24	map00511
VIT_204s0023g03730	l-ascorbate peroxidase	10	P:response to oxidative stress; ; C:peroxisome; ; C:intracellular organelle part; F:heme binding; C:chloroplast; C:vacuole; ; P:peroxidase reaction	-
VIT_204s0044g00270	protein	4	F:zeaxanthin epoxidase activity; F:antheraxanthin epoxidase activity; ; F:zeaxanthin epoxidase [overall] activity	EC:1.14.13.90	Carotenoid biosynthesis	epoxidase	ec:1.14.13.90	map00906
VIT_204s0044g00620	gras family transcription factor	1	P:regulation of transcription, DNA-dependent	-
VIT_204s0044g00720	kinase-like protein	6	P:recognition of pollen; P:protein phosphorylation; F:ATP binding; F:protein serine/threonine kinase activity; ; P:serine family amino acid metabolic process	EC:2.7.11
VIT_204s0044g00760	cellulose synthase-like protein e6-like	8	; C:plasma membrane; P:cellulose biosynthetic process; ; C:endoplasmic reticulum; P:starch metabolic process; P:sucrose metabolic process;	-
VIT_205s0077g02030	protein	3	; ;	-
VIT_205s0020g00340	pop3 peptide	14	C:cytosol; ; P:defense response to bacterium; ; ; P:response to temperature stimulus; P:hyperosmotic response; P:water transport; P:Golgi organization; P:glycolysis; C:chloroplast; P:response to cadmium ion; P:defense response to fungus; C:plasma membrane	-
VIT_205s0020g00600	glutathione peroxidase	6	; ; C:nucleus; ; P:peroxidase reaction; P:response to oxidative stress	-
VIT_205s0020g02730	basic 7s globulin 2 precursor small	5	C:plant-type cell wall; ; P:proteolysis; ; C:plasma membrane	-
VIT_205s0020g03260	amine oxidase	6	; F:copper ion binding; F:quinone binding; P:amine metabolic process; C:chloroplast;	-
VIT_205s0020g03300	g-type lectin s-receptor-like serine threonine-protein kinase rl-like	11	F:quinone binding; F:copper ion binding; ; P:protein phosphorylation; ; F:protein serine/threonine kinase activity; F:ATP binding; P:recognition of pollen; P:amine metabolic process; ; P:serine family amino acid metabolic process	EC:2.7.11
VIT_205s0020g03440	low psii accumulation9 protein	3	P:pentose-phosphate shunt; ; C:chloroplast thylakoid lumen	-
VIT_205s0020g03680	uncharacterized n-acetyltransferase p20-like	4	; C:cytoplasm; F:N-acetyltransferase activity; P:acyl-carrier-protein biosynthetic process	EC:2.3.1
VIT_205s0020g04945	rna-binding protein with multiple splicing	3	; ; P:mRNA splicing, via spliceosome	-
VIT_205s0049g00070	transcriptional regulator superman-like	2	F:zinc ion binding; C:intracellular	-
VIT_205s0049g00085	transcriptional regulator superman	3	F:zinc ion binding; F:nucleic acid binding; C:intracellular	-
VIT_205s0049g00250	desacetoxyvindoline 4-	8	; P:ethylene biosynthetic process; F:desacetoxyvindoline 4-hydroxylase activity; ; ; F:iron ion binding; P:fruit ripening; P:indole biosynthetic process	EC:1.14.11.20	Indole alkaloid biosynthesis	4-hydroxylase	ec:1.14.11.20	map00901
VIT_205s0049g00330		3	; ;	-
VIT_205s0049g00490	ethylene-responsive transcription factor erf098-like	6	P:regulation of transcription, DNA-dependent; F:DNA binding; F:sequence-specific DNA binding transcription factor activity; P:ethylene mediated signaling pathway; C:transcription factor complex; P:regulation of transcription, DNA-dependent	-
VIT_205s0029g00830	uncharacterized protein	4	P:DNA methylation; P:DNA replication; ; P:cell proliferation	-
VIT_205s0029g00950	tripeptidyl peptidase ii	7	C:cytosolic ribosome; C:vacuole; F:tripeptidyl-peptidase activity; F:serine-type endopeptidase activity; C:plasma membrane; C:chloroplast; P:proteolysis	EC:3.4.14; EC:3.4.21
VIT_205s0062g00400	udp-glycosyltransferase 75-like	7	C:phragmoplast; P:para-aminobenzoic acid metabolic process; ; ; F:UDP-glucose:4-aminobenzoate acylglucosyltransferase activity; ; P:lipid glycosylation	-
VIT_205s0062g00930	aminotransferase family protein	12	; F:L-tyrosine:2-oxoglutarate aminotransferase activity; F:nicotianamine aminotransferase activity; ; P:iron ion transport; C:plastid; ; ; P:glutamate metabolic process; ; P:L-phenylalanine biosynthetic process;	EC:2.6.1.80; EC:2.6.1.5	Cysteine and methionine metabolism	transaminase	ec:2.6.1.5	map00270
VIT_205s0094g00250	endochitinase pr4	7	F:chitinase activity; P:carbohydrate metabolic process; P:chitin catabolic process; ; ; ;	EC:3.2.1.14	Amino sugar and nucleotide sugar metabolism	chitodextrinase	ec:3.2.1.14	map00520
VIT_205s0094g00330	class iv chitinase	7	F:chitinase activity; P:carbohydrate metabolic process; P:chitin catabolic process; ; ; ;	EC:3.2.1.14
VIT_205s0094g00580	low quality protein: acyl-	9	F:stearoyl-CoA 9-desaturase activity; P:fatty acid biosynthetic process; ; P:defense response to bacterium; ; F:acyl-[acyl-carrier-protein] desaturase activity; C:chloroplast stroma; ;	EC:1.14.19.2; EC:1.14.19.1	Biosynthesis of unsaturated fatty acids	desaturase	ec:1.14.19.2	map01040
VIT_205s0094g00840	dna (cytosine-5)-methyltransferase cmt2-like	3	F:RNA-directed DNA polymerase activity; P:RNA-dependent DNA replication; F:RNA binding	EC:2.7.7.49
VIT_205s0077g00490	protein	10	F:RNA-directed DNA polymerase activity; P:RNA-dependent DNA replication; F:RNA binding; C:extracellular region; C:chloroplast; F:zinc ion binding; F:triglyceride lipase activity; ; ; P:glycerolipid metabolic process	EC:3.1.1.3; EC:2.7.7.49	Glycerolipid metabolism	lipase	ec:3.1.1.3	map00561
VIT_206s0004g00020	nac protein	3	F:DNA binding; C:nucleus; P:regulation of transcription, DNA-dependent	-
VIT_206s0004g00270	cytochrome p450	11	F:RNA-directed DNA polymerase activity; P:RNA-dependent DNA replication; F:electron carrier activity; F:RNA binding; F:iron ion binding; F:heme binding; F:taxane 10-beta-hydroxylase activity; ; F:taxane 13-alpha-hydroxylase activity; ;	EC:1.14.13.77; EC:1.14.13.76; EC:2.7.7.49	Diterpenoid biosynthesis	13alpha-hydroxylase	ec:1.14.13.77	map00904
VIT_206s0004g00334	serine-threonine protein plant-	10	; F:2-alkenal reductase [NAD(P)] activity; P:protein phosphorylation; F:protein serine/threonine kinase activity; ; ; P:defense response; F:ATP binding; ; P:serine family amino acid metabolic process	EC:1.3.1.74; EC:2.7.11
VIT_206s0004g03930	protein	5	P:single-organism transport; ; ; ;	-
VIT_206s0004g04380	uncharacterized protein	4	C:mitochondrial respiratory chain complex III; C:Golgi apparatus; P:photorespiration; C:mitochondrial proton-transporting ATP synthase complex	-
VIT_206s0004g04400	protein	3	P:auxin mediated signaling pathway; ; C:plasma membrane	-
VIT_206s0004g04690	ag07590-like partial	3	P:response to cadmium ion; C:mitochondrion;	-
VIT_206s0004g04733	c3hc4-type ring zinc finger	2	F:zinc ion binding;	-
VIT_206s0004g04790	methyl binding domain protein	2	C:nucleus; F:DNA binding	-
VIT_206s0004g07230	udp-glycosyltransferase 87-like	3	; ;	-
VIT_206s0004g07250	udp-glycosyltransferase 87-like	2	;	-
VIT_206s0004g07400	cation proton exchanger	6	P:transmembrane transport; ; ; ; ; P:regulation of pH	-
